# Supplementary material for: Microbiome properties in the root nodules of Prosopis cineraria, a leguminous desert tree
Source: Microbiol Spectr. 2024 Apr 16;12(6):e03617-23. doi: 10.1128/spectrum.03617-23 (PMC11237379; doi:10.1128/spectrum.03617-23)
Supplement: Data Set S1 — Differentially expressed plant genes in the root nodules and P values. [file spectrum.03617-23-s0001.xlsx]

## Sheet: merged.all.gene.expr.count.2.CC
Supplementary data: Differentially expressed plant genes in the root nodules
	sampleA	sampleB	baseMeanA	baseMeanB	baseMean	log2FoldChange	lfcSE	stat	pvalue	padj
N.8411	CC	AA	0	103616	51807.9	-30	3.90677	-7.67899	1.60352e-14	1.22133e-12
N.17877	CC	AA	0	20369.6	10184.8	-30	3.90677	-7.67898	1.60359e-14	1.22133e-12
N.30942	CC	AA	0	14085.3	7042.67	-29.5649	3.90677	-7.56762	3.80133e-14	2.77722e-12
N.28196	CC	AA	0	5129.29	2564.65	-28.1889	3.90678	-7.21539	5.37815e-13	3.53632e-11
N.18429	CC	AA	0	4857.03	2428.52	-28.1156	3.90678	-7.19662	6.17222e-13	3.99191e-11
N.26905	CC	AA	0	4601.96	2300.98	-28.0427	3.90678	-7.17796	7.07612e-13	4.48822e-11
N.7252	CC	AA	0	6630.31	3315.15	-28.0079	3.90678	-7.16906	7.55146e-13	4.77436e-11
N.30940	CC	AA	0	5115.17	2557.58	-27.9819	3.90678	-7.16241	7.92737e-13	4.98011e-11
N.25441	CC	AA	0	6135.43	3067.71	-27.8998	3.90678	-7.1414	9.23861e-13	5.74892e-11
N.15422	CC	AA	0	6308.13	3154.07	-27.8393	3.90678	-7.1259	1.03405e-12	6.35438e-11
N.6829	CC	AA	0	2106.92	1053.46	-26.9722	3.10658	-8.68231	3.87815e-18	4.20332e-16
N.24083	CC	AA	0	812.356	406.178	-24.8066	3.4652	-7.15878	8.14004e-13	5.08134e-11
N.30694	CC	AA	0	873986	436993	-21.8736	1.41593	-15.4482	7.75309e-54	1.39034e-50
N.8059	CC	AA	0	268850	134425	-20.1728	1.77214	-11.3833	5.06653e-30	1.69394e-27
N.17484	CC	AA	0	200916	100458	-19.7526	1.88997	-10.4513	1.44565e-25	3.16854e-23
N.28767	CC	AA	0	116638	58319	-18.968	1.40679	-13.4832	1.96321e-41	1.76029e-38
N.30385	CC	AA	0	75493.1	37746.5	-18.3404	1.27332	-14.4036	4.90925e-47	6.05249e-44
N.326	CC	AA	0	72150	36075	-18.2751	1.73384	-10.5402	5.6361e-26	1.2779e-23
N.12147	CC	AA	0	71690	35845	-18.2659	1.40822	-12.9709	1.78923e-38	1.3072e-35
N.23630	CC	AA	0	62238.3	31119.1	-18.0619	1.50764	-11.9802	4.51044e-33	1.93419e-30
N.13890	CC	AA	0	50121.4	25060.7	-17.7495	1.41533	-12.5409	4.45787e-36	2.83664e-33
N.8617	CC	AA	0	22157.6	11078.8	-16.5719	1.64549	-10.0711	7.4161e-24	1.34211e-21
N.5278	CC	AA	0	20337.1	10168.6	-16.4482	1.23838	-13.282	2.94535e-40	2.42083e-37
N.30258	CC	AA	0	19017	9508.52	-16.3514	1.38062	-11.8435	2.32624e-32	9.55986e-30
N.15143	CC	AA	2.72637	208433	104218	-16.2738	1.22216	-13.3157	1.87708e-40	1.60988e-37
N.30158	CC	AA	0.760667	60890.5	30445.6	-16.2723	3.87205	-4.20251	2.63973e-05	0.000495446
N.26127	CC	AA	0	17175.9	8587.96	-16.2045	1.44317	-11.2284	2.95906e-29	9.7284e-27
N.13855	CC	AA	0	17148.9	8574.45	-16.2022	1.30863	-12.381	3.31091e-35	1.67464e-32
N.27513	CC	AA	0	16640.7	8320.37	-16.1588	1.40072	-11.5361	8.67833e-31	3.11252e-28
N.4962	CC	AA	0	16609.5	8304.77	-16.1561	1.26894	-12.7319	3.93005e-37	2.58414e-34
N.14591	CC	AA	0	15790.4	7895.19	-16.0831	2.28227	-7.04696	1.82874e-12	1.08984e-10
N.12149	CC	AA	0	12544.6	6272.31	-15.7511	2.33026	-6.75936	1.38601e-11	7.51109e-10
N.5752	CC	AA	0	11791.4	5895.72	-15.6618	1.45582	-10.7581	5.42853e-27	1.39069e-24
N.29753	CC	AA	0	11496.6	5748.3	-15.6253	1.40102	-11.1528	6.94159e-29	2.0747e-26
N.21352	CC	AA	0	11067.6	5533.82	-15.5704	1.34637	-11.5647	6.21911e-31	2.27182e-28
N.14508	CC	AA	0	10513.8	5256.9	-15.4964	1.76721	-8.76885	1.80498e-18	2.0581e-16
N.9671	CC	AA	0	9961.6	4980.8	-15.4185	1.44324	-10.6832	1.21941e-26	3.00677e-24
N.14513	CC	AA	0	9502.12	4751.06	-15.3504	1.51847	-10.1092	5.03093e-24	9.27477e-22
N.11605	CC	AA	0	8196.89	4098.44	-15.1372	1.42368	-10.6324	2.10542e-26	4.88606e-24
N.24271	CC	AA	0	8019.5	4009.75	-15.1057	1.70519	-8.85862	8.10134e-19	9.45603e-17
N.8103	CC	AA	5.85403	203900	101953	-15.0576	0.765943	-19.6589	4.84964e-86	1.91328e-82
N.23817	CC	AA	0	7639.79	3819.89	-15.0357	1.34089	-11.2132	3.51179e-29	1.11732e-26
N.10619	CC	AA	0	7507.48	3753.74	-15.0105	1.24909	-12.0171	2.88789e-33	1.26592e-30
N.20744	CC	AA	0	7505	3752.5	-15.01	1.30584	-11.4945	1.40647e-30	4.95429e-28
N.25138	CC	AA	0	6781.03	3390.52	-14.8636	1.44368	-10.2956	7.37209e-25	1.45422e-22
N.4361	CC	AA	0	6753.61	3376.8	-14.8578	1.56578	-9.48911	2.33025e-21	3.43034e-19
N.25550	CC	AA	0	6298.84	3149.42	-14.7572	1.61762	-9.12276	7.32325e-20	9.56678e-18
N.3687	CC	AA	0	5943.31	2971.65	-14.6734	1.35287	-10.8461	2.08196e-27	5.54983e-25
N.379	CC	AA	0	5916.28	2958.14	-14.6668	1.41462	-10.368	3.46664e-25	7.43293e-23
N.24065	CC	AA	0	5862.03	2931.01	-14.6535	1.33261	-10.9961	3.99069e-28	1.12458e-25
N.29755	CC	AA	0	5774.63	2887.31	-14.6318	1.43525	-10.1946	2.09553e-24	3.93679e-22
N.16552	CC	AA	0	5641.49	2820.74	-14.5982	1.22164	-11.9497	6.51785e-33	2.73555e-30
N.7486	CC	AA	0	5591.12	2795.56	-14.5852	1.36317	-10.6995	1.02296e-26	2.55429e-24
N.13888	CC	AA	0	5135.99	2568	-14.4628	1.30845	-11.0534	2.11047e-28	6.12224e-26
N.13828	CC	AA	0	4849.82	2424.91	-14.3801	1.94123	-7.40771	1.28495e-13	8.98642e-12
N.7128	CC	AA	1.141	23540.3	11770.7	-14.2349	0.956808	-14.8775	4.61552e-50	6.50326e-47
N.746	CC	AA	1.141	16477.6	8239.35	-13.7587	1.43139	-9.61213	7.10612e-22	1.1214e-19
N.27506	CC	AA	0	2978.79	1489.39	-13.6768	1.70975	-7.99927	1.2516e-15	1.05509e-13
N.16546	CC	AA	0	2886.85	1443.42	-13.6315	1.55941	-8.74147	2.30095e-18	2.5709e-16
N.9140	CC	AA	0	2859.24	1429.62	-13.6177	1.73674	-7.84094	4.47176e-15	3.55685e-13
N.23816	CC	AA	0	2686.9	1343.45	-13.528	1.3722	-9.85857	6.29393e-23	1.06115e-20
N.2806	CC	AA	0	2610.01	1305	-13.4861	1.46205	-9.22409	2.8597e-20	3.9174e-18
N.3340	CC	AA	0	2566.74	1283.37	-13.462	1.36019	-9.89713	4.28413e-23	7.28524e-21
N.23628	CC	AA	2.282	24858.9	12430.6	-13.371	1.30901	-10.2145	1.70676e-24	3.2687e-22
N.5734	CC	AA	0	2398.25	1199.12	-13.364	1.5417	-8.66837	4.38337e-18	4.69926e-16
N.15142	CC	AA	0	2391.51	1195.75	-13.36	1.99935	-6.68215	2.35455e-11	1.24855e-09
N.26435	CC	AA	0	2346.36	1173.18	-13.3325	1.75494	-7.59709	3.02863e-14	2.24597e-12
N.13314	CC	AA	1.62069	16502.4	8252	-13.3	1.14324	-11.6336	2.78024e-31	1.03477e-28
N.19796	CC	AA	0	2137.71	1068.85	-13.1981	3.04653	-4.33218	1.47641e-05	0.00029589
N.15206	CC	AA	0	2118.09	1059.04	-13.1848	3.03569	-4.34326	1.40382e-05	0.000283437
N.4273	CC	AA	0	2109.81	1054.9	-13.1792	3.06148	-4.30484	1.67109e-05	0.000330962
N.10858	CC	AA	0	2086.63	1043.31	-13.1632	1.38208	-9.52415	1.66406e-21	2.52502e-19
N.13829	CC	AA	0	2055.1	1027.55	-13.1414	1.82354	-7.20655	5.73877e-13	3.73607e-11
N.6811	CC	AA	0	2033.31	1016.65	-13.1258	1.65482	-7.9319	2.1582e-15	1.78876e-13
N.375	CC	AA	0	2021.73	1010.87	-13.1176	3.03418	-4.32329	1.53721e-05	0.000307224
N.28509	CC	AA	0	2012.89	1006.45	-13.1115	1.57223	-8.33943	7.46467e-17	7.18283e-15
N.13697	CC	AA	1.21552	10668.4	5334.83	-13.085	1.26976	-10.3051	6.68035e-25	1.34466e-22
N.28878	CC	AA	0	1962.61	981.306	-13.0748	3.05831	-4.27518	1.90987e-05	0.000372274
N.26747	CC	AA	0	1960.24	980.12	-13.0731	3.03808	-4.30308	1.68443e-05	0.000333271
N.5485	CC	AA	0	1947.75	973.873	-13.0639	2.31836	-5.63495	1.75105e-08	6.48054e-07
N.2170	CC	AA	0	1946.08	973.04	-13.0628	1.58324	-8.25066	1.57522e-16	1.48673e-14
N.7531	CC	AA	0	1933.77	966.887	-13.0535	2.38475	-5.47372	4.40674e-08	1.53311e-06
N.22414	CC	AA	0	1887.64	943.819	-13.0186	3.04379	-4.27712	1.89331e-05	0.000369776
N.15101	CC	AA	2.27197	18083.9	9043.09	-13.0036	1.44716	-8.98561	2.57297e-19	3.13447e-17
N.7094	CC	AA	0	1843.11	921.557	-12.9842	3.04749	-4.26062	2.03859e-05	0.000393476
N.7708	CC	AA	0	1824.66	912.329	-12.9699	1.36039	-9.53399	1.51347e-21	2.3324e-19
N.12309	CC	AA	0	1821.93	910.963	-12.9675	1.41647	-9.15482	5.44472e-20	7.21678e-18
N.26708	CC	AA	0	1821.87	910.937	-12.9674	1.78562	-7.26217	3.80931e-13	2.53005e-11
N.16599	CC	AA	0	1789.52	894.758	-12.9416	3.09759	-4.17796	2.94131e-05	0.00054428
N.25184	CC	AA	0	1720.42	860.21	-12.8848	3.09787	-4.15924	3.19303e-05	0.00058537
N.18615	CC	AA	0	1707.26	853.631	-12.8737	3.06525	-4.19989	2.67039e-05	0.000499773
N.788	CC	AA	0	1696.35	848.175	-12.8645	2.27859	-5.64581	1.64408e-08	6.11909e-07
N.25186	CC	AA	0	1682.72	841.359	-12.8528	3.06126	-4.19855	2.68624e-05	0.000501788
N.24167	CC	AA	0	1650.78	825.389	-12.8251	1.48092	-8.66025	4.70738e-18	4.96566e-16
N.3238	CC	AA	0	1649.26	824.628	-12.8241	1.42418	-9.00459	2.1647e-19	2.70258e-17
N.7732	CC	AA	0	1534.03	767.016	-12.7196	1.33958	-9.49524	2.19697e-21	3.25845e-19
N.22560	CC	AA	12.9022	86589	43301	-12.7159	0.814309	-15.6155	5.70568e-55	1.1255e-51
N.7044	CC	AA	0	1452.74	726.369	-12.6408	3.12706	-4.0424	5.29075e-05	0.000916289
N.6960	CC	AA	0	1438.18	719.088	-12.6262	1.4406	-8.76455	1.87518e-18	2.12585e-16
N.15476	CC	AA	0	1412.09	706.043	-12.5998	1.91074	-6.59421	4.27525e-11	2.19048e-09
N.9734	CC	AA	0	1393.13	696.566	-12.5804	1.27993	-9.82897	8.44768e-23	1.41219e-20
N.14582	CC	AA	0	1367.79	683.895	-12.5539	2.42869	-5.169	2.35356e-07	7.13154e-06
N.6561	CC	AA	0	1335.25	667.626	-12.5191	1.3114	-9.54636	1.34332e-21	2.08648e-19
N.9653	CC	AA	0	1309.18	654.59	-12.4907	3.09415	-4.03689	5.41655e-05	0.00093316
N.13894	CC	AA	0	1292.34	646.17	-12.4722	1.53279	-8.13693	4.05422e-16	3.70248e-14
N.11062	CC	AA	0	1280.15	640.073	-12.4583	2.07048	-6.01712	1.77549e-09	7.74852e-08
N.7637	CC	AA	0	1236.96	618.48	-12.4088	1.3991	-8.86916	7.36993e-19	8.65353e-17
N.16826	CC	AA	0	1209.11	604.557	-12.3759	1.71898	-7.19958	6.03978e-13	3.9191e-11
N.30374	CC	AA	0	1157.2	578.599	-12.3126	1.84194	-6.6846	2.31559e-11	1.23119e-09
N.10748	CC	AA	0	1085.33	542.663	-12.2201	1.72403	-7.08808	1.35983e-12	8.20303e-11
N.12963	CC	AA	0	1082.37	541.186	-12.2162	1.50325	-8.12649	4.41885e-16	3.98019e-14
N.10984	CC	AA	0	1060.94	530.471	-12.1877	1.59449	-7.6436	2.11238e-14	1.58437e-12
N.21572	CC	AA	0	1025.27	512.633	-12.1379	1.39352	-8.71024	3.03238e-18	3.32316e-16
N.13038	CC	AA	0	1021.19	510.594	-12.1322	1.50407	-8.06628	7.24744e-16	6.29793e-14
N.16729	CC	AA	0	1016.02	508.012	-12.1249	1.70215	-7.12329	1.05378e-12	6.45554e-11
N.31044	CC	AA	0	1003.51	501.757	-12.107	1.99961	-6.0547	1.40677e-09	6.22194e-08
N.3235	CC	AA	0	996.496	498.248	-12.0973	1.59662	-7.5768	3.54191e-14	2.60221e-12
N.12308	CC	AA	0	972.581	486.29	-12.062	2.22939	-5.41045	6.28662e-08	2.1271e-06
N.12772	CC	AA	0	894.727	447.364	-11.9414	1.60639	-7.43368	1.05617e-13	7.41422e-12
N.4815	CC	AA	0	874.698	437.349	-11.9088	2.27567	-5.2331	1.66691e-07	5.18637e-06
N.4958	CC	AA	0	860.608	430.304	-11.8857	1.67778	-7.08421	1.39845e-12	8.41029e-11
N.13154	CC	AA	0	846.494	423.247	-11.8619	1.35544	-8.75134	2.10839e-18	2.37658e-16
N.11873	CC	AA	0	816.594	408.297	-11.8099	2.1591	-5.46986	4.50402e-08	1.55598e-06
N.84	CC	AA	0	815.649	407.824	-11.808	2.59191	-4.55572	5.22075e-06	0.000117028
N.28961	CC	AA	0	788.923	394.461	-11.7599	1.57654	-7.45932	8.69704e-14	6.14903e-12
N.15146	CC	AA	0	743.166	371.583	-11.6739	1.73573	-6.72565	1.74815e-11	9.3962e-10
N.29695	CC	AA	0	738.667	369.334	-11.6649	1.47973	-7.88308	3.19401e-15	2.5928e-13
N.28459	CC	AA	0	727.073	363.536	-11.6421	1.90932	-6.09749	1.07749e-09	4.84159e-08
N.23528	CC	AA	0	701.136	350.568	-11.59	2.14998	-5.39077	7.01573e-08	2.32592e-06
N.16459	CC	AA	2.282	7143.85	3573.06	-11.5737	1.34532	-8.60296	7.76841e-18	8.02302e-16
N.13883	CC	AA	0	692.662	346.331	-11.5726	1.78685	-6.47651	9.38699e-11	4.64079e-09
N.28936	CC	AA	0	691.274	345.637	-11.5692	2.13691	-5.414	6.16321e-08	2.09252e-06
N.1829	CC	AA	0	690.104	345.052	-11.5668	1.99184	-5.80708	6.35704e-09	2.55916e-07
N.23288	CC	AA	0	689.369	344.684	-11.5655	1.5507	-7.45821	8.77028e-14	6.17866e-12
N.14693	CC	AA	0	663.304	331.652	-11.5096	1.93435	-5.95011	2.67962e-09	1.13673e-07
N.10859	CC	AA	0	659.457	329.728	-11.5013	2.15134	-5.34614	8.98508e-08	2.91133e-06
N.13860	CC	AA	35.468	102146	51090.9	-11.4909	0.923212	-12.4467	1.4576e-35	8.21506e-33
N.25136	CC	AA	0	646.647	323.323	-11.4733	2.38819	-4.80417	1.55398e-06	3.95379e-05
N.2498	CC	AA	0	645.252	322.626	-11.4702	2.31183	-4.96151	6.99464e-07	1.93515e-05
N.23568	CC	AA	0	641.442	320.721	-11.4618	1.72164	-6.65749	2.78534e-11	1.46127e-09
N.21498	CC	AA	0	619.226	309.613	-11.4108	2.08244	-5.47955	4.2642e-08	1.48614e-06
N.10073	CC	AA	0	588.388	294.194	-11.3373	1.69565	-6.68607	2.29241e-11	1.22474e-09
N.14881	CC	AA	0	587.339	293.669	-11.3346	1.75778	-6.44824	1.1316e-10	5.53893e-09
N.8777	CC	AA	0	571.344	285.672	-11.2947	2.09884	-5.38141	7.39034e-08	2.4297e-06
N.28354	CC	AA	0	569.352	284.676	-11.2897	1.93777	-5.82614	5.67239e-09	2.31185e-07
N.22087	CC	AA	0	567.165	283.583	-11.2837	1.43538	-7.86113	3.80697e-15	3.04033e-13
N.24487	CC	AA	0	560.447	280.224	-11.2667	1.9586	-5.75241	8.79776e-09	3.435e-07
N.21667	CC	AA	0	558.416	279.208	-11.2617	2.25504	-4.994	5.91429e-07	1.66665e-05
N.10963	CC	AA	0	549.552	274.776	-11.2383	1.38471	-8.11596	4.81953e-16	4.32136e-14
N.8990	CC	AA	0	542.712	271.356	-11.2207	1.44783	-7.74998	9.19096e-15	7.10983e-13
N.17489	CC	AA	0	534.26	267.13	-11.1977	2.40652	-4.65306	3.27039e-06	7.66171e-05
N.8105	CC	AA	0	508.745	254.372	-11.1271	2.50195	-4.44738	8.69241e-06	0.00018557
N.11607	CC	AA	4.99834	10879.8	5442.38	-11.1125	1.3656	-8.13745	4.03697e-16	3.70248e-14
N.7323	CC	AA	4.40585	9338.11	4671.26	-11.0421	1.30192	-8.48139	2.22515e-17	2.2057e-15
N.12274	CC	AA	5.1574	9542.15	4773.66	-10.8888	0.66527	-16.3674	3.26659e-60	8.05459e-57
N.10587	CC	AA	0.380333	815.687	408.034	-10.8465	2.2985	-4.71896	2.37055e-06	5.75171e-05
N.15979	CC	AA	0	297.095	148.547	-10.3508	2.12817	-4.86369	1.15216e-06	3.05476e-05
N.18403	CC	AA	0	291.3	145.65	-10.3223	1.98374	-5.20344	1.95638e-07	6.04882e-06
N.5520	CC	AA	1.52133	2004.52	1003.02	-10.3025	1.21205	-8.50007	1.89474e-17	1.88766e-15
N.18386	CC	AA	0	286.373	143.186	-10.2976	2.16071	-4.76586	1.8805e-06	4.68369e-05
N.28960	CC	AA	0	270.914	135.457	-10.2176	2.00105	-5.10612	3.28843e-07	9.69619e-06
N.1208	CC	AA	4.78755	5666.25	2835.52	-10.2056	2.3027	-4.43203	9.33516e-06	0.000198006
N.25424	CC	AA	0.810344	962.565	481.688	-10.1998	1.54959	-6.58229	4.63252e-11	2.36739e-09
N.894	CC	AA	1.81758	2039.67	1020.74	-10.1829	1.50962	-6.74533	1.52677e-11	8.22869e-10
N.618	CC	AA	5.705	6315.32	3160.51	-10.097	1.44072	-7.00829	2.41248e-12	1.42055e-10
N.10853	CC	AA	0	240.82	120.41	-10.0476	2.21241	-4.54149	5.58593e-06	0.000124366
N.5424	CC	AA	0	235.508	117.754	-10.0161	1.65103	-6.06657	1.30672e-09	5.80547e-08
N.29819	CC	AA	1.36318	1309.9	655.632	-9.95542	1.81971	-5.4709	4.47766e-08	1.54959e-06
N.30687	CC	AA	0	214.926	107.463	-9.88363	1.80588	-5.47302	4.42423e-08	1.53394e-06
N.5446	CC	AA	0	213.825	106.913	-9.877	1.79949	-5.48878	4.04712e-08	1.41765e-06
N.29634	CC	AA	0	209.755	104.877	-9.8493	2.03896	-4.83055	1.36158e-06	3.52936e-05
N.12148	CC	AA	0	203.338	101.669	-9.80403	2.33177	-4.20454	2.61619e-05	0.000492903
N.524	CC	AA	0	201.765	100.882	-9.79231	1.90284	-5.14615	2.65889e-07	7.97102e-06
N.30471	CC	AA	0	199.775	99.8873	-9.77834	1.71402	-5.70492	1.164e-08	4.44982e-07
N.6171	CC	AA	1.90167	1725.89	863.894	-9.76	1.02591	-9.51353	1.84298e-21	2.75414e-19
N.7980	CC	AA	0	192.659	96.3295	-9.72661	2.10962	-4.61059	4.01526e-06	9.21894e-05
N.28593	CC	AA	0	192.652	96.3258	-9.72594	2.34782	-4.14254	3.43476e-05	0.000624461
N.4701	CC	AA	2.282	1939.45	970.867	-9.70485	1.68726	-5.75184	8.82754e-09	3.435e-07
N.12182	CC	AA	0	188.588	94.2942	-9.69545	1.6817	-5.76526	8.15331e-09	3.20383e-07
N.2431	CC	AA	1.90167	1617.8	809.853	-9.69325	1.45682	-6.6537	2.85808e-11	1.4915e-09
N.18842	CC	AA	12.9758	10571.4	5292.18	-9.6804	0.543266	-17.8189	5.04105e-71	1.65733e-67
N.8693	CC	AA	0	186.361	93.1803	-9.67769	2.04972	-4.72148	2.34136e-06	5.6949e-05
N.20723	CC	AA	0	185.838	92.919	-9.67388	1.93029	-5.01162	5.39729e-07	1.5275e-05
N.28812	CC	AA	0	175.683	87.8417	-9.59259	1.92134	-4.99266	5.95525e-07	1.6758e-05
N.18452	CC	AA	0	173.459	86.7296	-9.57526	2.23542	-4.28343	1.84031e-05	0.000360855
N.3935	CC	AA	0	168.676	84.3382	-9.53408	1.85199	-5.14802	2.6325e-07	7.90393e-06
N.22516	CC	AA	0	166.892	83.4462	-9.51878	2.05813	-4.62497	3.74653e-06	8.6946e-05
N.28747	CC	AA	0	161.836	80.9179	-9.4752	2.03998	-4.64476	3.40475e-06	7.92941e-05
N.4087	CC	AA	9.57509	6813.23	3411.4	-9.46751	1.04079	-9.09648	9.33098e-20	1.21094e-17
N.11604	CC	AA	0.908789	604.875	302.892	-9.46199	1.5643	-6.04872	1.46006e-09	6.41449e-08
N.8988	CC	AA	0	160.267	80.1337	-9.46086	1.75236	-5.39892	6.70426e-08	2.2377e-06
N.11603	CC	AA	1.36318	898.45	449.907	-9.4506	1.25086	-7.55531	4.17852e-14	3.03035e-12
N.15687	CC	AA	8.09205	5610.35	2809.22	-9.4454	1.09697	-8.61047	7.27604e-18	7.63443e-16
N.19136	CC	AA	0	156.026	78.0129	-9.42134	2.30404	-4.08906	4.33127e-05	0.000761485
N.26779	CC	AA	0	154.32	77.1599	-9.40596	1.94137	-4.84502	1.26602e-06	3.32094e-05
N.22515	CC	AA	0	146.552	73.276	-9.33109	2.25931	-4.13006	3.62668e-05	0.000651569
N.17415	CC	AA	10.398	6592.6	3301.5	-9.31781	0.473528	-19.6774	3.36764e-86	1.66075e-82
N.10871	CC	AA	0	141.961	70.9805	-9.2853	1.90335	-4.87841	1.06945e-06	2.85854e-05
N.14880	CC	AA	11.4301	6312.99	3162.21	-9.13291	0.45141	-20.2319	5.1238e-91	5.05361e-87
N.19652	CC	AA	0	126.228	63.1142	-9.11553	2.23007	-4.08755	4.35958e-05	0.000765098
N.6193	CC	AA	18.6363	10271	5144.8	-9.10295	1.79777	-5.06346	4.11709e-07	1.18387e-05
N.6119	CC	AA	0	124.214	62.1068	-9.09358	2.07519	-4.38205	1.17566e-05	0.000243348
N.10870	CC	AA	11.0297	5961.04	2986.03	-9.07181	1.6774	-5.40825	6.36423e-08	2.146e-06
N.15482	CC	AA	2.72637	1424.61	713.667	-9.05325	1.88092	-4.8132	1.48533e-06	3.80021e-05
N.26958	CC	AA	0	111.524	55.762	-8.9371	2.04471	-4.37085	1.23766e-05	0.000254578
N.4685	CC	AA	1.141	577.226	289.183	-8.90988	1.22744	-7.25892	3.90207e-13	2.58296e-11
N.6718	CC	AA	1.21552	584.035	292.625	-8.90167	2.19443	-4.05648	4.98177e-05	0.000865819
N.24953	CC	AA	14.4235	6775.28	3394.85	-8.87669	0.708204	-12.5341	4.85879e-36	2.99514e-33
N.8987	CC	AA	0	105.445	52.7223	-8.85679	1.92726	-4.59553	4.31651e-06	9.83228e-05
N.30533	CC	AA	1.36318	609.442	305.403	-8.85031	1.85383	-4.77407	1.80536e-06	4.51935e-05
N.13718	CC	AA	0	102.219	51.1094	-8.81231	2.18525	-4.03263	5.51558e-05	0.000947739
N.5486	CC	AA	1.52133	681.342	341.432	-8.76784	1.62749	-5.38733	7.1512e-08	2.36289e-06
N.15538	CC	AA	1.21552	510.328	255.772	-8.70021	1.3229	-6.5766	4.81327e-11	2.44708e-09
N.7038	CC	AA	0	93.5703	46.7852	-8.68386	2.13929	-4.05923	4.92347e-05	0.000857196
N.9319	CC	AA	0	91.9671	45.9835	-8.65999	2.15316	-4.02199	5.77092e-05	0.000985603
N.4944	CC	AA	6.45564	2576.58	1291.52	-8.63518	1.04014	-8.30192	1.02445e-16	9.76244e-15
N.2882	CC	AA	4.08955	1526.55	765.321	-8.56595	1.60687	-5.33084	9.7759e-08	3.14955e-06
N.20667	CC	AA	2.8362	1072.39	537.613	-8.5574	1.69373	-5.05239	4.36306e-07	1.24914e-05
N.25806	CC	AA	26.7863	9875.65	4951.22	-8.52883	0.814804	-10.4673	1.22017e-25	2.7044e-23
N.8989	CC	AA	0	82.0925	41.0463	-8.49572	2.07376	-4.09678	4.18941e-05	0.000738519
N.5890	CC	AA	29.6728	10407.4	5218.52	-8.45269	0.846132	-9.9898	1.68926e-23	2.9752e-21
N.11673	CC	AA	6.15985	1839.59	922.876	-8.209	1.37248	-5.98114	2.2158e-09	9.52263e-08
N.5290	CC	AA	6.65389	1963.39	985.023	-8.20836	1.07643	-7.62554	2.43013e-14	1.81578e-12
N.9059	CC	AA	34.9364	10194.2	5114.55	-8.18692	0.691673	-11.8364	2.53066e-32	1.01877e-29
N.20395	CC	AA	2.66233	756.281	379.471	-8.13193	1.92248	-4.22991	2.33783e-05	0.000442997
N.1981	CC	AA	8.91378	2500.06	1254.49	-8.13006	1.81311	-4.48405	7.32401e-06	0.000158414
N.875	CC	AA	481.616	133708	67094.7	-8.11702	0.882322	-9.19962	3.59224e-20	4.82044e-18
N.6121	CC	AA	7.78054	2066.55	1037.17	-8.03589	0.969378	-8.28974	1.13499e-16	1.07639e-14
N.5744	CC	AA	3.95236	1027.44	515.697	-8.01024	1.4171	-5.65255	1.58082e-08	5.91713e-07
N.30165	CC	AA	0.810344	207.539	104.175	-7.98688	1.69878	-4.70153	2.58221e-06	6.19668e-05
N.2365	CC	AA	29.9196	7271.96	3650.94	-7.92633	1.30443	-6.07645	1.22873e-09	5.48369e-08
N.1946	CC	AA	12.5432	3055.81	1534.18	-7.92286	1.31304	-6.03399	1.59962e-09	6.99647e-08
N.15457	CC	AA	7.66158	1759.98	883.822	-7.85283	1.07401	-7.31165	2.63874e-13	1.78872e-11
N.5718	CC	AA	4.50475	1036.81	520.659	-7.84443	0.839973	-9.33891	9.73335e-21	1.37143e-18
N.10547	CC	AA	112.34	25301.7	12707	-7.81681	0.916813	-8.52607	1.51407e-17	1.5238e-15
N.12550	CC	AA	6.00306	1349.22	677.614	-7.80269	1.08162	-7.21387	5.43836e-13	3.56402e-11
N.22592	CC	AA	5.82007	1284.69	645.255	-7.78822	1.32011	-5.89966	3.6425e-09	1.51267e-07
N.15694	CC	AA	0.380333	97.8557	49.118	-7.78813	1.93339	-4.02822	5.62017e-05	0.000961523
N.5896	CC	AA	110.229	21168.3	10639.3	-7.58625	0.512769	-14.7947	1.58513e-49	2.08455e-46
N.6623	CC	AA	6.37291	1156.65	581.509	-7.50957	1.42431	-5.27243	1.34627e-07	4.24227e-06
N.9002	CC	AA	1.21552	210.971	106.093	-7.42856	1.67437	-4.43663	9.13775e-06	0.000194249
N.5080	CC	AA	10.4925	1810.76	910.628	-7.42082	1.12343	-6.6055	3.96165e-11	2.03509e-09
N.25778	CC	AA	64.9631	10962.1	5513.54	-7.39819	1.48637	-4.97734	6.44625e-07	1.80112e-05
N.2589	CC	AA	51.1583	8610.88	4331.02	-7.39335	0.922102	-8.01793	1.07543e-15	9.10472e-14
N.13851	CC	AA	74.2176	11678.5	5876.38	-7.29765	1.22906	-5.93761	2.89203e-09	1.21898e-07
N.18899	CC	AA	5.91852	910.764	458.341	-7.27161	1.28627	-5.65326	1.57431e-08	5.90395e-07
N.12806	CC	AA	9.48919	1442.12	725.805	-7.24992	0.681817	-10.6332	2.0872e-26	4.88606e-24
N.22524	CC	AA	46.1381	6891.56	3468.85	-7.21802	0.517454	-13.9491	3.18593e-44	3.14228e-41
N.6765	CC	AA	17.0079	2524.36	1270.69	-7.20863	1.36349	-5.28689	1.24415e-07	3.93933e-06
N.8092	CC	AA	15.5654	2298.73	1157.15	-7.2041	0.472577	-15.2443	1.7971e-52	2.95413e-49
N.5056	CC	AA	86.9737	12349.6	6218.29	-7.14971	1.62091	-4.41093	1.02929e-05	0.000215997
N.13575	CC	AA	14.5342	2032.68	1023.61	-7.12138	0.691046	-10.3052	6.67399e-25	1.34466e-22
N.29105	CC	AA	14.9743	2017.08	1016.03	-7.06942	1.33198	-5.30745	1.11169e-07	3.55415e-06
N.5658	CC	AA	4.86025	638.102	321.481	-7.03122	1.03652	-6.78351	1.17291e-11	6.3738e-10
N.29205	CC	AA	10.4572	1321.6	666.031	-6.9785	1.29145	-5.40363	6.53054e-08	2.18712e-06
N.12829	CC	AA	14.5076	1797.46	905.983	-6.94957	0.98522	-7.05382	1.74066e-12	1.04049e-10
N.19605	CC	AA	2.35652	286.686	144.521	-6.90635	1.4788	-4.67025	3.00828e-06	7.13799e-05
N.17719	CC	AA	175.761	21059	10617.4	-6.90423	0.482252	-14.3166	1.72246e-46	1.88762e-43
N.10915	CC	AA	97.8313	11581.8	5839.8	-6.89106	0.284923	-24.1857	3.14385e-129	6.20157e-125
N.11744	CC	AA	11.7764	1361.82	686.798	-6.86038	1.29956	-5.27902	1.29879e-07	4.10577e-06
N.5640	CC	AA	2.07508	237.943	120.009	-6.84448	1.38365	-4.94667	7.5493e-07	2.06543e-05
N.6818	CC	AA	82.8853	9337	4709.94	-6.81522	0.94879	-7.18307	6.81626e-13	4.37972e-11
N.17896	CC	AA	13.6646	1507.34	760.504	-6.78688	0.901106	-7.53172	5.00753e-14	3.59194e-12
N.16987	CC	AA	17.9846	1903.09	960.539	-6.72783	1.04283	-6.4515	1.10752e-10	5.43456e-09
N.7840	CC	AA	7.19238	760.444	383.818	-6.70927	0.748173	-8.96754	3.03216e-19	3.6471e-17
N.24489	CC	AA	10.9517	1076	543.475	-6.6302	0.613256	-10.8115	3.03728e-27	7.98846e-25
N.2034	CC	AA	52.8073	5221.58	2637.2	-6.62859	1.14833	-5.77237	7.81623e-09	3.08984e-07
N.2576	CC	AA	594.947	58334.8	29464.9	-6.61579	0.53389	-12.3917	2.89925e-35	1.50501e-32
N.3135	CC	AA	11.0951	1079.85	545.471	-6.5985	1.15988	-5.68897	1.27805e-08	4.86694e-07
N.5679	CC	AA	10.1357	988.741	499.438	-6.59849	1.12416	-5.86968	4.36639e-09	1.7944e-07
N.18159	CC	AA	2365.44	220235	111300	-6.54076	0.793347	-8.24452	1.65826e-16	1.55766e-14
N.16260	CC	AA	104.05	9592.17	4848.11	-6.52641	0.915836	-7.12618	1.03189e-12	6.35438e-11
N.11270	CC	AA	1016.83	92837.5	46927.2	-6.51252	1.17205	-5.55653	2.75194e-08	9.9241e-07
N.30315	CC	AA	193.856	17675.4	8934.61	-6.51031	1.09054	-5.96982	2.37519e-09	1.01413e-07
N.18208	CC	AA	9.36772	848.759	429.063	-6.50018	1.47039	-4.42072	9.83729e-06	0.000207541
N.30392	CC	AA	953.951	86135.7	43544.8	-6.49634	0.493467	-13.1647	1.40137e-39	1.10574e-36
N.200	CC	AA	14.5725	1294.99	654.781	-6.47985	0.517607	-12.5189	5.88815e-36	3.41617e-33
N.2311	CC	AA	132.327	11703.6	5917.97	-6.46603	0.992998	-6.51162	7.43443e-11	3.69399e-09
N.22819	CC	AA	27.5554	2443.66	1235.61	-6.4632	0.582293	-11.0996	1.2605e-28	3.71115e-26
N.732	CC	AA	17.3456	1513.54	765.444	-6.44492	1.0867	-5.93075	3.01549e-09	1.26561e-07
N.12792	CC	AA	11.474	1000.75	506.113	-6.44239	1.39022	-4.63408	3.58526e-06	8.33014e-05
N.27508	CC	AA	133.651	11484.7	5809.18	-6.42559	0.874364	-7.34887	1.99892e-13	1.36912e-11
N.16958	CC	AA	16.1522	1382.9	699.524	-6.41654	0.901155	-7.12035	1.07656e-12	6.5747e-11
N.15537	CC	AA	168.67	13950.6	7059.66	-6.36978	0.508537	-12.5257	5.40205e-36	3.22912e-33
N.15632	CC	AA	82.7465	6814.17	3448.46	-6.36432	0.841062	-7.56701	3.8192e-14	2.77998e-12
N.12553	CC	AA	265.296	21845.9	11055.6	-6.36329	0.865247	-7.35431	1.91916e-13	1.31907e-11
N.27099	CC	AA	9.09541	736.472	372.784	-6.33251	1.27869	-4.95235	7.33242e-07	2.0201e-05
N.27075	CC	AA	13.2494	1061.89	537.568	-6.32719	1.55456	-4.07008	4.69964e-05	0.000819673
N.20095	CC	AA	22.6562	1801.14	911.9	-6.31874	1.19999	-5.26564	1.39702e-07	4.38817e-06
N.19682	CC	AA	261.287	20588.8	10425	-6.29989	1.23685	-5.09348	3.51551e-07	1.02736e-05
N.22078	CC	AA	25.5429	1968.3	996.921	-6.26658	0.921174	-6.80282	1.02589e-11	5.62132e-10
N.12160	CC	AA	145.694	11144.5	5645.08	-6.25717	0.82586	-7.57655	3.54859e-14	2.60221e-12
N.20671	CC	AA	27.7928	2123	1075.4	-6.25452	0.918528	-6.80928	9.80858e-12	5.43495e-10
N.27884	CC	AA	2.50418	187.548	95.0262	-6.23384	1.52135	-4.09757	4.1751e-05	0.000736655
N.26694	CC	AA	14.2763	1072.26	543.267	-6.22992	1.39476	-4.46667	7.94482e-06	0.000170718
N.19821	CC	AA	14.1172	1055.04	534.579	-6.22829	0.626556	-9.94051	2.7741e-23	4.84265e-21
N.16426	CC	AA	16.1955	1186.28	601.237	-6.19533	1.38448	-4.47483	7.64719e-06	0.000164862
N.2059	CC	AA	18.1972	1304.13	661.161	-6.16822	1.15376	-5.34617	8.98325e-08	2.91133e-06
N.29115	CC	AA	16.7486	1170.26	593.506	-6.13222	1.35349	-4.53068	5.87933e-06	0.000130164
N.10313	CC	AA	202.084	14091.1	7146.61	-6.12317	0.559109	-10.9517	6.52353e-28	1.81244e-25
N.12552	CC	AA	206.457	13827.6	7017.01	-6.06524	1.05449	-5.75182	8.82868e-09	3.435e-07
N.24598	CC	AA	12.8429	802.571	407.707	-5.97846	0.740441	-8.07419	6.79284e-16	5.98195e-14
N.22103	CC	AA	198.763	12475.2	6337	-5.97164	0.65927	-9.05795	1.32928e-19	1.6917e-17
N.2677	CC	AA	101.42	6302.03	3201.72	-5.95571	0.736014	-8.09184	5.87678e-16	5.22187e-14
N.20516	CC	AA	40.6665	2332.04	1186.35	-5.84717	0.739938	-7.90224	2.73936e-15	2.25153e-13
N.11060	CC	AA	1650.43	93566.4	47608.4	-5.82509	0.69935	-8.32929	8.13283e-17	7.78778e-15
N.17423	CC	AA	162.33	9102.11	4632.22	-5.80912	1.12537	-5.16194	2.44398e-07	7.38284e-06
N.14476	CC	AA	18.2173	1003.71	510.962	-5.787	0.582761	-9.93031	3.07284e-23	5.3171e-21
N.11051	CC	AA	224.712	12277.5	6251.09	-5.77223	0.291498	-19.802	2.86237e-87	1.8821e-83
N.30159	CC	AA	17.0633	905.397	461.23	-5.72756	0.859561	-6.66336	2.67643e-11	1.40787e-09
N.28512	CC	AA	335.235	17564.6	8949.91	-5.71137	0.795584	-7.17884	7.03047e-13	4.47939e-11
N.14240	CC	AA	27.7561	1424.12	725.936	-5.68326	0.520233	-10.9244	8.80727e-28	2.38217e-25
N.3106	CC	AA	147.638	7543.67	3845.65	-5.677	0.553361	-10.2591	1.07672e-24	2.10291e-22
N.22826	CC	AA	12.829	652.582	332.706	-5.67192	0.615813	-9.21046	3.24729e-20	4.41765e-18
N.14900	CC	AA	15.6996	799.866	407.783	-5.66581	0.808274	-7.00977	2.38715e-12	1.40985e-10
N.7255	CC	AA	24.8481	1238.88	631.865	-5.64206	0.504912	-11.1743	5.44567e-29	1.67846e-26
N.26492	CC	AA	87.3066	4347.65	2217.48	-5.63767	1.31606	-4.28374	1.83774e-05	0.000360843
N.14383	CC	AA	20.0323	1003.08	511.554	-5.63719	0.586301	-9.61484	6.92185e-22	1.10113e-19
N.17244	CC	AA	169.802	8456.3	4313.05	-5.63714	0.493278	-11.4279	3.03275e-30	1.04954e-27
N.25082	CC	AA	14.9408	737.419	376.18	-5.62293	1.35708	-4.14341	3.42181e-05	0.000622681
N.20260	CC	AA	33.6746	1652.94	843.307	-5.61775	1.06679	-5.26604	1.394e-07	4.38564e-06
N.420	CC	AA	25.5352	1242.44	633.986	-5.60545	0.433635	-12.9266	3.18412e-38	2.24321e-35
N.21100	CC	AA	50.4893	2425.43	1237.96	-5.58796	1.19665	-4.66967	3.01691e-06	7.14425e-05
N.2651	CC	AA	39.453	1824.45	931.954	-5.52952	0.983116	-5.62448	1.86067e-08	6.87333e-07
N.24596	CC	AA	359.053	16405.5	8382.28	-5.51353	0.34941	-15.7795	4.30299e-56	9.4312e-53
N.13892	CC	AA	44.4286	1988.72	1016.57	-5.48463	1.28509	-4.26789	1.97328e-05	0.000382533
N.20263	CC	AA	32.043	1408.22	720.13	-5.46049	0.86972	-6.27844	3.41985e-10	1.60237e-08
N.7437	CC	AA	136.639	6009.45	3073.05	-5.45778	0.876243	-6.22862	4.70566e-10	2.18409e-08
N.12362	CC	AA	125.119	5439.55	2782.34	-5.44304	0.541628	-10.0494	9.24063e-24	1.6571e-21
N.7807	CC	AA	499.046	21386.7	10942.9	-5.42159	0.980244	-5.53086	3.18671e-08	1.13673e-06
N.15560	CC	AA	12.5576	536.958	274.758	-5.41471	0.853417	-6.34474	2.22804e-10	1.05905e-08
N.12798	CC	AA	128.644	5460.91	2794.78	-5.40707	0.66512	-8.12947	4.31171e-16	3.9015e-14
N.15906	CC	AA	22.6124	904.408	463.51	-5.31883	0.903017	-5.89007	3.86031e-09	1.59641e-07
N.22626	CC	AA	203.033	7891.95	4047.49	-5.28181	0.587744	-8.98659	2.55018e-19	3.13447e-17
N.7593	CC	AA	418.403	15841.1	8129.75	-5.2426	0.569559	-9.20466	3.42746e-20	4.63082e-18
N.16116	CC	AA	12.9876	492.042	252.515	-5.2409	0.866151	-6.05079	1.4414e-09	6.34668e-08
N.4099	CC	AA	246.996	9328.09	4787.54	-5.23856	0.694731	-7.54041	4.68483e-14	3.37273e-12
N.30865	CC	AA	271.946	10229.8	5250.87	-5.23333	0.491994	-10.637	2.00519e-26	4.76558e-24
N.30644	CC	AA	641.669	23758.7	12200.2	-5.21057	0.8869	-5.87503	4.22763e-09	1.74101e-07
N.23037	CC	AA	133.508	4930.11	2531.81	-5.20771	0.476706	-10.9244	8.81571e-28	2.38217e-25
N.28361	CC	AA	75.3771	2741.52	1408.45	-5.1852	1.11815	-4.63729	3.53001e-06	8.21144e-05
N.22447	CC	AA	62.9519	2250.19	1156.57	-5.15888	0.702104	-7.34775	2.01578e-13	1.37114e-11
N.13268	CC	AA	469.751	16738.2	8603.95	-5.15514	1.0046	-5.13153	2.87394e-07	8.5766e-06
N.19217	CC	AA	57.2728	1980.18	1018.73	-5.11404	0.50687	-10.0895	6.1504e-24	1.12336e-21
N.15028	CC	AA	314.103	10786.2	5550.15	-5.10203	0.497889	-10.2473	1.21677e-24	2.35314e-22
N.16742	CC	AA	248.279	8376.94	4312.61	-5.0771	0.663511	-7.65186	1.98093e-14	1.49716e-12
N.22870	CC	AA	15.9448	537.607	276.776	-5.07507	0.876571	-5.78969	7.05164e-09	2.8158e-07
N.8266	CC	AA	4.17409	136.656	70.415	-5.03828	1.04246	-4.83308	1.34436e-06	3.49393e-05
N.7439	CC	AA	35.9095	1168.05	601.979	-5.02623	0.822878	-6.10811	1.00819e-09	4.54053e-08
N.20155	CC	AA	213.646	6913.07	3563.36	-5.01621	0.862045	-5.81896	5.92133e-09	2.40338e-07
N.10830	CC	AA	31.1566	986.912	509.034	-4.98381	0.405425	-12.2928	9.89983e-35	4.76303e-32
N.30284	CC	AA	1946.63	60871.8	31409.2	-4.96669	0.444279	-11.1792	5.15447e-29	1.61392e-26
N.21196	CC	AA	2195.79	68255.3	35225.5	-4.95803	0.481505	-10.2969	7.27456e-25	1.44947e-22
N.7301	CC	AA	488.039	15114.6	7801.33	-4.95279	0.868907	-5.70002	1.19795e-08	4.57074e-07
N.11776	CC	AA	76.2079	2347.64	1211.92	-4.94333	0.544644	-9.07626	1.12366e-19	1.43931e-17
N.11775	CC	AA	4.70255	142.151	73.427	-4.93801	0.923669	-5.34608	8.98815e-08	2.91133e-06
N.21785	CC	AA	7865.41	239384	123625	-4.92765	0.799197	-6.16575	7.0151e-10	3.19584e-08
N.3389	CC	AA	188.213	5591.36	2889.79	-4.89199	0.482871	-10.131	4.02315e-24	7.48685e-22
N.16884	CC	AA	8.10207	230.849	119.476	-4.82696	1.01924	-4.73585	2.18141e-06	5.33877e-05
N.11886	CC	AA	60.7672	1701	880.883	-4.80564	0.748148	-6.42339	1.33273e-10	6.42775e-09
N.20073	CC	AA	21.2718	594.208	307.74	-4.80139	0.962085	-4.9906	6.0191e-07	1.68894e-05
N.25995	CC	AA	304.581	8296.24	4300.41	-4.76805	0.418185	-11.4018	4.09717e-30	1.39346e-27
N.28764	CC	AA	68.7888	1858.29	963.537	-4.75446	0.754023	-6.30546	2.87334e-10	1.35597e-08
N.460	CC	AA	33.7079	901.905	467.806	-4.7396	1.0113	-4.68663	2.77742e-06	6.63285e-05
N.29456	CC	AA	22.4372	598.676	310.557	-4.73181	0.711828	-6.64741	2.98293e-11	1.55254e-09
N.30175	CC	AA	54.3637	1442.8	748.581	-4.72978	0.673711	-7.02049	2.21094e-12	1.3097e-10
N.18231	CC	AA	334.465	8579.93	4457.2	-4.6809	0.433477	-10.7985	3.49946e-27	9.08294e-25
N.6857	CC	AA	219.571	5557.36	2888.46	-4.66143	0.579342	-8.04608	8.54853e-16	7.36368e-14
N.13251	CC	AA	258.684	6543.91	3401.3	-4.6606	0.591495	-7.87937	3.29045e-15	2.66014e-13
N.22617	CC	AA	75.973	1906.11	991.043	-4.6502	0.683412	-6.80438	1.01483e-11	5.57618e-10
N.3515	CC	AA	250.63	6280.26	3265.45	-4.64701	0.772781	-6.01335	1.81724e-09	7.91321e-08
N.5994	CC	AA	5.76949	144.386	75.0778	-4.64476	0.961159	-4.83245	1.3486e-06	3.50033e-05
N.12023	CC	AA	362.18	8967.07	4664.63	-4.62999	0.548282	-8.44455	3.0523e-17	2.9955e-15
N.30033	CC	AA	86.0481	2131.74	1108.89	-4.62925	0.448105	-10.3307	5.1182e-25	1.05168e-22
N.11105	CC	AA	244.788	5846.03	3045.41	-4.57716	0.697913	-6.55835	5.44054e-11	2.73776e-09
N.19608	CC	AA	547.389	13050	6798.7	-4.57508	0.531786	-8.60323	7.75007e-18	8.02302e-16
N.10889	CC	AA	82.1141	1931.94	1007.03	-4.5557	0.846269	-5.38328	7.31394e-08	2.40859e-06
N.19557	CC	AA	418.009	9812.53	5115.27	-4.55299	0.707372	-6.43649	1.22269e-10	5.926e-09
N.16911	CC	AA	43.6515	1007.13	525.39	-4.52521	0.563864	-8.02535	1.01234e-15	8.60748e-14
N.13735	CC	AA	359.552	8229.5	4294.53	-4.51669	0.677486	-6.66683	2.61391e-11	1.38236e-09
N.15499	CC	AA	60.5616	1356.55	708.558	-4.48711	0.684025	-6.55986	5.38567e-11	2.71708e-09
N.28819	CC	AA	323.851	7190.88	3757.37	-4.47233	0.773786	-5.7798	7.47891e-09	2.97438e-07
N.16735	CC	AA	363.125	8058.02	4210.57	-4.47193	0.929929	-4.8089	1.51762e-06	3.86777e-05
N.26523	CC	AA	1188.16	26171.5	13679.8	-4.46124	0.88545	-5.03839	4.69472e-07	1.33827e-05
N.14147	CC	AA	103.721	2270.02	1186.87	-4.45145	0.593236	-7.50367	6.20551e-14	4.43514e-12
N.20107	CC	AA	114.379	2503.67	1309.03	-4.45123	0.417146	-10.6707	1.39585e-26	3.39932e-24
N.24109	CC	AA	49.5294	1081.89	565.708	-4.44675	0.712376	-6.24214	4.31636e-10	2.01287e-08
N.15073	CC	AA	260.848	5663.41	2962.13	-4.43997	0.620053	-7.16064	8.03018e-13	5.02868e-11
N.15588	CC	AA	46.389	1001.66	524.026	-4.43193	0.666871	-6.64586	3.01448e-11	1.56483e-09
N.19296	CC	AA	96.6379	2079.27	1087.95	-4.42733	0.77116	-5.74113	9.40448e-09	3.6452e-07
N.13292	CC	AA	106.422	2276.3	1191.36	-4.4185	0.548415	-8.05685	7.82886e-16	6.77334e-14
N.3521	CC	AA	278.177	5937.41	3107.79	-4.41586	0.375203	-11.7693	5.62211e-32	2.13273e-29
N.11117	CC	AA	31.3505	664.927	348.139	-4.40335	0.815721	-5.3981	6.73501e-08	2.24039e-06
N.22624	CC	AA	46.8313	990.166	518.499	-4.40162	0.804242	-5.473	4.42468e-08	1.53394e-06
N.26959	CC	AA	39.4011	831.146	435.273	-4.39513	0.645854	-6.80515	1.00942e-11	5.56199e-10
N.11808	CC	AA	40.6375	844.423	442.53	-4.37738	0.816287	-5.36255	8.20559e-08	2.6843e-06
N.20131	CC	AA	233.605	4803.01	2518.31	-4.36194	0.919724	-4.74266	2.10933e-06	5.18164e-05
N.11102	CC	AA	24.0091	491.385	257.697	-4.35044	0.725314	-5.99801	1.99751e-09	8.65996e-08
N.1296	CC	AA	270.705	5498.37	2884.54	-4.3445	0.655502	-6.62774	3.40854e-11	1.76475e-09
N.26281	CC	AA	292.998	5902.48	3097.74	-4.3328	0.340182	-12.7367	3.69742e-37	2.51501e-34
N.2042	CC	AA	1028.67	20616	10822.3	-4.32488	0.47246	-9.15397	5.48777e-20	7.21678e-18
N.2119	CC	AA	12.3746	247.909	130.142	-4.32344	1.05755	-4.08817	4.34789e-05	0.000763726
N.19569	CC	AA	60.3939	1200.46	630.426	-4.31518	0.770988	-5.59695	2.18162e-08	7.93996e-07
N.23035	CC	AA	34.2658	674.331	354.299	-4.30083	0.865877	-4.96702	6.79893e-07	1.89162e-05
N.20782	CC	AA	120.852	2354.62	1237.74	-4.28429	0.541175	-7.91665	2.43994e-15	2.01382e-13
N.13657	CC	AA	303.475	5889.82	3096.65	-4.27817	0.660836	-6.47387	9.5526e-11	4.71086e-09
N.25869	CC	AA	52.7132	1018.82	535.766	-4.27222	0.724714	-5.89505	3.74572e-09	1.55227e-07
N.30388	CC	AA	337.608	6461.77	3399.69	-4.25818	0.488835	-8.71087	3.01555e-18	3.32316e-16
N.30822	CC	AA	92.8416	1752.4	922.619	-4.24092	0.539147	-7.86597	3.66247e-15	2.93682e-13
N.6044	CC	AA	384.875	7066.6	3725.74	-4.19872	0.47714	-8.79978	1.37087e-18	1.58139e-16
N.976	CC	AA	85.2154	1559.18	822.198	-4.19277	0.443835	-9.44669	3.497e-21	5.10977e-19
N.11938	CC	AA	25.2228	459.51	242.367	-4.18516	1.00248	-4.1748	2.98249e-05	0.000550351
N.8561	CC	AA	704.975	12765	6734.98	-4.17855	0.635822	-6.57188	4.96853e-11	2.51952e-09
N.16131	CC	AA	48.0179	869.279	458.649	-4.17776	0.869644	-4.80399	1.55538e-06	3.95379e-05
N.30086	CC	AA	3308.2	59464.2	31386.2	-4.16792	0.447825	-9.30702	1.31471e-20	1.82634e-18
N.24818	CC	AA	262.65	4717.9	2490.28	-4.1671	0.853654	-4.88148	1.05291e-06	2.82232e-05
N.8396	CC	AA	14.2998	252.505	133.403	-4.14036	0.958524	-4.31952	1.56369e-05	0.000311569
N.25775	CC	AA	323.181	5690.18	3006.68	-4.13768	0.683651	-6.05233	1.42764e-09	6.30016e-08
N.11228	CC	AA	62.7388	1105.86	584.298	-4.13762	0.63118	-6.55537	5.55035e-11	2.78591e-09
N.23860	CC	AA	1317.83	23170.8	12244.3	-4.13595	0.507923	-8.14287	3.86032e-16	3.55835e-14
N.16322	CC	AA	536.765	9339.68	4938.22	-4.12093	0.551072	-7.47801	7.54544e-14	5.354e-12
N.30446	CC	AA	48.3866	839.947	444.167	-4.11267	0.431511	-9.53086	1.55981e-21	2.38518e-19
N.881	CC	AA	439.366	7559.99	3999.68	-4.10507	0.366091	-11.2132	3.51082e-29	1.11732e-26
N.17422	CC	AA	510.312	8749.11	4629.71	-4.09986	0.401749	-10.205	1.88263e-24	3.57085e-22
N.9743	CC	AA	90.4204	1547.41	818.916	-4.09667	0.943504	-4.34197	1.41208e-05	0.000284813
N.24044	CC	AA	98.0729	1671.77	884.921	-4.09159	0.960215	-4.26112	2.03408e-05	0.000392989
N.11486	CC	AA	660.829	11224.1	5942.49	-4.08611	0.87071	-4.69285	2.69425e-06	6.45769e-05
N.23850	CC	AA	417.383	7027.19	3722.29	-4.07353	0.93041	-4.37821	1.19656e-05	0.000247415
N.22172	CC	AA	1275.19	21379.8	11327.5	-4.0674	0.469372	-8.66564	4.48999e-18	4.7618e-16
N.30784	CC	AA	292.112	4871.93	2582.02	-4.06082	0.312807	-12.9819	1.55078e-38	1.17656e-35
N.16512	CC	AA	984.879	16318.1	8651.47	-4.05036	0.684292	-5.91906	3.23791e-09	1.35607e-07
N.18584	CC	AA	156.185	2582.05	1369.12	-4.04651	0.748764	-5.40425	6.50793e-08	2.18326e-06
N.16439	CC	AA	668.734	11030.1	5849.4	-4.04369	0.640344	-6.31487	2.70383e-10	1.28211e-08
N.7142	CC	AA	509.09	8387.42	4448.26	-4.04211	0.931676	-4.33853	1.43438e-05	0.00028872
N.16615	CC	AA	33.8364	556.582	295.209	-4.03963	0.89804	-4.49827	6.85077e-06	0.000149489
N.22537	CC	AA	95.1013	1537.57	816.334	-4.01712	0.629391	-6.38255	1.74158e-10	8.33844e-09
N.7313	CC	AA	689.044	11135.7	5912.38	-4.01426	0.387767	-10.3523	4.08721e-25	8.66928e-23
N.25880	CC	AA	43.7003	703.916	373.808	-4.0117	0.965834	-4.15361	3.27271e-05	0.000597789
N.25749	CC	AA	1201.7	19219	10210.4	-3.99926	0.58741	-6.80829	9.87641e-12	5.4572e-10
N.11305	CC	AA	1240.48	19809.5	10525	-3.9971	0.711006	-5.62175	1.89035e-08	6.96991e-07
N.30723	CC	AA	50.6306	793.342	421.986	-3.96837	0.790335	-5.02112	5.137e-07	1.46012e-05
N.28556	CC	AA	122.566	1910.19	1016.38	-3.96185	0.866062	-4.57456	4.7722e-06	0.000107955
N.2293	CC	AA	402.99	6149.24	3276.11	-3.93138	0.954928	-4.11693	3.83945e-05	0.000684782
N.18117	CC	AA	1044.37	15883.4	8463.87	-3.92667	0.433967	-9.04832	1.45187e-19	1.83588e-17
N.974	CC	AA	98.9915	1504.73	801.859	-3.92623	0.484543	-8.10296	5.36368e-16	4.78751e-14
N.20034	CC	AA	1246.12	18934.3	10090.2	-3.92538	0.700767	-5.60154	2.12459e-08	7.76104e-07
N.17524	CC	AA	671.674	10139	5405.33	-3.91605	0.350867	-11.1611	6.32254e-29	1.91875e-26
N.21792	CC	AA	82.1276	1233.21	657.669	-3.90924	0.781705	-5.00092	5.70573e-07	1.61017e-05
N.21981	CC	AA	121.785	1784.19	952.985	-3.87423	0.321658	-12.0446	2.07187e-33	9.28856e-31
N.17758	CC	AA	144.633	2114.49	1129.56	-3.8701	0.698549	-5.5402	3.0213e-08	1.08719e-06
N.22428	CC	AA	1163.31	16980.8	9072.04	-3.86755	0.673987	-5.73831	9.56237e-09	3.69134e-07
N.17242	CC	AA	1583.46	23093.2	12338.3	-3.86621	0.409474	-9.4419	3.66065e-21	5.30955e-19
N.1580	CC	AA	49.7956	718.746	384.271	-3.85334	0.494913	-7.7859	6.92208e-15	5.44003e-13
N.16293	CC	AA	148.61	2144.7	1146.65	-3.85132	0.784211	-4.91108	9.05767e-07	2.45091e-05
N.16393	CC	AA	89.0611	1279.93	684.497	-3.84603	0.696666	-5.52061	3.37818e-08	1.19637e-06
N.15585	CC	AA	515.746	7316.82	3916.28	-3.82651	0.425851	-8.98556	2.57419e-19	3.13447e-17
N.25868	CC	AA	110.051	1558.94	834.495	-3.82401	0.3919	-9.75762	1.71126e-22	2.83667e-20
N.17632	CC	AA	110.738	1568.5	839.618	-3.82316	0.727054	-5.25844	1.45286e-07	4.54186e-06
N.21787	CC	AA	532.307	7456.33	3994.32	-3.80881	0.230975	-16.4902	4.31849e-61	1.21695e-57
N.11895	CC	AA	82.9728	1129.97	606.472	-3.76692	0.572349	-6.5815	4.65715e-11	2.37382e-09
N.25343	CC	AA	1817.87	24636.6	13227.3	-3.76046	0.433646	-8.67172	4.2566e-18	4.58829e-16
N.27836	CC	AA	52.1667	702.768	377.467	-3.75601	0.594828	-6.31444	2.71147e-10	1.28265e-08
N.12544	CC	AA	62.2491	836.061	449.155	-3.74674	0.570155	-6.57144	4.98322e-11	2.52048e-09
N.5213	CC	AA	602.68	8073.52	4338.1	-3.74416	0.456982	-8.19325	2.5427e-16	2.36591e-14
N.29311	CC	AA	82.8192	1108.71	595.765	-3.74277	0.8038	-4.65635	3.21865e-06	7.54947e-05
N.17098	CC	AA	1506.08	20101.8	10804	-3.73845	0.526381	-7.10218	1.22808e-12	7.45386e-11
N.14560	CC	AA	1508.6	19974.8	10741.7	-3.72688	0.348024	-10.7087	9.26755e-27	2.34374e-24
N.14080	CC	AA	494.569	6521.44	3508.01	-3.72069	0.382684	-9.72261	2.41502e-22	3.96988e-20
N.6317	CC	AA	540.055	7119.52	3829.79	-3.72057	0.547912	-6.79045	1.11785e-11	6.10824e-10
N.22117	CC	AA	52.9768	699.483	376.23	-3.71885	0.538701	-6.90336	5.07855e-12	2.94646e-10
N.8229	CC	AA	63.8128	836.301	450.057	-3.71378	0.757972	-4.89963	9.60194e-07	2.58754e-05
N.9665	CC	AA	14.5329	191.363	102.948	-3.71277	0.639268	-5.80785	6.32811e-09	2.55273e-07
N.16068	CC	AA	77.2733	1003.72	540.496	-3.69927	0.596266	-6.20406	5.50237e-10	2.53598e-08
N.28817	CC	AA	583.402	7576.85	4080.12	-3.69892	0.799986	-4.62373	3.76903e-06	8.73516e-05
N.6100	CC	AA	83.3894	1075.78	579.585	-3.69052	0.513974	-7.18035	6.95318e-13	4.4532e-11
N.26208	CC	AA	645.971	8245.8	4445.89	-3.67397	0.241866	-15.1901	4.11118e-52	6.23823e-49
N.174	CC	AA	138.64	1734.23	936.438	-3.64404	0.643125	-5.66614	1.46048e-08	5.5085e-07
N.21808	CC	AA	41.4577	509.838	275.648	-3.62372	0.605379	-5.98587	2.15233e-09	9.29035e-08
N.25759	CC	AA	889.982	10954.5	5922.26	-3.62194	0.378093	-9.57948	9.75322e-22	1.52692e-19
N.6370	CC	AA	147.776	1805.57	976.672	-3.61167	0.682176	-5.29434	1.19444e-07	3.80025e-06
N.18900	CC	AA	550.259	6692.2	3621.23	-3.60394	0.48723	-7.39679	1.39519e-13	9.65667e-12
N.22498	CC	AA	159.939	1929.21	1044.58	-3.59205	0.752902	-4.77094	1.8337e-06	4.57867e-05
N.3570	CC	AA	592.295	7117.59	3854.94	-3.58681	0.502486	-7.13814	9.46031e-13	5.84997e-11
N.538	CC	AA	19.6415	235.88	127.761	-3.58369	0.845085	-4.24063	2.22895e-05	0.000424405
N.22772	CC	AA	5225.68	62627	33926.4	-3.58307	0.597717	-5.99459	2.03996e-09	8.82463e-08
N.30710	CC	AA	753.645	9004.73	4879.19	-3.5785	0.756102	-4.73283	2.21411e-06	5.41209e-05
N.13002	CC	AA	1755.09	20701	11228	-3.56019	0.465688	-7.645	2.0894e-14	1.57311e-12
N.11429	CC	AA	241.814	2851.7	1546.76	-3.55995	0.881066	-4.0405	5.33369e-05	0.000922916
N.18763	CC	AA	188.808	2211.15	1199.98	-3.54962	0.575073	-6.17247	6.7232e-10	3.08423e-08
N.14871	CC	AA	414.014	4838.84	2626.43	-3.54707	0.514335	-6.89643	5.33254e-12	3.08474e-10
N.17961	CC	AA	1199.5	13894.3	7546.88	-3.53402	0.363736	-9.71589	2.57973e-22	4.2056e-20
N.25105	CC	AA	45.5343	523.604	284.569	-3.525	0.87305	-4.03757	5.40067e-05	0.000931237
N.13708	CC	AA	1016.79	10909.6	5963.21	-3.42345	0.469046	-7.29874	2.90485e-13	1.94901e-11
N.22732	CC	AA	664.14	7119.7	3891.92	-3.42219	0.827066	-4.13775	3.50723e-05	0.000634713
N.7409	CC	AA	1279.68	13618.5	7449.09	-3.41161	0.274379	-12.4339	1.70985e-35	9.36905e-33
N.28741	CC	AA	513.74	5442.46	2978.1	-3.40517	0.36255	-9.39228	5.8716e-21	8.45424e-19
N.22443	CC	AA	19.4093	205.158	112.284	-3.40427	0.600439	-5.66964	1.43094e-08	5.42899e-07
N.23329	CC	AA	107.407	1132.55	619.976	-3.39795	0.705454	-4.81668	1.45963e-06	3.74906e-05
N.28662	CC	AA	250.147	2601.33	1425.74	-3.37808	0.676846	-4.99092	6.00931e-07	1.6886e-05
N.7671	CC	AA	840.875	8722.86	4781.87	-3.37475	0.819403	-4.11855	3.81259e-05	0.000680608
N.16656	CC	AA	6183.58	64028.4	35106	-3.37217	0.389108	-8.66642	4.45923e-18	4.75475e-16
N.17995	CC	AA	94.7821	968.059	531.421	-3.354	0.719148	-4.66385	3.10342e-06	7.30525e-05
N.24718	CC	AA	740.999	7488.77	4114.89	-3.3371	0.754303	-4.42409	9.68518e-06	0.000204769
N.29232	CC	AA	685.469	6882.17	3783.82	-3.32771	0.57682	-5.76906	7.97156e-09	3.14494e-07
N.17781	CC	AA	1739.06	17326.8	9532.93	-3.31654	0.554214	-5.98422	2.17424e-09	9.36442e-08
N.26808	CC	AA	63.721	629.751	346.736	-3.30736	0.805601	-4.10546	4.03513e-05	0.0007158
N.4185	CC	AA	1245.99	12242.8	6744.37	-3.29643	0.413877	-7.96475	1.6556e-15	1.38383e-13
N.23539	CC	AA	1448.46	14066.4	7757.42	-3.27974	0.480789	-6.82158	9.0046e-12	5.04616e-10
N.22373	CC	AA	59.1711	562.588	310.879	-3.24969	0.791031	-4.10817	3.98802e-05	0.000708717
N.20351	CC	AA	1292.91	12140.4	6716.65	-3.23086	0.224598	-14.3851	6.41804e-47	7.44719e-44
N.27921	CC	AA	134.746	1260.63	697.687	-3.22608	0.755118	-4.27229	1.93474e-05	0.000376748
N.6012	CC	AA	15.3332	142.498	78.9157	-3.21835	0.681781	-4.7205	2.35263e-06	5.71527e-05
N.13045	CC	AA	926.644	8577	4751.82	-3.21025	0.64659	-4.96489	6.87402e-07	1.90713e-05
N.173	CC	AA	954.769	8799.71	4877.24	-3.20411	0.775423	-4.13209	3.59487e-05	0.000648174
N.13058	CC	AA	967.454	8841.82	4904.64	-3.19226	0.340829	-9.36616	7.52222e-21	1.06751e-18
N.22825	CC	AA	1639.75	14962.6	8301.18	-3.18975	0.670676	-4.75603	1.97436e-06	4.8866e-05
N.30829	CC	AA	5419.09	49162.7	27290.9	-3.18147	0.394258	-8.0695	7.05851e-16	6.18828e-14
N.8141	CC	AA	86.35	780.824	433.587	-3.17608	0.718391	-4.4211	9.81977e-06	0.000207393
N.26293	CC	AA	581.519	5254.16	2917.84	-3.1757	0.529147	-6.00155	1.95447e-09	8.49203e-08
N.17800	CC	AA	1539.12	13669.3	7604.19	-3.15067	0.40602	-7.7599	8.49933e-15	6.6007e-13
N.18005	CC	AA	698.486	6140.94	3419.71	-3.13626	0.430536	-7.28456	3.22714e-13	2.15062e-11
N.27613	CC	AA	190.414	1665.48	927.945	-3.12886	0.654792	-4.77841	1.7669e-06	4.44566e-05
N.12849	CC	AA	1682.12	14677.5	8179.82	-3.12515	0.647586	-4.82585	1.39406e-06	3.60409e-05
N.9137	CC	AA	1119.05	9743.02	5431.04	-3.12205	0.454047	-6.87605	6.15368e-12	3.5287e-10
N.7116	CC	AA	823.539	7117.67	3970.6	-3.11149	0.728454	-4.27136	1.94286e-05	0.000377584
N.6183	CC	AA	12.7554	109.476	61.1157	-3.10145	0.729214	-4.25314	2.10793e-05	0.000404879
N.22942	CC	AA	1066.91	9151.49	5109.2	-3.10049	0.428174	-7.2412	4.44742e-13	2.9341e-11
N.18943	CC	AA	1057.26	8975.33	5016.3	-3.0855	0.616549	-5.00446	5.60176e-07	1.5831e-05
N.10807	CC	AA	61.3116	519.567	290.439	-3.08305	0.629012	-4.90142	9.51467e-07	2.57105e-05
N.3136	CC	AA	747.763	6316.71	3532.24	-3.07853	0.656235	-4.69119	2.71617e-06	6.50233e-05
N.25633	CC	AA	148.373	1251.01	699.692	-3.07548	0.605339	-5.08059	3.76257e-07	1.08987e-05
N.20639	CC	AA	86.1367	723.616	404.876	-3.07178	0.658379	-4.66568	3.07602e-06	7.24941e-05
N.15300	CC	AA	5940.46	49109.4	27524.9	-3.04732	0.349011	-8.7313	2.5176e-18	2.79001e-16
N.453	CC	AA	1347.35	11029.9	6188.6	-3.03306	0.312308	-9.71177	2.68629e-22	4.34342e-20
N.27537	CC	AA	867.052	7094.37	3980.71	-3.03247	0.340354	-8.90975	5.1149e-19	6.04171e-17
N.28008	CC	AA	1386.02	11313.5	6349.74	-3.02888	0.223851	-13.5308	1.02867e-41	9.66262e-39
N.20653	CC	AA	91.7752	747.779	419.777	-3.02693	0.440005	-6.87932	6.01394e-12	3.45863e-10
N.1151	CC	AA	920.057	7470.29	4195.17	-3.02134	0.718871	-4.2029	2.63522e-05	0.00049507
N.10080	CC	AA	157.894	1280	718.945	-3.01832	0.749045	-4.02955	5.5883e-05	0.0009569
N.14758	CC	AA	134.663	1083.66	609.163	-3.00971	0.66495	-4.52622	6.00488e-06	0.000132645
N.18837	CC	AA	6415.48	51287.6	28851.6	-2.99897	0.449893	-6.66597	2.62914e-11	1.3867e-09
N.22682	CC	AA	597.994	4751.47	2674.73	-2.99054	0.451518	-6.62331	3.51237e-11	1.81374e-09
N.17020	CC	AA	1123.82	8831.3	4977.56	-2.97403	0.561134	-5.30004	1.15779e-07	3.69555e-06
N.14901	CC	AA	15538.7	121906	68722.1	-2.97184	0.269752	-11.017	3.16587e-28	9.05072e-26
N.26275	CC	AA	1386.97	10867.6	6127.26	-2.97017	0.3628	-8.18678	2.68305e-16	2.48478e-14
N.14290	CC	AA	2750.04	21528.7	12139.4	-2.96869	0.716712	-4.14209	3.44152e-05	0.000625114
N.9876	CC	AA	110.249	863.474	486.862	-2.96864	0.718091	-4.13408	3.56386e-05	0.00064437
N.18166	CC	AA	1444.59	11265.1	6354.86	-2.96315	0.687876	-4.30768	1.64974e-05	0.000327062
N.23660	CC	AA	626.834	4860	2743.42	-2.9547	0.616045	-4.79624	1.6167e-06	4.08858e-05
N.12107	CC	AA	1250.16	9565.54	5407.85	-2.9355	0.475695	-6.17098	6.78696e-10	3.10625e-08
N.13040	CC	AA	26.4039	202.274	114.339	-2.9334	0.676863	-4.33382	1.46545e-05	0.000294075
N.17267	CC	AA	208.691	1589.77	899.228	-2.92972	0.725365	-4.03896	5.36882e-05	0.000927367
N.30260	CC	AA	158.473	1206.57	682.524	-2.92901	0.636026	-4.60517	4.12122e-06	9.42007e-05
N.1491	CC	AA	1726.93	12854.1	7290.5	-2.89585	0.567663	-5.10135	3.37242e-07	9.92901e-06
N.6742	CC	AA	89.5864	664.842	377.214	-2.89306	0.627424	-4.61101	4.00714e-06	9.21894e-05
N.17633	CC	AA	6847.71	50646.3	28747	-2.88678	0.379842	-7.59994	2.9627e-14	2.20537e-12
N.27371	CC	AA	253.827	1875.47	1064.65	-2.88504	0.49804	-5.79278	6.92302e-09	2.77005e-07
N.27096	CC	AA	1623.3	11974.8	6799.06	-2.8829	0.554072	-5.20311	1.95982e-07	6.04998e-06
N.8369	CC	AA	1672.77	12253.2	6963	-2.87278	0.69361	-4.14178	3.44627e-05	0.000625402
N.21757	CC	AA	10139	73858.8	41998.9	-2.86485	0.464849	-6.16297	7.1394e-10	3.24497e-08
N.14035	CC	AA	2436.74	17512.4	9974.58	-2.84531	0.488919	-5.81961	5.89864e-09	2.39911e-07
N.14821	CC	AA	2577.55	18334.7	10456.1	-2.83044	0.66517	-4.25521	2.08852e-05	0.000402326
N.20781	CC	AA	2605.71	18032.1	10318.9	-2.79081	0.617051	-4.52281	6.10226e-06	0.000134646
N.22357	CC	AA	267.778	1851.38	1059.58	-2.789	0.6557	-4.25346	2.10489e-05	0.000404688
N.4593	CC	AA	2352.39	16017.5	9184.96	-2.76743	0.512252	-5.40248	6.57247e-08	2.19743e-06
N.11580	CC	AA	927.005	6277.75	3602.38	-2.75949	0.63406	-4.35209	1.34844e-05	0.000272813
N.11413	CC	AA	940.686	6365.65	3653.17	-2.75863	0.597243	-4.61894	3.85704e-06	8.91957e-05
N.26283	CC	AA	1834.89	12236.5	7035.71	-2.73747	0.47875	-5.71795	1.07815e-08	4.13768e-07
N.27667	CC	AA	268.26	1764.51	1016.39	-2.71813	0.59776	-4.5472	5.43642e-06	0.000121448
N.6592	CC	AA	229.959	1511.99	870.972	-2.71698	0.639942	-4.24567	2.17943e-05	0.000416181
N.7836	CC	AA	94.6453	621.013	357.829	-2.71472	0.650895	-4.17074	3.03608e-05	0.000558673
N.22794	CC	AA	206.988	1350.74	778.864	-2.70549	0.479576	-5.64142	1.68657e-08	6.25362e-07
N.27160	CC	AA	1243.81	8106.84	4675.32	-2.70425	0.579324	-4.66794	3.04237e-06	7.18727e-05
N.11508	CC	AA	1728	11237.3	6482.65	-2.70102	0.36591	-7.38166	1.56323e-13	1.07819e-11
N.28813	CC	AA	116.183	752.197	434.19	-2.69517	0.657741	-4.09762	4.17424e-05	0.000736655
N.13302	CC	AA	1817.59	11737.7	6777.67	-2.69099	0.396485	-6.78713	1.14382e-11	6.23289e-10
N.13373	CC	AA	1213.48	7784.53	4499.01	-2.68156	0.527474	-5.08377	3.70009e-07	1.07493e-05
N.12964	CC	AA	235.395	1484.02	859.706	-2.65543	0.589753	-4.50261	6.71248e-06	0.000146959
N.6167	CC	AA	1013.64	6361.84	3687.74	-2.64998	0.637314	-4.15804	3.20984e-05	0.000587904
N.25341	CC	AA	1111.44	6940.31	4025.88	-2.64279	0.282161	-9.36624	7.5166e-21	1.06751e-18
N.26814	CC	AA	191.995	1196.65	694.322	-2.64054	0.479718	-5.50436	3.70522e-08	1.30516e-06
N.37	CC	AA	2576.18	16063.6	9319.87	-2.64049	0.45093	-5.85565	4.75139e-09	1.94452e-07
N.15929	CC	AA	2148.58	13394.2	7771.4	-2.64011	0.3796	-6.95499	3.52582e-12	2.06381e-10
N.5995	CC	AA	240.064	1490.97	865.517	-2.63449	0.480001	-5.48851	4.05329e-08	1.41765e-06
N.4771	CC	AA	188.272	1163.9	676.085	-2.62759	0.57347	-4.58191	4.60745e-06	0.000104588
N.25288	CC	AA	34.5303	213.388	123.959	-2.6247	0.506251	-5.18459	2.16491e-07	6.64153e-06
N.201	CC	AA	243.446	1501.48	872.466	-2.62364	0.347444	-7.55126	4.31062e-14	3.1147e-12
N.19757	CC	AA	1932.09	11883.2	6907.65	-2.62072	0.426318	-6.14734	7.87936e-10	3.57306e-08
N.30032	CC	AA	906.401	5553.69	3230.05	-2.6156	0.309588	-8.44866	2.94673e-17	2.90636e-15
N.2919	CC	AA	1240.85	7594.19	4417.52	-2.61347	0.630072	-4.14789	3.35551e-05	0.000611179
N.5690	CC	AA	111.243	680.519	395.881	-2.61248	0.50703	-5.15251	2.57024e-07	7.74055e-06
N.17852	CC	AA	178.327	1080.44	629.383	-2.59817	0.612057	-4.24498	2.1861e-05	0.000417051
N.3660	CC	AA	2548.85	15377.1	8962.96	-2.59296	0.57803	-4.48585	7.26226e-06	0.000157251
N.28762	CC	AA	1323.83	7979.93	4651.88	-2.59167	0.446496	-5.80445	6.45757e-09	2.58907e-07
N.10809	CC	AA	1226.18	7304.07	4265.13	-2.57459	0.320776	-8.02612	1.00606e-15	8.59118e-14
N.14126	CC	AA	803.801	4767.7	2785.75	-2.5685	0.24825	-10.3464	4.34425e-25	9.11646e-23
N.6338	CC	AA	1919.43	11225.2	6572.31	-2.54813	0.358669	-7.1044	1.20843e-12	7.35726e-11
N.12096	CC	AA	116.896	670.638	393.767	-2.52161	0.491929	-5.12597	2.9601e-07	8.7938e-06
N.13810	CC	AA	284.199	1619.16	951.677	-2.51027	0.443743	-5.65704	1.54004e-08	5.78644e-07
N.29918	CC	AA	1706.84	9622.35	5664.59	-2.49496	0.596049	-4.18582	2.84133e-05	0.000528258
N.3045	CC	AA	374.486	2110.84	1242.66	-2.49493	0.512585	-4.86734	1.13109e-06	3.00293e-05
N.21786	CC	AA	242.129	1353.71	797.918	-2.4834	0.527466	-4.70817	2.49947e-06	6.02233e-05
N.13057	CC	AA	1245.28	6936.82	4091.05	-2.47787	0.484776	-5.11136	3.1985e-07	9.45932e-06
N.21687	CC	AA	372.489	2064.48	1218.49	-2.47054	0.440808	-5.60458	2.08761e-08	7.64013e-07
N.17794	CC	AA	1963.84	10856.6	6410.24	-2.46681	0.561565	-4.39274	1.1193e-05	0.000232839
N.9819	CC	AA	1468.75	7996.01	4732.38	-2.44475	0.539391	-4.53243	5.8308e-06	0.000129234
N.21316	CC	AA	3218.88	17469.5	10344.2	-2.44022	0.410903	-5.93867	2.87338e-09	1.21371e-07
N.23433	CC	AA	202.698	1098.7	650.697	-2.43959	0.469394	-5.19732	2.02177e-07	6.23149e-06
N.24296	CC	AA	2569.85	13810.7	8190.26	-2.42611	0.496336	-4.88803	1.01848e-06	2.73713e-05
N.30989	CC	AA	173.122	928.38	550.751	-2.42333	0.586784	-4.12984	3.6301e-05	0.000651569
N.15898	CC	AA	1144.71	6123.32	3634.02	-2.41901	0.297544	-8.12994	4.29509e-16	3.9015e-14
N.14041	CC	AA	1938.62	10303.1	6120.84	-2.40999	0.487027	-4.94837	7.48367e-07	2.05032e-05
N.3201	CC	AA	431.614	2277.41	1354.51	-2.399	0.386911	-6.20038	5.63256e-10	2.58993e-08
N.12687	CC	AA	190.46	1003.58	597.02	-2.39711	0.529473	-4.52736	5.97255e-06	0.000132079
N.10831	CC	AA	182.504	956.67	569.587	-2.39031	0.551382	-4.33512	1.45678e-05	0.000292631
N.19946	CC	AA	198.89	1035.85	617.372	-2.38048	0.527924	-4.50913	6.50932e-06	0.000142829
N.13287	CC	AA	2742.99	14115.6	8429.28	-2.36343	0.489743	-4.82587	1.39394e-06	3.60409e-05
N.5986	CC	AA	13774.1	70624.6	42199.4	-2.35818	0.366307	-6.43773	1.21276e-10	5.89233e-09
N.14010	CC	AA	3487.26	17861.3	10674.3	-2.35662	0.478	-4.93016	8.21629e-07	2.2386e-05
N.799	CC	AA	213.19	1091.03	652.111	-2.35456	0.562244	-4.18778	2.81692e-05	0.000524707
N.14407	CC	AA	1690.24	8638.87	5164.55	-2.35353	0.409944	-5.74111	9.4059e-09	3.6452e-07
N.14234	CC	AA	171.029	873.776	522.403	-2.35197	0.499558	-4.7081	2.5004e-06	6.02233e-05
N.18980	CC	AA	363.276	1834.33	1098.8	-2.33631	0.302761	-7.71667	1.19409e-14	9.20103e-13
N.20293	CC	AA	148.327	741.488	444.908	-2.31976	0.456414	-5.08257	3.72353e-07	1.08015e-05
N.22793	CC	AA	196.626	979.569	588.098	-2.31704	0.529927	-4.37238	1.22897e-05	0.000253319
N.14863	CC	AA	1082.74	5311.01	3196.87	-2.29418	0.333892	-6.87103	6.37413e-12	3.64453e-10
N.29411	CC	AA	1231.03	6028.89	3629.96	-2.29237	0.237292	-9.66055	4.43457e-22	7.11189e-20
N.18841	CC	AA	1347.41	6554.18	3950.8	-2.28211	0.52359	-4.35859	1.30905e-05	0.000267036
N.12654	CC	AA	1660.32	8067.62	4863.97	-2.28059	0.555087	-4.10853	3.98181e-05	0.00070869
N.12898	CC	AA	1577.96	7609.3	4593.63	-2.26958	0.562021	-4.03826	5.385e-05	0.000929348
N.20562	CC	AA	2748.9	13254.1	8001.47	-2.2695	0.48808	-4.64984	3.32191e-06	7.76399e-05
N.22107	CC	AA	1303.33	6274.1	3788.71	-2.26717	0.330397	-6.86195	6.79245e-12	3.87248e-10
N.9312	CC	AA	3492.52	16790.8	10141.7	-2.26526	0.498956	-4.54	5.62546e-06	0.000125105
N.13614	CC	AA	1573.94	7561.36	4567.65	-2.26444	0.331691	-6.82695	8.67374e-12	4.87459e-10
N.16464	CC	AA	1762.41	8458.59	5110.5	-2.26277	0.471377	-4.80034	1.584e-06	4.01103e-05
N.5997	CC	AA	242.497	1163.25	702.876	-2.26101	0.425043	-5.31949	1.0406e-07	3.34314e-06
N.13244	CC	AA	1496.97	7095.83	4296.4	-2.24472	0.505152	-4.44365	8.84472e-06	0.000188617
N.27054	CC	AA	261.62	1229.03	745.324	-2.23214	0.498686	-4.47605	7.60369e-06	0.000164103
N.20079	CC	AA	2802.23	13133.2	7967.72	-2.22849	0.459263	-4.85231	1.22029e-06	3.21812e-05
N.8852	CC	AA	272.662	1266.25	769.457	-2.21641	0.532838	-4.15963	3.18764e-05	0.000584925
N.19035	CC	AA	3919.63	18131.7	11025.7	-2.2097	0.426908	-5.17606	2.26622e-07	6.89869e-06
N.27270	CC	AA	222.843	1027.58	625.213	-2.20619	0.474444	-4.65006	3.31846e-06	7.76399e-05
N.23807	CC	AA	375.554	1718.69	1047.12	-2.19474	0.406023	-5.40546	6.46441e-08	2.17235e-06
N.13283	CC	AA	337.235	1538.28	937.757	-2.18986	0.501409	-4.36741	1.25729e-05	0.000257541
N.27262	CC	AA	3350.75	15175.1	9262.92	-2.17908	0.508894	-4.282	1.85225e-05	0.000362475
N.30044	CC	AA	2887.5	13012.8	7950.14	-2.17199	0.478532	-4.53886	5.65596e-06	0.000125641
N.23909	CC	AA	2353.73	10587.8	6470.76	-2.16922	0.426141	-5.09039	3.57329e-07	1.04217e-05
N.15356	CC	AA	435.22	1957.97	1196.6	-2.16888	0.528879	-4.1009	4.11545e-05	0.000728083
N.5848	CC	AA	286.981	1288.08	787.529	-2.1652	0.427068	-5.06991	3.97999e-07	1.14612e-05
N.13582	CC	AA	1114.15	4988.75	3051.45	-2.16289	0.429957	-5.03047	4.8929e-07	1.39275e-05
N.25563	CC	AA	261.474	1169.63	715.553	-2.16049	0.496241	-4.3537	1.33856e-05	0.000271093
N.12568	CC	AA	119.085	531.987	325.536	-2.15957	0.529609	-4.07767	4.54896e-05	0.000796209
N.17507	CC	AA	1972.17	8801.45	5386.81	-2.15804	0.246882	-8.74118	2.30685e-18	2.5709e-16
N.18525	CC	AA	1174.35	5238.29	3206.32	-2.15745	0.367983	-5.86291	4.54834e-09	1.86529e-07
N.22404	CC	AA	1781.64	7885.32	4833.48	-2.14616	0.413686	-5.18789	2.12693e-07	6.53518e-06
N.23701	CC	AA	4068.56	17972.8	11020.7	-2.14315	0.52996	-4.04398	5.25517e-05	0.000910926
N.27974	CC	AA	2319.06	9969.16	6144.11	-2.10403	0.474242	-4.43662	9.13836e-06	0.000194249
N.5863	CC	AA	301.196	1287.23	794.211	-2.09609	0.493316	-4.24898	2.14748e-05	0.000411274
N.26859	CC	AA	4186.48	17830.4	11008.4	-2.09068	0.232711	-8.984	2.61103e-19	3.15983e-17
N.6523	CC	AA	2060.24	8725.67	5392.96	-2.08236	0.352697	-5.90411	3.54553e-09	1.47551e-07
N.18269	CC	AA	2399.62	10061.8	6230.69	-2.0679	0.45054	-4.58981	4.43644e-06	0.000100938
N.24669	CC	AA	1117.81	4646.81	2882.31	-2.0554	0.24973	-8.23047	1.86475e-16	1.74332e-14
N.11448	CC	AA	1091.36	4525.92	2808.64	-2.05221	0.36355	-5.64492	1.65259e-08	6.13918e-07
N.30447	CC	AA	1073.3	4442.19	2757.74	-2.04927	0.43958	-4.66188	3.13332e-06	7.36685e-05
N.24955	CC	AA	158.904	657.855	408.38	-2.04899	0.448795	-4.56554	4.98206e-06	0.000112059
N.17443	CC	AA	188.402	778.98	483.691	-2.04735	0.329876	-6.20644	5.41988e-10	2.50381e-08
N.13098	CC	AA	207.582	851.611	529.596	-2.03649	0.441718	-4.61039	4.01921e-06	9.21894e-05
N.26648	CC	AA	20769.7	84885	52827.3	-2.03103	0.410397	-4.94895	7.46143e-07	2.04939e-05
N.21416	CC	AA	2631.96	10715.5	6673.73	-2.02549	0.363087	-5.57852	2.42578e-08	8.78e-07
N.25091	CC	AA	1240.7	5048.77	3144.74	-2.02503	0.350649	-5.77508	7.69145e-09	3.05275e-07
N.20493	CC	AA	3779.17	15334.2	9556.66	-2.02046	0.25383	-7.95986	1.72229e-15	1.4335e-13
N.27539	CC	AA	3429.98	13857.1	8643.54	-2.01428	0.497923	-4.04537	5.22404e-05	0.000906328
N.15988	CC	AA	4081.63	16484.2	10282.9	-2.01384	0.339288	-5.93548	2.92979e-09	1.23226e-07
N.4507	CC	AA	489.649	1961.33	1225.49	-2.00249	0.465582	-4.30104	1.69995e-05	0.000335998
N.1335	CC	AA	321.712	1288.83	805.269	-2.00188	0.354248	-5.65107	1.59453e-08	5.95713e-07
N.14557	CC	AA	134.516	535.464	334.99	-1.99211	0.411327	-4.84314	1.27804e-06	3.34802e-05
N.28340	CC	AA	2027.49	8043.22	5035.35	-1.98808	0.460008	-4.32184	1.54734e-05	0.000308935
N.21546	CC	AA	2799.16	11016	6907.6	-1.97662	0.27596	-7.16272	7.90919e-13	4.98011e-11
N.13466	CC	AA	1076.43	4185.16	2630.79	-1.95922	0.37805	-5.18245	2.18992e-07	6.70782e-06
N.27247	CC	AA	308.435	1198.35	753.392	-1.95702	0.455033	-4.30083	1.70162e-05	0.000335998
N.18237	CC	AA	2098.48	8120.16	5109.32	-1.95215	0.360795	-5.41068	6.27847e-08	2.1271e-06
N.403	CC	AA	1354.46	5199.94	3277.2	-1.94069	0.419744	-4.62352	3.77287e-06	8.73516e-05
N.25039	CC	AA	2286.78	8739.83	5513.31	-1.93434	0.440803	-4.38821	1.14287e-05	0.000237083
N.3658	CC	AA	447.325	1697.21	1072.27	-1.92442	0.454089	-4.23797	2.2555e-05	0.000428631
N.13656	CC	AA	1153.17	4349.46	2751.31	-1.91552	0.307691	-6.22548	4.8007e-10	2.22297e-08
N.23183	CC	AA	1324.16	4984.28	3154.22	-1.91216	0.376109	-5.08407	3.69433e-07	1.07484e-05
N.18168	CC	AA	3297.09	12406.8	7851.96	-1.91184	0.404695	-4.72415	2.31076e-06	5.62741e-05
N.28515	CC	AA	2594.91	9692.79	6143.85	-1.90135	0.413023	-4.60349	4.15464e-06	9.48548e-05
N.11523	CC	AA	346.195	1289.53	817.86	-1.89649	0.326432	-5.80975	6.25644e-09	2.52898e-07
N.21730	CC	AA	2352.16	8729.83	5540.99	-1.89179	0.246591	-7.67179	1.69619e-14	1.28689e-12
N.6890	CC	AA	408.842	1501.37	955.105	-1.87738	0.379085	-4.9524	7.3305e-07	2.0201e-05
N.12832	CC	AA	30297	110839	70567.9	-1.87121	0.400678	-4.67009	3.01065e-06	7.13799e-05
N.12631	CC	AA	172.181	630.306	401.244	-1.87066	0.445049	-4.20328	2.63075e-05	0.000494928
N.9439	CC	AA	1876.98	6845.04	4361.01	-1.86668	0.442889	-4.21477	2.50028e-05	0.00047242
N.23098	CC	AA	5703.12	20195.4	12949.2	-1.82418	0.447074	-4.08025	4.49868e-05	0.000788808
N.5906	CC	AA	1586.8	5590.49	3588.65	-1.81703	0.273057	-6.65438	2.8449e-11	1.48856e-09
N.25720	CC	AA	2042.83	7195.42	4619.12	-1.81649	0.195501	-9.2915	1.52136e-20	2.09862e-18
N.21434	CC	AA	1917.3	6728.81	4323.05	-1.81117	0.368308	-4.91754	8.76384e-07	2.37793e-05
N.11986	CC	AA	2583.26	9046.55	5814.91	-1.80824	0.427711	-4.22772	2.36069e-05	0.0004469
N.26367	CC	AA	295.942	1033.59	664.768	-1.80475	0.371367	-4.85976	1.17528e-06	3.11188e-05
N.30740	CC	AA	1799.46	6257.84	4028.65	-1.79813	0.330502	-5.44061	5.30998e-08	1.81219e-06
N.30166	CC	AA	2214.96	7620.88	4917.92	-1.78264	0.4346	-4.1018	4.09943e-05	0.000725901
N.12163	CC	AA	140.956	484.018	312.487	-1.78068	0.385984	-4.61334	3.96251e-06	9.15275e-05
N.27080	CC	AA	429.327	1474.65	951.987	-1.7797	0.338382	-5.25944	1.44497e-07	4.52437e-06
N.29534	CC	AA	3410.93	11574.4	7492.69	-1.7628	0.406505	-4.33648	1.44781e-05	0.000291127
N.12515	CC	AA	5222.79	17668.7	11445.7	-1.75834	0.34409	-5.11012	3.21946e-07	9.50705e-06
N.29664	CC	AA	1403.64	4742.51	3073.08	-1.75673	0.335811	-5.23129	1.68329e-07	5.22907e-06
N.15825	CC	AA	1651.02	5556.91	3603.96	-1.75091	0.353811	-4.94873	7.46989e-07	2.04939e-05
N.10791	CC	AA	2354.46	7898.64	5126.55	-1.7464	0.395537	-4.41526	1.00891e-05	0.000212172
N.15412	CC	AA	2128.38	7122.5	4625.44	-1.74245	0.278639	-6.25343	4.01526e-10	1.8769e-08
N.19663	CC	AA	1622.69	5380.2	3501.45	-1.72913	0.342901	-5.04266	4.59113e-07	1.31063e-05
N.10873	CC	AA	2580.98	8474.72	5527.85	-1.71505	0.282894	-6.06252	1.34005e-09	5.94018e-08
N.18020	CC	AA	1345.19	4397.64	2871.42	-1.70909	0.366073	-4.66871	3.03102e-06	7.16906e-05
N.28251	CC	AA	5040.36	16322.4	10681.4	-1.69521	0.362651	-4.6745	2.9467e-06	7.01166e-05
N.19959	CC	AA	2254.25	7158.98	4706.61	-1.6673	0.396677	-4.20318	2.63196e-05	0.000494928
N.28327	CC	AA	1390.68	4320.25	2855.47	-1.63552	0.374408	-4.36829	1.25226e-05	0.000256778
N.13445	CC	AA	2024.29	6182.11	4103.2	-1.61093	0.339085	-4.75081	2.02608e-06	4.9958e-05
N.28083	CC	AA	3834.23	11663.1	7748.65	-1.60485	0.37632	-4.26459	2.00271e-05	0.000387308
N.18599	CC	AA	1808.89	5499.49	3654.19	-1.60426	0.314853	-5.09528	3.48228e-07	1.02219e-05
N.13169	CC	AA	702.928	2107.57	1405.25	-1.58382	0.383345	-4.13159	3.60268e-05	0.000648416
N.22097	CC	AA	439.943	1304.73	872.339	-1.56769	0.22854	-6.85962	6.9046e-12	3.92508e-10
N.26341	CC	AA	487.676	1445.64	966.658	-1.56759	0.37223	-4.21136	2.53833e-05	0.00047915
N.13449	CC	AA	2143.34	6305.59	4224.47	-1.55693	0.375097	-4.15075	3.31394e-05	0.000604166
N.18964	CC	AA	2844.96	8348.94	5596.95	-1.55328	0.326719	-4.75419	1.99247e-06	4.92525e-05
N.16000	CC	AA	3221.31	9417.86	6319.59	-1.5476	0.371875	-4.16161	3.16008e-05	0.000580407
N.6709	CC	AA	1970.53	5753.2	3861.86	-1.54596	0.28502	-5.42403	5.82685e-08	1.98173e-06
N.2592	CC	AA	3249.39	9364.43	6306.91	-1.52696	0.299588	-5.09687	3.45306e-07	1.01513e-05
N.14829	CC	AA	1763.47	4983.82	3373.64	-1.49861	0.356817	-4.19994	2.66983e-05	0.000499773
N.24242	CC	AA	4216.87	11842.6	8029.75	-1.48963	0.326258	-4.56582	4.97557e-06	0.000112041
N.19026	CC	AA	2525.88	7022.7	4774.29	-1.47545	0.270843	-5.44762	5.10479e-08	1.74821e-06
N.18472	CC	AA	2867.14	7915.65	5391.4	-1.46501	0.188544	-7.77013	7.8405e-15	6.13737e-13
N.13969	CC	AA	2517.29	6914.37	4715.83	-1.45759	0.293506	-4.96612	6.83045e-07	1.89771e-05
N.15255	CC	AA	2833.2	7713.96	5273.58	-1.44487	0.350492	-4.12241	3.74937e-05	0.000669928
N.19228	CC	AA	428.125	1138.39	783.256	-1.41012	0.31197	-4.52004	6.18275e-06	0.000135965
N.26826	CC	AA	450.246	1193.82	822.033	-1.4064	0.319333	-4.40418	1.06185e-05	0.000221652
N.12228	CC	AA	688.312	1823.23	1255.77	-1.40502	0.343436	-4.09106	4.29397e-05	0.000755601
N.12534	CC	AA	2634.53	6882.76	4758.65	-1.38544	0.231679	-5.98003	2.23101e-09	9.56717e-08
N.14275	CC	AA	759.812	1975.45	1367.63	-1.37842	0.299042	-4.60944	4.03761e-06	9.25039e-05
N.26799	CC	AA	4174.49	10697.9	7436.19	-1.35749	0.221378	-6.13202	8.6769e-10	3.91672e-08
N.12994	CC	AA	6892.7	17560.1	12226.4	-1.34909	0.328858	-4.10235	4.08967e-05	0.000724823
N.5230	CC	AA	1733.57	4348.19	3040.88	-1.32657	0.168449	-7.87524	3.40095e-15	2.73825e-13
N.15428	CC	AA	5295.45	13273.5	9284.47	-1.32563	0.325559	-4.07185	4.66413e-05	0.000814922
N.22829	CC	AA	1828.99	4538.86	3183.92	-1.31115	0.225455	-5.81559	6.04218e-09	2.44739e-07
N.29348	CC	AA	1723.88	4238.31	2981.1	-1.29779	0.260561	-4.98076	6.33359e-07	1.77215e-05
N.18987	CC	AA	3701.11	8985.33	6343.22	-1.27965	0.234262	-5.46249	4.69489e-08	1.61625e-06
N.17996	CC	AA	2297.74	5570.77	3934.26	-1.27768	0.270841	-4.71744	2.38829e-06	5.78764e-05
N.16558	CC	AA	498.064	1202.85	850.456	-1.27117	0.235146	-5.4059	6.44846e-08	2.17069e-06
N.5823	CC	AA	1775.55	4270.46	3023	-1.26624	0.267857	-4.72732	2.27508e-06	5.55423e-05
N.21165	CC	AA	5538.41	12950.8	9244.62	-1.22551	0.251331	-4.87608	1.08216e-06	2.8847e-05
N.27989	CC	AA	2809.54	6566.97	4688.25	-1.22501	0.117729	-10.4054	2.34362e-25	5.08024e-23
N.3134	CC	AA	475.495	1094.45	784.975	-1.20372	0.28341	-4.24729	2.16376e-05	0.000413773
N.30246	CC	AA	635.8	1464.93	1050.37	-1.20368	0.28424	-4.23473	2.28831e-05	0.000434031
N.22711	CC	AA	3100.36	7125.36	5112.86	-1.2005	0.266895	-4.49802	6.8588e-06	0.000149499
N.29254	CC	AA	2719.48	6232.08	4475.78	-1.19657	0.155604	-7.68984	1.47319e-14	1.13074e-12
N.11608	CC	AA	8124.97	18617.3	13371.1	-1.19629	0.255813	-4.67643	2.9191e-06	6.95437e-05
N.18181	CC	AA	4773.46	10882.8	7828.11	-1.18904	0.233382	-5.09482	3.49077e-07	1.02317e-05
N.15867	CC	AA	3376.4	7657.06	5516.73	-1.1811	0.243928	-4.84201	1.2853e-06	3.35396e-05
N.18277	CC	AA	436.992	978.226	707.609	-1.16272	0.288741	-4.02687	5.65254e-05	0.000966222
N.8962	CC	AA	682.78	1502.45	1092.62	-1.13806	0.268114	-4.2447	2.1889e-05	0.00041718
N.17160	CC	AA	4738.21	10374.5	7556.34	-1.13052	0.273741	-4.12989	3.62936e-05	0.000651569
N.4425	CC	AA	891.044	1908.21	1399.63	-1.09906	0.221999	-4.95074	7.39313e-07	2.03399e-05
N.9797	CC	AA	2032.37	4321.37	3176.87	-1.08822	0.127442	-8.53897	1.35423e-17	1.36992e-15
N.22225	CC	AA	2394.32	5019.29	3706.8	-1.06763	0.245104	-4.35584	1.32558e-05	0.000269572
N.28007	CC	AA	2623.49	5341.29	3982.39	-1.02569	0.214422	-4.78352	1.72249e-06	4.34498e-05
N.13258	CC	AA	509.147	1025.35	767.25	-1.00984	0.247634	-4.07796	4.54324e-05	0.000795913
N.12161	CC	AA	6854.47	3400.89	5127.68	1.01093	0.217563	4.64658	3.37485e-06	7.86905e-05
N.25840	CC	AA	12281.9	6093.63	9187.76	1.01108	0.204161	4.95236	7.33188e-07	2.0201e-05
N.15030	CC	AA	12340.3	6118.02	9229.16	1.01224	0.197304	5.13032	2.89247e-07	8.60706e-06
N.18936	CC	AA	1244.72	605.766	925.242	1.03846	0.234168	4.43467	9.22126e-06	0.0001958
N.28252	CC	AA	799.553	385.213	592.383	1.05267	0.24615	4.27653	1.89827e-05	0.000370379
N.28620	CC	AA	50340.3	24247	37293.6	1.05394	0.231542	4.55184	5.31789e-06	0.00011907
N.8300	CC	AA	6871.34	3297.42	5084.38	1.0596	0.255115	4.15343	3.27535e-05	0.000597789
N.17554	CC	AA	7906.83	3712.16	5809.5	1.09112	0.217634	5.01354	5.34376e-07	1.51453e-05
N.12743	CC	AA	21621.5	10092.8	15857.2	1.09903	0.16097	6.82755	8.63784e-12	4.86829e-10
N.29673	CC	AA	119805	55848.3	87826.9	1.10112	0.244959	4.49513	6.95266e-06	0.000151044
N.19337	CC	AA	8622.71	4013.65	6318.18	1.1033	0.245264	4.49844	6.84553e-06	0.000149489
N.11156	CC	AA	4877.25	2240.85	3559.05	1.12176	0.256692	4.37007	1.24208e-05	0.000255222
N.19949	CC	AA	1750.84	801.945	1276.4	1.12633	0.238927	4.71413	2.42748e-06	5.87539e-05
N.5501	CC	AA	5787.39	2649.42	4218.41	1.12754	0.253006	4.45656	8.32844e-06	0.000177992
N.28378	CC	AA	9454.05	4320.23	6887.14	1.12985	0.280979	4.02113	5.79207e-05	0.000988359
N.5860	CC	AA	14295.1	6454.74	10374.9	1.14701	0.2776	4.13188	3.59805e-05	0.000648174
N.30801	CC	AA	12840.7	5753.85	9297.26	1.15834	0.244546	4.7367	2.17225e-06	5.32297e-05
N.21411	CC	AA	5713.63	2532.81	4123.22	1.17345	0.217975	5.38341	7.30878e-08	2.40859e-06
N.20799	CC	AA	11789.9	5227.37	8508.61	1.17357	0.212281	5.52835	3.23251e-08	1.14891e-06
N.21152	CC	AA	7770.57	3396.7	5583.63	1.19361	0.24853	4.80269	1.5655e-06	3.97439e-05
N.25240	CC	AA	1159.27	505.751	832.51	1.19795	0.294691	4.06511	4.80101e-05	0.000836615
N.29393	CC	AA	14896.1	6447.92	10672	1.20807	0.292262	4.13353	3.57239e-05	0.00064473
N.30543	CC	AA	1304.21	564.4	934.307	1.20909	0.253728	4.7653	1.88573e-06	4.69077e-05
N.2095	CC	AA	10253.3	4417.3	7335.28	1.21461	0.281148	4.32018	1.55902e-05	0.000310954
N.7880	CC	AA	19919.1	8567.96	14243.5	1.21709	0.252956	4.8115	1.49805e-06	3.8278e-05
N.4044	CC	AA	1922.58	823.562	1373.07	1.22268	0.267912	4.56373	5.02517e-06	0.0001129
N.15247	CC	AA	1632.22	697.613	1164.91	1.22618	0.251214	4.88101	1.05544e-06	2.82491e-05
N.19537	CC	AA	12387.4	5272.36	8829.88	1.23217	0.260043	4.73835	2.15469e-06	5.2865e-05
N.13304	CC	AA	1638.42	689.245	1163.83	1.24856	0.274408	4.55	5.36456e-06	0.000119979
N.2747	CC	AA	716.569	299.772	508.171	1.25623	0.234254	5.36269	8.19913e-08	2.6843e-06
N.2541	CC	AA	1352.33	563.601	957.965	1.26349	0.302502	4.1768	2.95637e-05	0.000546555
N.9408	CC	AA	852.804	354.157	603.481	1.26638	0.305791	4.14133	3.45297e-05	0.00062551
N.23321	CC	AA	5499.29	2283.39	3891.34	1.26849	0.266668	4.75681	1.96679e-06	4.87399e-05
N.24526	CC	AA	18657	7720.25	13188.6	1.27313	0.248159	5.1303	2.89287e-07	8.60706e-06
N.10196	CC	AA	1651.61	668.151	1159.88	1.30582	0.275248	4.74418	2.09353e-06	5.14926e-05
N.23665	CC	AA	231332	93109.8	162221	1.31296	0.304229	4.31571	1.59088e-05	0.000316553
N.7146	CC	AA	14194.6	5674.8	9934.68	1.32275	0.306583	4.31449	1.59974e-05	0.000317469
N.29108	CC	AA	6407.64	2544.53	4476.09	1.33202	0.217211	6.13237	8.65796e-10	3.91672e-08
N.19029	CC	AA	23975.2	9495.15	16735.2	1.33641	0.269356	4.96151	6.99457e-07	1.93515e-05
N.28127	CC	AA	1675.71	658.344	1167.03	1.34742	0.303585	4.43838	9.06385e-06	0.000193082
N.10894	CC	AA	503.865	196.949	350.407	1.35493	0.333952	4.05725	4.96531e-05	0.000863719
N.15962	CC	AA	1690.04	653.95	1172	1.3696	0.219807	6.23093	4.63689e-10	2.15725e-08
N.17955	CC	AA	1115.47	428.713	772.094	1.37861	0.314165	4.38819	1.14299e-05	0.000237083
N.18206	CC	AA	5731.57	2203.95	3967.76	1.37906	0.278981	4.94322	7.68418e-07	2.09942e-05
N.19539	CC	AA	2183.48	837.357	1510.42	1.38184	0.283718	4.87047	1.11334e-06	2.95979e-05
N.16867	CC	AA	6408.52	2423.48	4416	1.40251	0.312811	4.48356	7.34089e-06	0.000158605
N.24027	CC	AA	760.564	282.817	521.691	1.42673	0.333052	4.2838	1.83732e-05	0.000360843
N.13806	CC	AA	2453.13	894.742	1673.93	1.45429	0.351167	4.14131	3.45321e-05	0.00062551
N.19521	CC	AA	19594.4	7030.99	13312.7	1.47866	0.359496	4.11316	3.90287e-05	0.000695465
N.24724	CC	AA	1482.19	530.4	1006.3	1.48122	0.291692	5.07803	3.81373e-07	1.10307e-05
N.14017	CC	AA	73255.6	26204.7	49730.2	1.48308	0.27734	5.34753	8.91608e-08	2.90708e-06
N.29928	CC	AA	5349.41	1905.07	3627.24	1.48913	0.34763	4.28366	1.83842e-05	0.000360843
N.22481	CC	AA	19653.1	6970.68	13311.9	1.49549	0.261178	5.72592	1.02872e-08	3.95567e-07
N.13361	CC	AA	12972.8	4550.12	8761.48	1.5113	0.291719	5.18068	2.21079e-07	6.75079e-06
N.22789	CC	AA	1115.48	389.367	752.426	1.5202	0.271581	5.59757	2.17373e-08	7.92588e-07
N.29372	CC	AA	15342.5	5342.17	10342.3	1.52209	0.239205	6.36313	1.97688e-10	9.4193e-09
N.26114	CC	AA	11380.8	3950.18	7665.47	1.52646	0.359037	4.25153	2.12319e-05	0.000407018
N.12885	CC	AA	17305.4	6004.47	11654.9	1.52704	0.269414	5.66802	1.4446e-08	5.45905e-07
N.13699	CC	AA	5792.94	2009.22	3901.08	1.52789	0.331385	4.61063	4.01449e-06	9.21894e-05
N.5601	CC	AA	8316.74	2882.95	5599.85	1.52874	0.370738	4.12351	3.73149e-05	0.000667338
N.2336	CC	AA	829.766	286.913	558.339	1.53042	0.359473	4.25739	2.06831e-05	0.000398821
N.26651	CC	AA	582.924	199.91	391.417	1.54403	0.332256	4.64709	3.36642e-06	7.85871e-05
N.22492	CC	AA	14061.5	4767.51	9414.51	1.56021	0.256168	6.09058	1.12499e-09	5.03211e-08
N.15885	CC	AA	5908.94	1961.9	3935.42	1.59069	0.289909	5.48685	4.09155e-08	1.42849e-06
N.11114	CC	AA	6831.67	2259.69	4545.68	1.59599	0.299073	5.33647	9.47726e-08	3.06473e-06
N.2850	CC	AA	1348.22	443.815	896.019	1.60273	0.397743	4.02956	5.58823e-05	0.0009569
N.142	CC	AA	16089.3	5246.37	10667.8	1.61653	0.359215	4.50018	6.78947e-06	0.00014848
N.13455	CC	AA	9430.05	3074.14	6252.1	1.61734	0.351895	4.5961	4.30482e-06	9.81698e-05
N.10504	CC	AA	13697.4	4423.94	9060.66	1.63057	0.341267	4.77801	1.7704e-06	4.44877e-05
N.25689	CC	AA	1328.59	424.462	876.527	1.64558	0.266837	6.16698	6.9606e-10	3.17835e-08
N.9469	CC	AA	8923.61	2815.43	5869.52	1.66404	0.293811	5.66365	1.48186e-08	5.57849e-07
N.15201	CC	AA	6506.52	2046.66	4276.59	1.66873	0.369323	4.51835	6.23229e-06	0.000136902
N.27914	CC	AA	6158.65	1905.09	4031.87	1.69236	0.402832	4.20115	2.65565e-05	0.00049796
N.402	CC	AA	1329.92	409.625	869.774	1.69785	0.36824	4.61071	4.01291e-06	9.21894e-05
N.19251	CC	AA	2583.32	792.628	1687.98	1.70391	0.422603	4.03194	5.53189e-05	0.000949713
N.24085	CC	AA	1015.46	307.72	661.591	1.72239	0.330665	5.20888	1.89987e-07	5.89257e-06
N.22791	CC	AA	7583.97	2278.04	4931.01	1.73529	0.431723	4.01946	5.83319e-05	0.00099385
N.27398	CC	AA	11347.9	3407.13	7377.52	1.73576	0.319734	5.42875	5.67493e-08	1.9334e-06
N.19485	CC	AA	2590.42	754.668	1672.54	1.77901	0.372584	4.77479	1.79892e-06	4.50896e-05
N.13563	CC	AA	18787.8	5311.74	12049.8	1.8227	0.340937	5.34616	8.98401e-08	2.91133e-06
N.23552	CC	AA	6361.12	1789.01	4075.07	1.82975	0.44312	4.12925	3.63955e-05	0.000652671
N.2848	CC	AA	2732.32	758.575	1745.45	1.84784	0.418892	4.41124	1.02779e-05	0.000215914
N.10113	CC	AA	772.29	213.724	493.007	1.85062	0.450546	4.1075	3.99967e-05	0.000710149
N.3328	CC	AA	1807.61	497.856	1152.73	1.8591	0.44385	4.18858	2.80705e-05	0.00052386
N.12498	CC	AA	786.685	212.874	499.78	1.88537	0.357278	5.27703	1.31293e-07	4.14383e-06
N.10634	CC	AA	1851.14	489.938	1170.54	1.91819	0.380154	5.04583	4.51562e-07	1.29094e-05
N.1464	CC	AA	1086.52	286.843	686.68	1.92095	0.259334	7.40727	1.28924e-13	8.98642e-12
N.24677	CC	AA	2118.96	555.376	1337.17	1.93104	0.398032	4.85147	1.22551e-06	3.22325e-05
N.23720	CC	AA	5810.38	1517.58	3663.98	1.93651	0.378204	5.12027	3.05104e-07	9.03677e-06
N.8552	CC	AA	2522.71	658.26	1590.49	1.93781	0.239744	8.08285	6.3273e-16	5.59696e-14
N.1825	CC	AA	1126.56	291.617	709.088	1.94953	0.309572	6.29749	3.02509e-10	1.42417e-08
N.19185	CC	AA	734.43	189.301	461.865	1.95421	0.443115	4.41016	1.03295e-05	0.000216535
N.8531	CC	AA	2528.69	651.325	1590.01	1.95578	0.386345	5.06226	4.14318e-07	1.18964e-05
N.3324	CC	AA	1457.56	372.745	915.152	1.96797	0.409826	4.80197	1.57114e-06	3.98359e-05
N.19023	CC	AA	1588.77	404.687	996.726	1.97137	0.306058	6.44118	1.18548e-10	5.77402e-09
N.1334	CC	AA	1603.2	408.414	1005.81	1.9733	0.341786	5.7735	7.76418e-09	3.07543e-07
N.10952	CC	AA	10410.1	2608.89	6509.48	1.99677	0.223972	8.91527	4.86612e-19	5.78248e-17
N.19208	CC	AA	2462.3	609.067	1535.68	2.01637	0.488483	4.12782	3.66221e-05	0.000656137
N.8427	CC	AA	609.765	147.65	378.708	2.04237	0.416978	4.89802	9.6806e-07	2.60518e-05
N.11617	CC	AA	1713.3	410.515	1061.91	2.05982	0.425635	4.83941	1.30222e-06	3.39335e-05
N.11531	CC	AA	11562.2	2734.97	7148.58	2.07992	0.360615	5.7677	8.03627e-09	3.16414e-07
N.11554	CC	AA	1744.76	409.706	1077.23	2.09108	0.440014	4.7523	2.01118e-06	4.96527e-05
N.14280	CC	AA	732.066	168.022	450.044	2.12281	0.454272	4.67299	2.96848e-06	7.05496e-05
N.12302	CC	AA	24417.6	5603.91	15010.8	2.12338	0.25433	8.34889	6.89061e-17	6.66295e-15
N.17952	CC	AA	236.208	53.1855	144.697	2.14751	0.415422	5.16945	2.34782e-07	7.12509e-06
N.24032	CC	AA	2858.99	636.202	1747.6	2.16747	0.396897	5.46105	4.7332e-08	1.6266e-06
N.14464	CC	AA	6113.19	1353.34	3733.27	2.17502	0.461844	4.70943	2.48405e-06	5.99759e-05
N.21727	CC	AA	1762.37	381.674	1072.02	2.20792	0.279468	7.90045	2.77902e-15	2.27465e-13
N.28529	CC	AA	2126.5	456.833	1291.67	2.21911	0.497924	4.45671	8.32257e-06	0.000177992
N.12864	CC	AA	770.079	162.628	466.354	2.24103	0.478454	4.68389	2.81478e-06	6.71396e-05
N.30177	CC	AA	11170.7	2346.04	6758.38	2.25145	0.377108	5.97031	2.36807e-09	1.01329e-07
N.29692	CC	AA	6713.16	1403.6	4058.38	2.25739	0.521368	4.32975	1.49276e-05	0.000298643
N.10363	CC	AA	1793.32	373.688	1083.5	2.26143	0.51917	4.35586	1.32548e-05	0.000269572
N.674	CC	AA	6994.3	1425.34	4209.82	2.29458	0.185519	12.3684	3.87392e-35	1.91042e-32
N.17533	CC	AA	1101.96	220.458	661.208	2.31932	0.556877	4.16487	3.11526e-05	0.000572708
N.13592	CC	AA	2910.36	579.715	1745.04	2.32834	0.414395	5.61865	1.9246e-08	7.08296e-07
N.21968	CC	AA	1827.07	358.813	1092.94	2.34703	0.332677	7.05497	1.72633e-12	1.03506e-10
N.22530	CC	AA	1588.88	309.639	949.261	2.35796	0.425795	5.53778	3.06335e-08	1.09868e-06
N.2928	CC	AA	823.006	160.626	491.816	2.35872	0.266622	8.84669	9.01499e-19	1.04606e-16
N.5678	CC	AA	9037.14	1744.5	5390.82	2.37324	0.484329	4.90006	9.58068e-07	2.58534e-05
N.20760	CC	AA	1578.34	304.051	941.193	2.37395	0.418713	5.66962	1.43114e-08	5.42899e-07
N.16403	CC	AA	3118.39	600.955	1859.67	2.37531	0.452928	5.24434	1.56844e-07	4.8877e-06
N.8472	CC	AA	1083.52	208.051	645.787	2.38387	0.566121	4.21089	2.54367e-05	0.000479699
N.3551	CC	AA	945.058	179.105	562.082	2.4003	0.538122	4.46051	8.17655e-06	0.000175316
N.4054	CC	AA	1264.12	236.285	750.201	2.41874	0.553254	4.37185	1.232e-05	0.000253678
N.15265	CC	AA	1890.48	351.431	1120.95	2.42681	0.469168	5.17257	2.30897e-07	7.01797e-06
N.11596	CC	AA	1848.4	342.688	1095.55	2.43067	0.54431	4.46559	7.98471e-06	0.000171389
N.24676	CC	AA	1813.96	332.409	1073.18	2.44726	0.383512	6.3812	1.75708e-10	8.39227e-09
N.24680	CC	AA	2424.29	436.868	1430.58	2.47166	0.354272	6.97674	3.021e-12	1.77358e-10
N.20462	CC	AA	970.132	173.795	571.963	2.47808	0.461407	5.37071	7.84278e-08	2.57416e-06
N.20200	CC	AA	13220.9	2356.89	7788.9	2.48772	0.384614	6.46809	9.92483e-11	4.88223e-09
N.3630	CC	AA	1368.45	243.575	806.01	2.49002	0.491041	5.0709	3.95945e-07	1.14187e-05
N.2856	CC	AA	1970.99	347.095	1159.04	2.50641	0.455525	5.50225	3.74976e-08	1.3185e-06
N.25167	CC	AA	1710.91	298.172	1004.54	2.52118	0.467802	5.38942	7.06868e-08	2.33954e-06
N.16633	CC	AA	14001.7	2402.65	8202.2	2.54307	0.51757	4.91348	8.94752e-07	2.42443e-05
N.3548	CC	AA	1585.81	271.462	928.634	2.54463	0.242949	10.4739	1.13825e-25	2.55148e-23
N.12463	CC	AA	14851	2543.17	8697.08	2.54587	0.525789	4.842	1.28541e-06	3.35396e-05
N.18755	CC	AA	2700.16	457.718	1578.94	2.55936	0.563314	4.54339	5.53574e-06	0.000123388
N.18836	CC	AA	1578.17	263.056	920.611	2.58614	0.327875	7.88758	3.08092e-15	2.51133e-13
N.27779	CC	AA	1220.96	201.881	711.419	2.59513	0.620441	4.18272	2.88043e-05	0.000534519
N.21107	CC	AA	672.937	110.488	391.713	2.60227	0.614378	4.23562	2.27918e-05	0.000432715
N.15044	CC	AA	1004.31	164.185	584.248	2.61065	0.462266	5.64751	1.62787e-08	6.07019e-07
N.3383	CC	AA	9417.21	1540.73	5478.97	2.6116	0.304388	8.57985	9.49972e-18	9.7094e-16
N.22339	CC	AA	1023.05	166.843	594.945	2.61383	0.383395	6.81758	9.25855e-12	5.17377e-10
N.19896	CC	AA	13101.3	2138.25	7619.76	2.61505	0.548335	4.76907	1.85076e-06	4.61544e-05
N.2875	CC	AA	3150.48	508.743	1829.61	2.63184	0.573896	4.58591	4.52005e-06	0.000102722
N.14596	CC	AA	3103.36	499.937	1801.65	2.63383	0.379232	6.94515	3.78058e-12	2.19987e-10
N.20610	CC	AA	1865.64	293.672	1079.65	2.66907	0.623419	4.28134	1.8577e-05	0.000363181
N.6425	CC	AA	1116.67	174.628	645.651	2.6789	0.521985	5.13213	2.86479e-07	8.56224e-06
N.26990	CC	AA	2387.12	371.451	1379.29	2.68265	0.614341	4.36672	1.26127e-05	0.000258089
N.13422	CC	AA	13143.1	2042.86	7592.98	2.68561	0.420167	6.39176	1.63988e-10	7.88982e-09
N.17109	CC	AA	2583.09	392.407	1487.75	2.71902	0.558043	4.87242	1.10238e-06	2.93463e-05
N.26781	CC	AA	15403.3	2326.26	8864.8	2.72706	0.518685	5.25764	1.45919e-07	4.55442e-06
N.24675	CC	AA	178.351	26.9324	102.641	2.73252	0.622076	4.39257	1.12017e-05	0.000232839
N.21924	CC	AA	6522.38	961.749	3742.06	2.76131	0.634854	4.34952	1.36439e-05	0.000275757
N.24667	CC	AA	771.067	112.233	441.65	2.77717	0.663212	4.18745	2.82104e-05	0.00052498
N.22555	CC	AA	17893.3	2609.27	10251.3	2.77738	0.380186	7.30532	2.76608e-13	1.86862e-11
N.19735	CC	AA	7586.31	1090.2	4338.26	2.79804	0.394056	7.10063	1.24194e-12	7.51486e-11
N.20730	CC	AA	19635.8	2801.04	11218.4	2.80924	0.514182	5.46351	4.66802e-08	1.60981e-06
N.19161	CC	AA	1297.82	184.686	741.253	2.81019	0.614768	4.57115	4.8506e-06	0.000109477
N.18521	CC	AA	964.793	136.507	550.65	2.8256	0.542884	5.20479	1.94214e-07	6.01424e-06
N.15651	CC	AA	1000.12	140.251	570.184	2.83117	0.629589	4.49685	6.8966e-06	0.000150157
N.17934	CC	AA	1217.16	167.759	692.457	2.85637	0.557554	5.12304	3.00654e-07	8.91833e-06
N.10974	CC	AA	842.189	113.314	477.752	2.8923	0.515409	5.61166	2.00394e-08	7.36122e-07
N.29442	CC	AA	3279.85	440.781	1860.32	2.89481	0.6007	4.81907	1.4423e-06	3.7142e-05
N.27130	CC	AA	665.65	89.0607	377.355	2.89818	0.545969	5.30833	1.10633e-07	3.54276e-06
N.10939	CC	AA	221.187	29.274	125.231	2.91135	0.492183	5.91518	3.31507e-09	1.38373e-07
N.11057	CC	AA	246.689	32.836	139.762	2.91694	0.675926	4.31547	1.59266e-05	0.000316553
N.13229	CC	AA	2800.77	368.892	1584.83	2.92601	0.671371	4.35826	1.31101e-05	0.00026716
N.5758	CC	AA	146.977	19.2975	83.1373	2.92789	0.530593	5.51815	3.4259e-08	1.2111e-06
N.1175	CC	AA	279.503	36.7572	158.13	2.93539	0.483575	6.0702	1.27755e-09	5.68868e-08
N.5988	CC	AA	3158.7	409.263	1783.98	2.94698	0.597908	4.92882	8.27277e-07	2.25088e-05
N.19509	CC	AA	1049.35	135.352	592.351	2.95145	0.694132	4.252	2.11874e-05	0.000406559
N.5405	CC	AA	960.932	122.676	541.804	2.96612	0.66941	4.43095	9.38204e-06	0.000198786
N.7573	CC	AA	3353.04	405.614	1879.32	3.04744	0.51281	5.94263	2.80491e-09	1.18733e-07
N.18835	CC	AA	1520.11	182.73	851.422	3.05424	0.419046	7.28856	3.13277e-13	2.09482e-11
N.13797	CC	AA	7224.18	866.619	4045.4	3.06017	0.555917	5.50473	3.69734e-08	1.30472e-06
N.4471	CC	AA	1448.81	173.308	811.058	3.06264	0.644964	4.74854	2.04887e-06	5.04569e-05
N.10958	CC	AA	805.855	95.9602	450.908	3.06682	0.634326	4.83477	1.33299e-06	3.46894e-05
N.3239	CC	AA	1911.65	227.312	1069.48	3.07086	0.735684	4.17416	2.99085e-05	0.000551379
N.7141	CC	AA	19280.3	2291.86	10786.1	3.07238	0.736111	4.1738	2.99565e-05	0.000551747
N.14767	CC	AA	2717.67	319.12	1518.39	3.08976	0.700708	4.40949	1.03615e-05	0.000216976
N.6945	CC	AA	1236.01	144.285	690.145	3.09713	0.535312	5.78565	7.22327e-09	2.87851e-07
N.24125	CC	AA	2506.8	288.886	1397.84	3.11669	0.765108	4.07353	4.63065e-05	0.00080979
N.30795	CC	AA	1782.19	204.035	993.112	3.12492	0.72975	4.28218	1.85068e-05	0.000362475
N.22886	CC	AA	1827.85	191.153	1009.5	3.25476	0.654494	4.97295	6.59425e-07	1.83726e-05
N.17007	CC	AA	902.134	94.1365	498.135	3.26296	0.761608	4.2843	1.83317e-05	0.000360843
N.22182	CC	AA	2083.93	216.511	1150.22	3.26555	0.749809	4.35518	1.32958e-05	0.00027003
N.21610	CC	AA	9606.7	986.175	5296.44	3.28377	0.750754	4.37396	1.22015e-05	0.000251764
N.16478	CC	AA	2252.92	222.685	1237.8	3.33733	0.807347	4.13369	3.56978e-05	0.00064473
N.18092	CC	AA	1228.3	120.923	674.611	3.34304	0.497682	6.71723	1.85216e-11	9.9282e-10
N.232	CC	AA	841.258	82.6485	461.953	3.34638	0.816924	4.09632	4.19773e-05	0.000739325
N.1050	CC	AA	2352.03	228.588	1290.31	3.36264	0.433306	7.76043	8.46438e-15	6.59954e-13
N.12857	CC	AA	1816.94	175.818	996.38	3.36647	0.631533	5.33063	9.78746e-08	3.14955e-06
N.29828	CC	AA	169.312	16.0633	92.6875	3.40048	0.81419	4.17652	2.96001e-05	0.000546715
N.15161	CC	AA	13412.7	1243.76	7328.21	3.4308	0.407044	8.42857	3.499e-17	3.40006e-15
N.20074	CC	AA	87.2392	7.91222	47.5757	3.45278	0.809146	4.26718	1.97955e-05	0.000383205
N.3682	CC	AA	9583.41	874.796	5229.1	3.45308	0.791234	4.36416	1.2761e-05	0.000260853
N.28686	CC	AA	2183.25	196.64	1189.95	3.47241	0.836044	4.15338	3.27593e-05	0.000597789
N.20590	CC	AA	2147.56	190.142	1168.85	3.49516	0.573825	6.09098	1.12221e-09	5.03105e-08
N.22408	CC	AA	14352.7	1261.89	7807.31	3.50735	0.827304	4.2395	2.24022e-05	0.000426139
N.21664	CC	AA	1057.6	92.6804	575.141	3.51005	0.662579	5.29756	1.17358e-07	3.73991e-06
N.20609	CC	AA	2356.97	205.98	1281.47	3.51809	0.823618	4.27151	1.94151e-05	0.000377584
N.5457	CC	AA	7050.62	612.056	3831.34	3.52535	0.58352	6.04152	1.52671e-09	6.69244e-08
N.10290	CC	AA	780.703	65.5834	423.143	3.57009	0.723576	4.93395	8.05823e-07	2.19857e-05
N.20616	CC	AA	11213	936.915	6074.94	3.58065	0.541348	6.61431	3.73279e-11	1.92253e-09
N.9219	CC	AA	856.615	71.7403	464.178	3.58105	0.535623	6.68576	2.29724e-11	1.22474e-09
N.11077	CC	AA	2034.55	169.267	1101.91	3.58521	0.72885	4.91899	8.69901e-07	2.36359e-05
N.18334	CC	AA	13353.2	1110.05	7231.62	3.58813	0.814643	4.40454	1.06007e-05	0.000221514
N.16446	CC	AA	1952.98	160.395	1056.69	3.60409	0.831967	4.33202	1.4775e-05	0.00029589
N.28215	CC	AA	315.124	25.3931	170.259	3.62842	0.576884	6.28969	3.18107e-10	1.49404e-08
N.16292	CC	AA	11476.3	895.742	6186.02	3.67911	0.529136	6.95305	3.57482e-12	2.0863e-10
N.24120	CC	AA	973.359	75.414	524.387	3.69613	0.862146	4.28713	1.80997e-05	0.000356679
N.29735	CC	AA	3388.19	254.111	1821.15	3.73574	0.909294	4.10839	3.98427e-05	0.00070869
N.11072	CC	AA	1160.85	85.2882	623.069	3.76143	0.697673	5.39139	6.99129e-08	2.32172e-06
N.24144	CC	AA	209.553	14.5436	112.048	3.83724	0.916183	4.18829	2.8106e-05	0.000524026
N.6270	CC	AA	842.873	58.9761	450.925	3.83966	0.686186	5.59565	2.19792e-08	7.98457e-07
N.9848	CC	AA	348.839	24.1983	186.519	3.85613	0.806476	4.78146	1.7403e-06	4.38431e-05
N.15491	CC	AA	1458.33	97.849	778.09	3.89442	0.802295	4.8541	1.20934e-06	3.19779e-05
N.20679	CC	AA	2035.92	135.726	1085.82	3.90483	0.680378	5.7392	9.51236e-09	3.67923e-07
N.10514	CC	AA	8584.39	568.504	4576.45	3.91614	0.522968	7.48829	6.97783e-14	4.96913e-12
N.15282	CC	AA	2158.75	139.17	1148.96	3.95466	0.920225	4.29749	1.72744e-05	0.000340755
N.2554	CC	AA	1597.19	99.7798	848.486	4.00411	0.788831	5.07601	3.85447e-07	1.11323e-05
N.14065	CC	AA	824.178	50.8519	437.515	4.01327	0.737274	5.44339	5.22746e-08	1.78712e-06
N.29961	CC	AA	13722	824.313	7273.14	4.05652	0.517774	7.83454	4.70552e-15	3.72775e-13
N.21450	CC	AA	82347.9	4744.63	43546.3	4.11729	0.898917	4.58027	4.64365e-06	0.000105288
N.3864	CC	AA	1168.78	65.6603	617.22	4.1499	0.732154	5.66807	1.44415e-08	5.45905e-07
N.24663	CC	AA	7856.18	429.397	4142.79	4.19291	0.809831	5.17751	2.24863e-07	6.85573e-06
N.24236	CC	AA	298.158	15.9755	157.067	4.20456	0.788181	5.33451	9.58031e-08	3.09298e-06
N.23493	CC	AA	1167.82	61.6708	614.745	4.23756	0.873451	4.85152	1.2252e-06	3.22325e-05
N.24133	CC	AA	162.63	8.47048	85.5502	4.24219	0.941319	4.50664	6.58607e-06	0.000144352
N.9121	CC	AA	2251.49	111.295	1181.39	4.33903	0.509561	8.51524	1.66251e-17	1.66471e-15
N.4588	CC	AA	3531.08	167.345	1849.21	4.39786	1.08877	4.03929	5.36139e-05	0.000926896
N.9122	CC	AA	834.37	39.4983	436.934	4.41271	0.485403	9.09081	9.8307e-20	1.26745e-17
N.10495	CC	AA	2191.44	96.5738	1144.01	4.50023	0.812326	5.53994	3.0258e-08	1.08719e-06
N.11078	CC	AA	1421.19	62.2627	741.726	4.50819	1.00268	4.49612	6.92044e-06	0.00015051
N.15278	CC	AA	2455.44	107.203	1281.32	4.51513	0.816116	5.53246	3.15765e-08	1.1284e-06
N.26310	CC	AA	1554.74	67.741	811.243	4.52709	0.503157	8.99737	2.31194e-19	2.86826e-17
N.13857	CC	AA	146.518	6.01329	76.2657	4.61167	0.807009	5.71452	1.10014e-08	4.21385e-07
N.4970	CC	AA	1863.5	75.4279	969.462	4.61932	0.531689	8.68803	3.68793e-18	4.01923e-16
N.6196	CC	AA	3596.3	144.435	1870.37	4.63545	0.70805	6.54678	5.87919e-11	2.94348e-09
N.16186	CC	AA	1370.04	52.2193	711.132	4.71574	1.00255	4.70375	2.55421e-06	6.13694e-05
N.30355	CC	AA	1977.23	74.9859	1026.11	4.72424	0.724984	6.51635	7.20404e-11	3.58856e-09
N.26700	CC	AA	328.776	11.5073	170.142	4.82885	0.995928	4.84859	1.24341e-06	3.26598e-05
N.11226	CC	AA	12639.6	439.51	6539.56	4.84513	0.704141	6.88091	5.94735e-12	3.43033e-10
N.2699	CC	AA	30977	1064.92	16020.9	4.86207	0.84489	5.75469	8.68031e-09	3.39738e-07
N.9833	CC	AA	27762.8	923.668	14343.2	4.90935	1.0725	4.57747	4.7063e-06	0.000106586
N.17957	CC	AA	1616.97	53.5705	835.27	4.90992	0.763593	6.43002	1.2759e-10	6.16874e-09
N.13230	CC	AA	1046.35	34.6865	540.519	4.91888	0.955412	5.14844	2.6266e-07	7.89822e-06
N.25021	CC	AA	1204.34	38.8188	621.579	4.95477	1.03335	4.79485	1.62797e-06	4.11183e-05
N.28955	CC	AA	3690.57	117.93	1904.25	4.97232	0.636121	7.81663	5.42565e-15	4.28106e-13
N.17176	CC	AA	1449.17	42.5225	745.845	5.08302	0.563679	9.01757	1.92307e-19	2.4162e-17
N.30218	CC	AA	14786.8	432.075	7609.42	5.09639	1.06676	4.77746	1.77526e-06	4.45533e-05
N.15416	CC	AA	1189.66	31.6851	610.671	5.2434	0.991521	5.28824	1.23498e-07	3.91661e-06
N.12967	CC	AA	1139.18	27.6222	583.403	5.35474	0.377724	14.1763	1.28392e-45	1.33298e-42
N.332	CC	AA	1175.45	28.9357	602.195	5.35901	0.930156	5.76141	8.34151e-09	3.27126e-07
N.1393	CC	AA	949.563	22.403	485.983	5.39497	0.755608	7.1399	9.33961e-13	5.7935e-11
N.11116	CC	AA	260.388	5.9475	133.168	5.43433	1.15908	4.68849	2.75228e-06	6.58079e-05
N.1642	CC	AA	1348.41	29.6734	689.042	5.50014	1.3336	4.12428	3.71895e-05	0.000665699
N.7924	CC	AA	2863.52	61.8762	1462.7	5.52755	0.9279	5.95706	2.56823e-09	1.09183e-07
N.7037	CC	AA	1721.42	36.6964	879.057	5.54679	1.14555	4.84202	1.28527e-06	3.35396e-05
N.11088	CC	AA	2337.31	48.6277	1192.97	5.58312	0.472794	11.8088	3.51648e-32	1.36012e-29
N.8926	CC	AA	124.902	2.43293	63.6677	5.66735	0.879602	6.44308	1.1707e-10	5.71614e-09
N.24302	CC	AA	185.995	3.46713	94.7309	5.70911	1.42038	4.01941	5.83432e-05	0.00099385
N.9531	CC	AA	1291.08	24.5828	657.832	5.70919	1.40251	4.07069	4.68733e-05	0.00081825
N.29382	CC	AA	1164.85	21.4294	593.138	5.77798	0.684411	8.44226	3.11255e-17	3.03952e-15
N.6184	CC	AA	192.918	3.26919	98.0938	5.9053	1.341	4.40367	1.06435e-05	0.000221938
N.8808	CC	AA	838.396	13.5627	425.979	5.94347	1.12313	5.29189	1.21062e-07	3.84552e-06
N.13798	CC	AA	3623.71	56.8222	1840.26	5.99802	0.482779	12.4239	1.93782e-35	1.03312e-32
N.30248	CC	AA	1156.87	17.206	587.039	6.06232	1.50212	4.03584	5.44074e-05	0.000935693
N.1324	CC	AA	181.834	2.57101	92.2025	6.07112	1.11298	5.45484	4.90175e-08	1.6816e-06
N.21195	CC	AA	1139.79	16.1373	577.963	6.13114	1.27488	4.80919	1.5154e-06	3.86711e-05
N.5775	CC	AA	2310.31	32.2032	1171.26	6.17294	1.32291	4.6662	3.06821e-06	7.23966e-05
N.5074	CC	AA	2730.66	35.306	1382.98	6.2696	1.46905	4.2678	1.97414e-05	0.000382533
N.20605	CC	AA	1971.2	24.3999	997.802	6.35127	0.537119	11.8247	2.90942e-32	1.14782e-29
N.16055	CC	AA	961.882	11.5322	486.707	6.37159	1.43845	4.42948	9.44588e-06	0.000199924
N.8429	CC	AA	212.92	2.53071	107.725	6.39612	1.34446	4.75739	1.96109e-06	4.86597e-05
N.15500	CC	AA	13635	160.153	6897.56	6.40898	0.729855	8.78117	1.61786e-18	1.85546e-16
N.8419	CC	AA	1127.09	12.7395	569.917	6.45534	1.32366	4.87689	1.07769e-06	2.87667e-05
N.9688	CC	AA	980.625	11.0042	495.815	6.46473	1.48468	4.35429	1.33497e-05	0.000270644
N.9063	CC	AA	2230.88	23.2875	1127.08	6.57065	1.01372	6.48174	9.06713e-11	4.49392e-09
N.28296	CC	AA	2205.92	22.9129	1114.42	6.58476	1.44425	4.55928	5.13298e-06	0.000115191
N.21421	CC	AA	1694.73	17.3854	856.059	6.60045	1.52953	4.31535	1.59352e-05	0.000316553
N.2176	CC	AA	114.592	1.06148	57.8265	6.64344	1.33161	4.98902	6.06859e-07	1.70041e-05
N.10964	CC	AA	1139.64	11.102	575.372	6.69472	0.63346	10.5685	4.17114e-26	9.56743e-24
N.10484	CC	AA	1064.75	9.8894	537.322	6.76354	1.551	4.36075	1.29619e-05	0.000264686
N.322	CC	AA	861.368	6.85604	434.112	6.93514	1.01337	6.84368	7.71863e-12	4.37522e-10
N.8178	CC	AA	817.029	6.39316	411.711	7.00383	1.58451	4.42018	9.86196e-06	0.000207705
N.3965	CC	AA	234.947	1.5682	118.257	7.18216	1.68251	4.26872	1.96596e-05	0.000381697
N.8545	CC	AA	1257.77	7.83161	632.801	7.34389	1.00607	7.29959	2.88646e-13	1.94329e-11
N.20746	CC	AA	274.201	1.34417	137.773	7.61841	1.61241	4.72485	2.30282e-06	5.615e-05
N.8504	CC	AA	9438.57	45.9339	4742.25	7.67581	0.892165	8.60357	7.72722e-18	8.02302e-16
N.20748	CC	AA	1267.82	6.29539	637.058	7.67654	0.720081	10.6607	1.55493e-26	3.74055e-24
N.10324	CC	AA	3712.57	15.5933	1864.08	7.91439	1.17293	6.74753	1.50387e-11	8.12747e-10
N.8428	CC	AA	141.603	0.448057	71.0255	8.17758	1.58593	5.15631	2.51859e-07	7.59658e-06
N.1986	CC	AA	972.073	3.09729	487.585	8.23809	1.08663	7.58134	3.42016e-14	2.52682e-12
N.30668	CC	AA	422.78	1.22684	212.003	8.36462	1.96945	4.24719	2.16473e-05	0.000413773
N.1988	CC	AA	237.056	0.613421	118.835	8.42664	1.43143	5.88687	3.93586e-09	1.62424e-07
N.10584	CC	AA	1296.19	3.36043	649.776	8.5657	1.60123	5.34945	8.82243e-08	2.88131e-06
N.28559	CC	AA	1265.96	3.32315	634.639	8.62307	1.9289	4.47047	7.80483e-06	0.000168077
N.25116	CC	AA	202.162	0.448057	101.305	8.69205	1.60674	5.40973	6.3119e-08	2.132e-06
N.3813	CC	AA	347.736	0.672086	174.204	8.91099	1.3613	6.54594	5.91227e-11	2.95254e-09
N.29677	CC	AA	87.4222	0	43.7111	9.26965	2.07384	4.4698	7.82931e-06	0.00016842
N.22595	CC	AA	87.8773	0	43.9386	9.2768	2.08076	4.45837	8.25858e-06	0.000176882
N.20604	CC	AA	97.322	0	48.661	9.42441	2.06358	4.56702	4.94717e-06	0.000111529
N.5616	CC	AA	100.033	0	50.0164	9.46397	1.96477	4.81682	1.45861e-06	3.74906e-05
N.1992	CC	AA	103.522	0	51.7609	9.51341	1.94889	4.88146	1.05304e-06	2.82232e-05
N.19647	CC	AA	4035	5.37669	2020.19	9.53557	1.64248	5.80558	6.41438e-09	2.57699e-07
N.16529	CC	AA	106.5	0	53.2499	9.55444	2.26065	4.22642	2.37439e-05	0.000449063
N.30617	CC	AA	1438.21	1.84619	720.028	9.76298	1.42939	6.83016	8.48203e-12	4.79417e-10
N.17385	CC	AA	125.705	0	62.8526	9.79362	1.89032	5.18094	2.20771e-07	6.75079e-06
N.16904	CC	AA	141.177	0	70.5887	9.96104	1.80148	5.52936	3.21402e-08	1.1444e-06
N.304	CC	AA	150.404	0	75.2018	10.0525	2.22304	4.52195	6.12732e-06	0.000135047
N.5507	CC	AA	154.986	0	77.493	10.0956	1.80651	5.58846	2.29087e-08	8.30695e-07
N.3186	CC	AA	175.166	0	87.5828	10.272	1.72425	5.9574	2.56284e-09	1.09183e-07
N.23308	CC	AA	195.868	0	97.9339	10.4331	1.96367	5.31308	1.07788e-07	3.45729e-06
N.13834	CC	AA	221.44	0	110.72	10.6104	2.25191	4.71171	2.45644e-06	5.93819e-05
N.29262	CC	AA	228.449	0	114.224	10.6551	2.23842	4.76009	1.93504e-06	4.80738e-05
N.4714	CC	AA	243.688	0	121.844	10.7483	2.45568	4.37689	1.20382e-05	0.000248655
N.7097	CC	AA	282.782	0	141.391	10.9631	1.521	7.20782	5.68539e-13	3.71358e-11
N.16022	CC	AA	286.566	0	143.283	10.9822	1.61256	6.8104	9.73264e-12	5.40806e-10
N.18321	CC	AA	303.293	0	151.647	11.0643	1.54127	7.17867	7.0395e-13	4.47939e-11
N.313	CC	AA	309.938	0	154.969	11.0954	1.62909	6.8108	9.70582e-12	5.40806e-10
N.27228	CC	AA	341.782	0	170.891	11.2365	1.56304	7.18888	6.53236e-13	4.21102e-11
N.8544	CC	AA	344.636	0	172.318	11.2484	1.92292	5.84964	4.92647e-09	2.012e-07
N.21645	CC	AA	357.144	0	178.572	11.2999	2.19745	5.14226	2.71447e-07	8.12528e-06
N.21905	CC	AA	373.094	0	186.547	11.363	1.53474	7.40384	1.32306e-13	9.18971e-12
N.22997	CC	AA	376.564	0	188.282	11.3763	2.19014	5.19431	2.05479e-07	6.32337e-06
N.14889	CC	AA	407.812	0	203.906	11.4913	1.42891	8.04203	8.83635e-16	7.57852e-14
N.25264	CC	AA	9211.73	1.79223	4606.76	12.2993	2.07932	5.91504	3.31798e-09	1.38373e-07
N.265	CC	AA	937.895	0	468.948	12.6928	1.47686	8.59447	8.36484e-18	8.594e-16
N.3336	CC	AA	972.069	0	486.034	12.7444	1.48949	8.55624	1.16609e-17	1.18568e-15
N.10404	CC	AA	975.802	0	487.901	12.75	1.73519	7.34789	2.01362e-13	1.37114e-11
N.11355	CC	AA	980.935	0	490.467	12.7575	2.28785	5.57618	2.45853e-08	8.88222e-07
N.3188	CC	AA	1031.52	0	515.76	12.8302	1.43137	8.96354	3.14428e-19	3.75903e-17
N.10158	CC	AA	1039.5	0	519.749	12.8411	1.59191	8.06651	7.23362e-16	6.29793e-14
N.18410	CC	AA	1097.55	0	548.776	12.9196	1.41129	9.15445	5.46361e-20	7.21678e-18
N.3814	CC	AA	1115.08	0	557.539	12.9425	1.28845	10.045	9.66898e-24	1.71829e-21
N.29256	CC	AA	1244.91	0	622.455	13.1013	3.12039	4.19861	2.68562e-05	0.000501788
N.20606	CC	AA	1256.77	0	628.386	13.1151	1.64166	7.98896	1.36086e-15	1.14231e-13
N.4987	CC	AA	1573	0	786.499	13.4389	1.41209	9.51703	1.78203e-21	2.68339e-19
N.88	CC	AA	1622.04	0	811.018	13.4831	3.05818	4.40885	1.03919e-05	0.000217381
N.7898	CC	AA	15623.4	1.22684	7812.31	13.4865	1.10722	12.1805	3.9486e-34	1.85453e-31
N.4187	CC	AA	1628.37	0	814.186	13.4887	3.06549	4.40017	1.08166e-05	0.000225311
N.26267	CC	AA	1637.54	0	818.772	13.4968	3.05351	4.42009	9.86614e-06	0.000207705
N.9717	CC	AA	1687.49	0	843.745	13.5402	1.9256	7.03171	2.04023e-12	1.21222e-10
N.785	CC	AA	1807.5	0	903.751	13.6393	1.37671	9.90719	3.87395e-23	6.64501e-21
N.787	CC	AA	1890.6	0	945.298	13.7041	3.03098	4.52134	6.14484e-06	0.000135283
N.535	CC	AA	1973	0	986.499	13.7657	2.15401	6.39073	1.65093e-10	7.92366e-09
N.20608	CC	AA	2183.85	0	1091.93	13.9123	1.345	10.3437	4.46839e-25	9.27826e-23
N.4263	CC	AA	3958.32	0	1979.16	14.7703	1.22469	12.0604	1.70968e-33	7.84307e-31
N.13725	CC	AA	3752.91	0	1876.45	27.8308	2.98075	9.33682	9.92735e-21	1.38884e-18

## Sheet: downregulated
Supplementary data: Downregulated plant genes in the root nodules
	sampleA	sampleB	baseMeanA	baseMeanB	baseMean	log2FoldChange	lfcSE	stat	pvalue	padj
N.8411	CC	AA	0	103616	51807.9	-30	3.90677	-7.67899	1.60352e-14	1.22133e-12
N.17877	CC	AA	0	20369.6	10184.8	-30	3.90677	-7.67898	1.60359e-14	1.22133e-12	PREDICTED: Glycine soja glutathione S-transferase U19-like (LOC114384669), mRNA								PREDICTED: Prosopis alba glutathione S-transferase 3-like (LOC114726340), mRNA
N.30942	CC	AA	0	14085.3	7042.67	-29.5649	3.90677	-7.56762	3.80133e-14	2.77722e-12
N.28196	CC	AA	0	5129.29	2564.65	-28.1889	3.90678	-7.21539	5.37815e-13	3.53632e-11
N.18429	CC	AA	0	4857.03	2428.52	-28.1156	3.90678	-7.19662	6.17222e-13	3.99191e-11
N.26905	CC	AA	0	4601.96	2300.98	-28.0427	3.90678	-7.17796	7.07612e-13	4.48822e-11
N.7252	CC	AA	0	6630.31	3315.15	-28.0079	3.90678	-7.16906	7.55146e-13	4.77436e-11
N.30940	CC	AA	0	5115.17	2557.58	-27.9819	3.90678	-7.16241	7.92737e-13	4.98011e-11
N.25441	CC	AA	0	6135.43	3067.71	-27.8998	3.90678	-7.1414	9.23861e-13	5.74892e-11
N.15422	CC	AA	0	6308.13	3154.07	-27.8393	3.90678	-7.1259	1.03405e-12	6.35438e-11
N.6829	CC	AA	0	2106.92	1053.46	-26.9722	3.10658	-8.68231	3.87815e-18	4.20332e-16
N.24083	CC	AA	0	812.356	406.178	-24.8066	3.4652	-7.15878	8.14004e-13	5.08134e-11
N.30694	CC	AA	0	873986	436993	-21.8736	1.41593	-15.4482	7.75309e-54	1.39034e-50
N.8059	CC	AA	0	268850	134425	-20.1728	1.77214	-11.3833	5.06653e-30	1.69394e-27
N.17484	CC	AA	0	200916	100458	-19.7526	1.88997	-10.4513	1.44565e-25	3.16854e-23
N.28767	CC	AA	0	116638	58319	-18.968	1.40679	-13.4832	1.96321e-41	1.76029e-38
N.30385	CC	AA	0	75493.1	37746.5	-18.3404	1.27332	-14.4036	4.90925e-47	6.05249e-44
N.326	CC	AA	0	72150	36075	-18.2751	1.73384	-10.5402	5.6361e-26	1.2779e-23
N.12147	CC	AA	0	71690	35845	-18.2659	1.40822	-12.9709	1.78923e-38	1.3072e-35
N.23630	CC	AA	0	62238.3	31119.1	-18.0619	1.50764	-11.9802	4.51044e-33	1.93419e-30
N.13890	CC	AA	0	50121.4	25060.7	-17.7495	1.41533	-12.5409	4.45787e-36	2.83664e-33
N.8617	CC	AA	0	22157.6	11078.8	-16.5719	1.64549	-10.0711	7.4161e-24	1.34211e-21
N.5278	CC	AA	0	20337.1	10168.6	-16.4482	1.23838	-13.282	2.94535e-40	2.42083e-37
N.30258	CC	AA	0	19017	9508.52	-16.3514	1.38062	-11.8435	2.32624e-32	9.55986e-30
N.15143	CC	AA	2.72637	208433	104218	-16.2738	1.22216	-13.3157	1.87708e-40	1.60988e-37
N.30158	CC	AA	0.760667	60890.5	30445.6	-16.2723	3.87205	-4.20251	2.63973e-05	0.000495446
N.26127	CC	AA	0	17175.9	8587.96	-16.2045	1.44317	-11.2284	2.95906e-29	9.7284e-27
N.13855	CC	AA	0	17148.9	8574.45	-16.2022	1.30863	-12.381	3.31091e-35	1.67464e-32
N.27513	CC	AA	0	16640.7	8320.37	-16.1588	1.40072	-11.5361	8.67833e-31	3.11252e-28
N.4962	CC	AA	0	16609.5	8304.77	-16.1561	1.26894	-12.7319	3.93005e-37	2.58414e-34
N.14591	CC	AA	0	15790.4	7895.19	-16.0831	2.28227	-7.04696	1.82874e-12	1.08984e-10
N.12149	CC	AA	0	12544.6	6272.31	-15.7511	2.33026	-6.75936	1.38601e-11	7.51109e-10
N.5752	CC	AA	0	11791.4	5895.72	-15.6618	1.45582	-10.7581	5.42853e-27	1.39069e-24
N.29753	CC	AA	0	11496.6	5748.3	-15.6253	1.40102	-11.1528	6.94159e-29	2.0747e-26
N.21352	CC	AA	0	11067.6	5533.82	-15.5704	1.34637	-11.5647	6.21911e-31	2.27182e-28
N.14508	CC	AA	0	10513.8	5256.9	-15.4964	1.76721	-8.76885	1.80498e-18	2.0581e-16
N.9671	CC	AA	0	9961.6	4980.8	-15.4185	1.44324	-10.6832	1.21941e-26	3.00677e-24
N.14513	CC	AA	0	9502.12	4751.06	-15.3504	1.51847	-10.1092	5.03093e-24	9.27477e-22
N.11605	CC	AA	0	8196.89	4098.44	-15.1372	1.42368	-10.6324	2.10542e-26	4.88606e-24
N.24271	CC	AA	0	8019.5	4009.75	-15.1057	1.70519	-8.85862	8.10134e-19	9.45603e-17
N.8103	CC	AA	5.85403	203900	101953	-15.0576	0.765943	-19.6589	4.84964e-86	1.91328e-82
N.23817	CC	AA	0	7639.79	3819.89	-15.0357	1.34089	-11.2132	3.51179e-29	1.11732e-26
N.10619	CC	AA	0	7507.48	3753.74	-15.0105	1.24909	-12.0171	2.88789e-33	1.26592e-30
N.20744	CC	AA	0	7505	3752.5	-15.01	1.30584	-11.4945	1.40647e-30	4.95429e-28
N.25138	CC	AA	0	6781.03	3390.52	-14.8636	1.44368	-10.2956	7.37209e-25	1.45422e-22
N.4361	CC	AA	0	6753.61	3376.8	-14.8578	1.56578	-9.48911	2.33025e-21	3.43034e-19
N.25550	CC	AA	0	6298.84	3149.42	-14.7572	1.61762	-9.12276	7.32325e-20	9.56678e-18
N.3687	CC	AA	0	5943.31	2971.65	-14.6734	1.35287	-10.8461	2.08196e-27	5.54983e-25
N.379	CC	AA	0	5916.28	2958.14	-14.6668	1.41462	-10.368	3.46664e-25	7.43293e-23
N.24065	CC	AA	0	5862.03	2931.01	-14.6535	1.33261	-10.9961	3.99069e-28	1.12458e-25
N.29755	CC	AA	0	5774.63	2887.31	-14.6318	1.43525	-10.1946	2.09553e-24	3.93679e-22
N.16552	CC	AA	0	5641.49	2820.74	-14.5982	1.22164	-11.9497	6.51785e-33	2.73555e-30
N.7486	CC	AA	0	5591.12	2795.56	-14.5852	1.36317	-10.6995	1.02296e-26	2.55429e-24
N.13888	CC	AA	0	5135.99	2568	-14.4628	1.30845	-11.0534	2.11047e-28	6.12224e-26
N.13828	CC	AA	0	4849.82	2424.91	-14.3801	1.94123	-7.40771	1.28495e-13	8.98642e-12
N.7128	CC	AA	1.141	23540.3	11770.7	-14.2349	0.956808	-14.8775	4.61552e-50	6.50326e-47
N.746	CC	AA	1.141	16477.6	8239.35	-13.7587	1.43139	-9.61213	7.10612e-22	1.1214e-19
N.27506	CC	AA	0	2978.79	1489.39	-13.6768	1.70975	-7.99927	1.2516e-15	1.05509e-13
N.16546	CC	AA	0	2886.85	1443.42	-13.6315	1.55941	-8.74147	2.30095e-18	2.5709e-16
N.9140	CC	AA	0	2859.24	1429.62	-13.6177	1.73674	-7.84094	4.47176e-15	3.55685e-13
N.23816	CC	AA	0	2686.9	1343.45	-13.528	1.3722	-9.85857	6.29393e-23	1.06115e-20
N.2806	CC	AA	0	2610.01	1305	-13.4861	1.46205	-9.22409	2.8597e-20	3.9174e-18
N.3340	CC	AA	0	2566.74	1283.37	-13.462	1.36019	-9.89713	4.28413e-23	7.28524e-21
N.23628	CC	AA	2.282	24858.9	12430.6	-13.371	1.30901	-10.2145	1.70676e-24	3.2687e-22
N.5734	CC	AA	0	2398.25	1199.12	-13.364	1.5417	-8.66837	4.38337e-18	4.69926e-16
N.15142	CC	AA	0	2391.51	1195.75	-13.36	1.99935	-6.68215	2.35455e-11	1.24855e-09
N.26435	CC	AA	0	2346.36	1173.18	-13.3325	1.75494	-7.59709	3.02863e-14	2.24597e-12
N.13314	CC	AA	1.62069	16502.4	8252	-13.3	1.14324	-11.6336	2.78024e-31	1.03477e-28
N.19796	CC	AA	0	2137.71	1068.85	-13.1981	3.04653	-4.33218	1.47641e-05	0.00029589
N.15206	CC	AA	0	2118.09	1059.04	-13.1848	3.03569	-4.34326	1.40382e-05	0.000283437
N.4273	CC	AA	0	2109.81	1054.9	-13.1792	3.06148	-4.30484	1.67109e-05	0.000330962
N.10858	CC	AA	0	2086.63	1043.31	-13.1632	1.38208	-9.52415	1.66406e-21	2.52502e-19
N.13829	CC	AA	0	2055.1	1027.55	-13.1414	1.82354	-7.20655	5.73877e-13	3.73607e-11
N.6811	CC	AA	0	2033.31	1016.65	-13.1258	1.65482	-7.9319	2.1582e-15	1.78876e-13
N.375	CC	AA	0	2021.73	1010.87	-13.1176	3.03418	-4.32329	1.53721e-05	0.000307224
N.28509	CC	AA	0	2012.89	1006.45	-13.1115	1.57223	-8.33943	7.46467e-17	7.18283e-15
N.13697	CC	AA	1.21552	10668.4	5334.83	-13.085	1.26976	-10.3051	6.68035e-25	1.34466e-22
N.28878	CC	AA	0	1962.61	981.306	-13.0748	3.05831	-4.27518	1.90987e-05	0.000372274
N.26747	CC	AA	0	1960.24	980.12	-13.0731	3.03808	-4.30308	1.68443e-05	0.000333271
N.5485	CC	AA	0	1947.75	973.873	-13.0639	2.31836	-5.63495	1.75105e-08	6.48054e-07
N.2170	CC	AA	0	1946.08	973.04	-13.0628	1.58324	-8.25066	1.57522e-16	1.48673e-14
N.7531	CC	AA	0	1933.77	966.887	-13.0535	2.38475	-5.47372	4.40674e-08	1.53311e-06
N.22414	CC	AA	0	1887.64	943.819	-13.0186	3.04379	-4.27712	1.89331e-05	0.000369776
N.15101	CC	AA	2.27197	18083.9	9043.09	-13.0036	1.44716	-8.98561	2.57297e-19	3.13447e-17
N.7094	CC	AA	0	1843.11	921.557	-12.9842	3.04749	-4.26062	2.03859e-05	0.000393476
N.7708	CC	AA	0	1824.66	912.329	-12.9699	1.36039	-9.53399	1.51347e-21	2.3324e-19
N.12309	CC	AA	0	1821.93	910.963	-12.9675	1.41647	-9.15482	5.44472e-20	7.21678e-18
N.26708	CC	AA	0	1821.87	910.937	-12.9674	1.78562	-7.26217	3.80931e-13	2.53005e-11
N.16599	CC	AA	0	1789.52	894.758	-12.9416	3.09759	-4.17796	2.94131e-05	0.00054428
N.25184	CC	AA	0	1720.42	860.21	-12.8848	3.09787	-4.15924	3.19303e-05	0.00058537
N.18615	CC	AA	0	1707.26	853.631	-12.8737	3.06525	-4.19989	2.67039e-05	0.000499773
N.788	CC	AA	0	1696.35	848.175	-12.8645	2.27859	-5.64581	1.64408e-08	6.11909e-07
N.25186	CC	AA	0	1682.72	841.359	-12.8528	3.06126	-4.19855	2.68624e-05	0.000501788
N.24167	CC	AA	0	1650.78	825.389	-12.8251	1.48092	-8.66025	4.70738e-18	4.96566e-16
N.3238	CC	AA	0	1649.26	824.628	-12.8241	1.42418	-9.00459	2.1647e-19	2.70258e-17
N.7732	CC	AA	0	1534.03	767.016	-12.7196	1.33958	-9.49524	2.19697e-21	3.25845e-19
N.22560	CC	AA	12.9022	86589	43301	-12.7159	0.814309	-15.6155	5.70568e-55	1.1255e-51
N.7044	CC	AA	0	1452.74	726.369	-12.6408	3.12706	-4.0424	5.29075e-05	0.000916289
N.6960	CC	AA	0	1438.18	719.088	-12.6262	1.4406	-8.76455	1.87518e-18	2.12585e-16
N.15476	CC	AA	0	1412.09	706.043	-12.5998	1.91074	-6.59421	4.27525e-11	2.19048e-09
N.9734	CC	AA	0	1393.13	696.566	-12.5804	1.27993	-9.82897	8.44768e-23	1.41219e-20
N.14582	CC	AA	0	1367.79	683.895	-12.5539	2.42869	-5.169	2.35356e-07	7.13154e-06
N.6561	CC	AA	0	1335.25	667.626	-12.5191	1.3114	-9.54636	1.34332e-21	2.08648e-19
N.9653	CC	AA	0	1309.18	654.59	-12.4907	3.09415	-4.03689	5.41655e-05	0.00093316
N.13894	CC	AA	0	1292.34	646.17	-12.4722	1.53279	-8.13693	4.05422e-16	3.70248e-14
N.11062	CC	AA	0	1280.15	640.073	-12.4583	2.07048	-6.01712	1.77549e-09	7.74852e-08
N.7637	CC	AA	0	1236.96	618.48	-12.4088	1.3991	-8.86916	7.36993e-19	8.65353e-17
N.16826	CC	AA	0	1209.11	604.557	-12.3759	1.71898	-7.19958	6.03978e-13	3.9191e-11
N.30374	CC	AA	0	1157.2	578.599	-12.3126	1.84194	-6.6846	2.31559e-11	1.23119e-09
N.10748	CC	AA	0	1085.33	542.663	-12.2201	1.72403	-7.08808	1.35983e-12	8.20303e-11
N.12963	CC	AA	0	1082.37	541.186	-12.2162	1.50325	-8.12649	4.41885e-16	3.98019e-14
N.10984	CC	AA	0	1060.94	530.471	-12.1877	1.59449	-7.6436	2.11238e-14	1.58437e-12
N.21572	CC	AA	0	1025.27	512.633	-12.1379	1.39352	-8.71024	3.03238e-18	3.32316e-16
N.13038	CC	AA	0	1021.19	510.594	-12.1322	1.50407	-8.06628	7.24744e-16	6.29793e-14
N.16729	CC	AA	0	1016.02	508.012	-12.1249	1.70215	-7.12329	1.05378e-12	6.45554e-11
N.31044	CC	AA	0	1003.51	501.757	-12.107	1.99961	-6.0547	1.40677e-09	6.22194e-08
N.3235	CC	AA	0	996.496	498.248	-12.0973	1.59662	-7.5768	3.54191e-14	2.60221e-12
N.12308	CC	AA	0	972.581	486.29	-12.062	2.22939	-5.41045	6.28662e-08	2.1271e-06
N.12772	CC	AA	0	894.727	447.364	-11.9414	1.60639	-7.43368	1.05617e-13	7.41422e-12
N.4815	CC	AA	0	874.698	437.349	-11.9088	2.27567	-5.2331	1.66691e-07	5.18637e-06
N.4958	CC	AA	0	860.608	430.304	-11.8857	1.67778	-7.08421	1.39845e-12	8.41029e-11
N.13154	CC	AA	0	846.494	423.247	-11.8619	1.35544	-8.75134	2.10839e-18	2.37658e-16
N.11873	CC	AA	0	816.594	408.297	-11.8099	2.1591	-5.46986	4.50402e-08	1.55598e-06
N.84	CC	AA	0	815.649	407.824	-11.808	2.59191	-4.55572	5.22075e-06	0.000117028
N.28961	CC	AA	0	788.923	394.461	-11.7599	1.57654	-7.45932	8.69704e-14	6.14903e-12
N.15146	CC	AA	0	743.166	371.583	-11.6739	1.73573	-6.72565	1.74815e-11	9.3962e-10
N.29695	CC	AA	0	738.667	369.334	-11.6649	1.47973	-7.88308	3.19401e-15	2.5928e-13
N.28459	CC	AA	0	727.073	363.536	-11.6421	1.90932	-6.09749	1.07749e-09	4.84159e-08
N.23528	CC	AA	0	701.136	350.568	-11.59	2.14998	-5.39077	7.01573e-08	2.32592e-06
N.16459	CC	AA	2.282	7143.85	3573.06	-11.5737	1.34532	-8.60296	7.76841e-18	8.02302e-16
N.13883	CC	AA	0	692.662	346.331	-11.5726	1.78685	-6.47651	9.38699e-11	4.64079e-09
N.28936	CC	AA	0	691.274	345.637	-11.5692	2.13691	-5.414	6.16321e-08	2.09252e-06
N.1829	CC	AA	0	690.104	345.052	-11.5668	1.99184	-5.80708	6.35704e-09	2.55916e-07
N.23288	CC	AA	0	689.369	344.684	-11.5655	1.5507	-7.45821	8.77028e-14	6.17866e-12
N.14693	CC	AA	0	663.304	331.652	-11.5096	1.93435	-5.95011	2.67962e-09	1.13673e-07
N.10859	CC	AA	0	659.457	329.728	-11.5013	2.15134	-5.34614	8.98508e-08	2.91133e-06
N.13860	CC	AA	35.468	102146	51090.9	-11.4909	0.923212	-12.4467	1.4576e-35	8.21506e-33
N.25136	CC	AA	0	646.647	323.323	-11.4733	2.38819	-4.80417	1.55398e-06	3.95379e-05
N.2498	CC	AA	0	645.252	322.626	-11.4702	2.31183	-4.96151	6.99464e-07	1.93515e-05
N.23568	CC	AA	0	641.442	320.721	-11.4618	1.72164	-6.65749	2.78534e-11	1.46127e-09
N.21498	CC	AA	0	619.226	309.613	-11.4108	2.08244	-5.47955	4.2642e-08	1.48614e-06
N.10073	CC	AA	0	588.388	294.194	-11.3373	1.69565	-6.68607	2.29241e-11	1.22474e-09
N.14881	CC	AA	0	587.339	293.669	-11.3346	1.75778	-6.44824	1.1316e-10	5.53893e-09
N.8777	CC	AA	0	571.344	285.672	-11.2947	2.09884	-5.38141	7.39034e-08	2.4297e-06
N.28354	CC	AA	0	569.352	284.676	-11.2897	1.93777	-5.82614	5.67239e-09	2.31185e-07
N.22087	CC	AA	0	567.165	283.583	-11.2837	1.43538	-7.86113	3.80697e-15	3.04033e-13
N.24487	CC	AA	0	560.447	280.224	-11.2667	1.9586	-5.75241	8.79776e-09	3.435e-07
N.21667	CC	AA	0	558.416	279.208	-11.2617	2.25504	-4.994	5.91429e-07	1.66665e-05
N.10963	CC	AA	0	549.552	274.776	-11.2383	1.38471	-8.11596	4.81953e-16	4.32136e-14
N.8990	CC	AA	0	542.712	271.356	-11.2207	1.44783	-7.74998	9.19096e-15	7.10983e-13
N.17489	CC	AA	0	534.26	267.13	-11.1977	2.40652	-4.65306	3.27039e-06	7.66171e-05
N.8105	CC	AA	0	508.745	254.372	-11.1271	2.50195	-4.44738	8.69241e-06	0.00018557
N.11607	CC	AA	4.99834	10879.8	5442.38	-11.1125	1.3656	-8.13745	4.03697e-16	3.70248e-14
N.7323	CC	AA	4.40585	9338.11	4671.26	-11.0421	1.30192	-8.48139	2.22515e-17	2.2057e-15
N.12274	CC	AA	5.1574	9542.15	4773.66	-10.8888	0.66527	-16.3674	3.26659e-60	8.05459e-57
N.10587	CC	AA	0.380333	815.687	408.034	-10.8465	2.2985	-4.71896	2.37055e-06	5.75171e-05
N.15979	CC	AA	0	297.095	148.547	-10.3508	2.12817	-4.86369	1.15216e-06	3.05476e-05
N.18403	CC	AA	0	291.3	145.65	-10.3223	1.98374	-5.20344	1.95638e-07	6.04882e-06
N.5520	CC	AA	1.52133	2004.52	1003.02	-10.3025	1.21205	-8.50007	1.89474e-17	1.88766e-15
N.18386	CC	AA	0	286.373	143.186	-10.2976	2.16071	-4.76586	1.8805e-06	4.68369e-05
N.28960	CC	AA	0	270.914	135.457	-10.2176	2.00105	-5.10612	3.28843e-07	9.69619e-06
N.1208	CC	AA	4.78755	5666.25	2835.52	-10.2056	2.3027	-4.43203	9.33516e-06	0.000198006
N.25424	CC	AA	0.810344	962.565	481.688	-10.1998	1.54959	-6.58229	4.63252e-11	2.36739e-09
N.894	CC	AA	1.81758	2039.67	1020.74	-10.1829	1.50962	-6.74533	1.52677e-11	8.22869e-10
N.618	CC	AA	5.705	6315.32	3160.51	-10.097	1.44072	-7.00829	2.41248e-12	1.42055e-10
N.10853	CC	AA	0	240.82	120.41	-10.0476	2.21241	-4.54149	5.58593e-06	0.000124366
N.5424	CC	AA	0	235.508	117.754	-10.0161	1.65103	-6.06657	1.30672e-09	5.80547e-08
N.29819	CC	AA	1.36318	1309.9	655.632	-9.95542	1.81971	-5.4709	4.47766e-08	1.54959e-06
N.30687	CC	AA	0	214.926	107.463	-9.88363	1.80588	-5.47302	4.42423e-08	1.53394e-06
N.5446	CC	AA	0	213.825	106.913	-9.877	1.79949	-5.48878	4.04712e-08	1.41765e-06
N.29634	CC	AA	0	209.755	104.877	-9.8493	2.03896	-4.83055	1.36158e-06	3.52936e-05
N.12148	CC	AA	0	203.338	101.669	-9.80403	2.33177	-4.20454	2.61619e-05	0.000492903
N.524	CC	AA	0	201.765	100.882	-9.79231	1.90284	-5.14615	2.65889e-07	7.97102e-06
N.30471	CC	AA	0	199.775	99.8873	-9.77834	1.71402	-5.70492	1.164e-08	4.44982e-07
N.6171	CC	AA	1.90167	1725.89	863.894	-9.76	1.02591	-9.51353	1.84298e-21	2.75414e-19
N.7980	CC	AA	0	192.659	96.3295	-9.72661	2.10962	-4.61059	4.01526e-06	9.21894e-05
N.28593	CC	AA	0	192.652	96.3258	-9.72594	2.34782	-4.14254	3.43476e-05	0.000624461
N.4701	CC	AA	2.282	1939.45	970.867	-9.70485	1.68726	-5.75184	8.82754e-09	3.435e-07
N.12182	CC	AA	0	188.588	94.2942	-9.69545	1.6817	-5.76526	8.15331e-09	3.20383e-07
N.2431	CC	AA	1.90167	1617.8	809.853	-9.69325	1.45682	-6.6537	2.85808e-11	1.4915e-09
N.18842	CC	AA	12.9758	10571.4	5292.18	-9.6804	0.543266	-17.8189	5.04105e-71	1.65733e-67
N.8693	CC	AA	0	186.361	93.1803	-9.67769	2.04972	-4.72148	2.34136e-06	5.6949e-05
N.20723	CC	AA	0	185.838	92.919	-9.67388	1.93029	-5.01162	5.39729e-07	1.5275e-05
N.28812	CC	AA	0	175.683	87.8417	-9.59259	1.92134	-4.99266	5.95525e-07	1.6758e-05
N.18452	CC	AA	0	173.459	86.7296	-9.57526	2.23542	-4.28343	1.84031e-05	0.000360855
N.3935	CC	AA	0	168.676	84.3382	-9.53408	1.85199	-5.14802	2.6325e-07	7.90393e-06
N.22516	CC	AA	0	166.892	83.4462	-9.51878	2.05813	-4.62497	3.74653e-06	8.6946e-05
N.28747	CC	AA	0	161.836	80.9179	-9.4752	2.03998	-4.64476	3.40475e-06	7.92941e-05
N.4087	CC	AA	9.57509	6813.23	3411.4	-9.46751	1.04079	-9.09648	9.33098e-20	1.21094e-17
N.11604	CC	AA	0.908789	604.875	302.892	-9.46199	1.5643	-6.04872	1.46006e-09	6.41449e-08
N.8988	CC	AA	0	160.267	80.1337	-9.46086	1.75236	-5.39892	6.70426e-08	2.2377e-06
N.11603	CC	AA	1.36318	898.45	449.907	-9.4506	1.25086	-7.55531	4.17852e-14	3.03035e-12
N.15687	CC	AA	8.09205	5610.35	2809.22	-9.4454	1.09697	-8.61047	7.27604e-18	7.63443e-16
N.19136	CC	AA	0	156.026	78.0129	-9.42134	2.30404	-4.08906	4.33127e-05	0.000761485
N.26779	CC	AA	0	154.32	77.1599	-9.40596	1.94137	-4.84502	1.26602e-06	3.32094e-05
N.22515	CC	AA	0	146.552	73.276	-9.33109	2.25931	-4.13006	3.62668e-05	0.000651569
N.17415	CC	AA	10.398	6592.6	3301.5	-9.31781	0.473528	-19.6774	3.36764e-86	1.66075e-82
N.10871	CC	AA	0	141.961	70.9805	-9.2853	1.90335	-4.87841	1.06945e-06	2.85854e-05
N.14880	CC	AA	11.4301	6312.99	3162.21	-9.13291	0.45141	-20.2319	5.1238e-91	5.05361e-87
N.19652	CC	AA	0	126.228	63.1142	-9.11553	2.23007	-4.08755	4.35958e-05	0.000765098
N.6193	CC	AA	18.6363	10271	5144.8	-9.10295	1.79777	-5.06346	4.11709e-07	1.18387e-05
N.6119	CC	AA	0	124.214	62.1068	-9.09358	2.07519	-4.38205	1.17566e-05	0.000243348
N.10870	CC	AA	11.0297	5961.04	2986.03	-9.07181	1.6774	-5.40825	6.36423e-08	2.146e-06
N.15482	CC	AA	2.72637	1424.61	713.667	-9.05325	1.88092	-4.8132	1.48533e-06	3.80021e-05
N.26958	CC	AA	0	111.524	55.762	-8.9371	2.04471	-4.37085	1.23766e-05	0.000254578
N.4685	CC	AA	1.141	577.226	289.183	-8.90988	1.22744	-7.25892	3.90207e-13	2.58296e-11
N.6718	CC	AA	1.21552	584.035	292.625	-8.90167	2.19443	-4.05648	4.98177e-05	0.000865819
N.24953	CC	AA	14.4235	6775.28	3394.85	-8.87669	0.708204	-12.5341	4.85879e-36	2.99514e-33
N.8987	CC	AA	0	105.445	52.7223	-8.85679	1.92726	-4.59553	4.31651e-06	9.83228e-05
N.30533	CC	AA	1.36318	609.442	305.403	-8.85031	1.85383	-4.77407	1.80536e-06	4.51935e-05
N.13718	CC	AA	0	102.219	51.1094	-8.81231	2.18525	-4.03263	5.51558e-05	0.000947739
N.5486	CC	AA	1.52133	681.342	341.432	-8.76784	1.62749	-5.38733	7.1512e-08	2.36289e-06
N.15538	CC	AA	1.21552	510.328	255.772	-8.70021	1.3229	-6.5766	4.81327e-11	2.44708e-09
N.7038	CC	AA	0	93.5703	46.7852	-8.68386	2.13929	-4.05923	4.92347e-05	0.000857196
N.9319	CC	AA	0	91.9671	45.9835	-8.65999	2.15316	-4.02199	5.77092e-05	0.000985603
N.4944	CC	AA	6.45564	2576.58	1291.52	-8.63518	1.04014	-8.30192	1.02445e-16	9.76244e-15
N.2882	CC	AA	4.08955	1526.55	765.321	-8.56595	1.60687	-5.33084	9.7759e-08	3.14955e-06
N.20667	CC	AA	2.8362	1072.39	537.613	-8.5574	1.69373	-5.05239	4.36306e-07	1.24914e-05
N.25806	CC	AA	26.7863	9875.65	4951.22	-8.52883	0.814804	-10.4673	1.22017e-25	2.7044e-23
N.8989	CC	AA	0	82.0925	41.0463	-8.49572	2.07376	-4.09678	4.18941e-05	0.000738519
N.5890	CC	AA	29.6728	10407.4	5218.52	-8.45269	0.846132	-9.9898	1.68926e-23	2.9752e-21
N.11673	CC	AA	6.15985	1839.59	922.876	-8.209	1.37248	-5.98114	2.2158e-09	9.52263e-08
N.5290	CC	AA	6.65389	1963.39	985.023	-8.20836	1.07643	-7.62554	2.43013e-14	1.81578e-12
N.9059	CC	AA	34.9364	10194.2	5114.55	-8.18692	0.691673	-11.8364	2.53066e-32	1.01877e-29
N.20395	CC	AA	2.66233	756.281	379.471	-8.13193	1.92248	-4.22991	2.33783e-05	0.000442997
N.1981	CC	AA	8.91378	2500.06	1254.49	-8.13006	1.81311	-4.48405	7.32401e-06	0.000158414
N.875	CC	AA	481.616	133708	67094.7	-8.11702	0.882322	-9.19962	3.59224e-20	4.82044e-18
N.6121	CC	AA	7.78054	2066.55	1037.17	-8.03589	0.969378	-8.28974	1.13499e-16	1.07639e-14
N.5744	CC	AA	3.95236	1027.44	515.697	-8.01024	1.4171	-5.65255	1.58082e-08	5.91713e-07
N.30165	CC	AA	0.810344	207.539	104.175	-7.98688	1.69878	-4.70153	2.58221e-06	6.19668e-05
N.2365	CC	AA	29.9196	7271.96	3650.94	-7.92633	1.30443	-6.07645	1.22873e-09	5.48369e-08
N.1946	CC	AA	12.5432	3055.81	1534.18	-7.92286	1.31304	-6.03399	1.59962e-09	6.99647e-08
N.15457	CC	AA	7.66158	1759.98	883.822	-7.85283	1.07401	-7.31165	2.63874e-13	1.78872e-11
N.5718	CC	AA	4.50475	1036.81	520.659	-7.84443	0.839973	-9.33891	9.73335e-21	1.37143e-18
N.10547	CC	AA	112.34	25301.7	12707	-7.81681	0.916813	-8.52607	1.51407e-17	1.5238e-15
N.12550	CC	AA	6.00306	1349.22	677.614	-7.80269	1.08162	-7.21387	5.43836e-13	3.56402e-11
N.22592	CC	AA	5.82007	1284.69	645.255	-7.78822	1.32011	-5.89966	3.6425e-09	1.51267e-07
N.15694	CC	AA	0.380333	97.8557	49.118	-7.78813	1.93339	-4.02822	5.62017e-05	0.000961523
N.5896	CC	AA	110.229	21168.3	10639.3	-7.58625	0.512769	-14.7947	1.58513e-49	2.08455e-46
N.6623	CC	AA	6.37291	1156.65	581.509	-7.50957	1.42431	-5.27243	1.34627e-07	4.24227e-06
N.9002	CC	AA	1.21552	210.971	106.093	-7.42856	1.67437	-4.43663	9.13775e-06	0.000194249
N.5080	CC	AA	10.4925	1810.76	910.628	-7.42082	1.12343	-6.6055	3.96165e-11	2.03509e-09
N.25778	CC	AA	64.9631	10962.1	5513.54	-7.39819	1.48637	-4.97734	6.44625e-07	1.80112e-05
N.2589	CC	AA	51.1583	8610.88	4331.02	-7.39335	0.922102	-8.01793	1.07543e-15	9.10472e-14
N.13851	CC	AA	74.2176	11678.5	5876.38	-7.29765	1.22906	-5.93761	2.89203e-09	1.21898e-07
N.18899	CC	AA	5.91852	910.764	458.341	-7.27161	1.28627	-5.65326	1.57431e-08	5.90395e-07
N.12806	CC	AA	9.48919	1442.12	725.805	-7.24992	0.681817	-10.6332	2.0872e-26	4.88606e-24
N.22524	CC	AA	46.1381	6891.56	3468.85	-7.21802	0.517454	-13.9491	3.18593e-44	3.14228e-41
N.6765	CC	AA	17.0079	2524.36	1270.69	-7.20863	1.36349	-5.28689	1.24415e-07	3.93933e-06
N.8092	CC	AA	15.5654	2298.73	1157.15	-7.2041	0.472577	-15.2443	1.7971e-52	2.95413e-49
N.5056	CC	AA	86.9737	12349.6	6218.29	-7.14971	1.62091	-4.41093	1.02929e-05	0.000215997
N.13575	CC	AA	14.5342	2032.68	1023.61	-7.12138	0.691046	-10.3052	6.67399e-25	1.34466e-22
N.29105	CC	AA	14.9743	2017.08	1016.03	-7.06942	1.33198	-5.30745	1.11169e-07	3.55415e-06
N.5658	CC	AA	4.86025	638.102	321.481	-7.03122	1.03652	-6.78351	1.17291e-11	6.3738e-10
N.29205	CC	AA	10.4572	1321.6	666.031	-6.9785	1.29145	-5.40363	6.53054e-08	2.18712e-06
N.12829	CC	AA	14.5076	1797.46	905.983	-6.94957	0.98522	-7.05382	1.74066e-12	1.04049e-10
N.19605	CC	AA	2.35652	286.686	144.521	-6.90635	1.4788	-4.67025	3.00828e-06	7.13799e-05
N.17719	CC	AA	175.761	21059	10617.4	-6.90423	0.482252	-14.3166	1.72246e-46	1.88762e-43
N.10915	CC	AA	97.8313	11581.8	5839.8	-6.89106	0.284923	-24.1857	3.14385e-129	6.20157e-125
N.11744	CC	AA	11.7764	1361.82	686.798	-6.86038	1.29956	-5.27902	1.29879e-07	4.10577e-06
N.5640	CC	AA	2.07508	237.943	120.009	-6.84448	1.38365	-4.94667	7.5493e-07	2.06543e-05
N.6818	CC	AA	82.8853	9337	4709.94	-6.81522	0.94879	-7.18307	6.81626e-13	4.37972e-11
N.17896	CC	AA	13.6646	1507.34	760.504	-6.78688	0.901106	-7.53172	5.00753e-14	3.59194e-12
N.16987	CC	AA	17.9846	1903.09	960.539	-6.72783	1.04283	-6.4515	1.10752e-10	5.43456e-09
N.7840	CC	AA	7.19238	760.444	383.818	-6.70927	0.748173	-8.96754	3.03216e-19	3.6471e-17
N.24489	CC	AA	10.9517	1076	543.475	-6.6302	0.613256	-10.8115	3.03728e-27	7.98846e-25
N.2034	CC	AA	52.8073	5221.58	2637.2	-6.62859	1.14833	-5.77237	7.81623e-09	3.08984e-07
N.2576	CC	AA	594.947	58334.8	29464.9	-6.61579	0.53389	-12.3917	2.89925e-35	1.50501e-32
N.3135	CC	AA	11.0951	1079.85	545.471	-6.5985	1.15988	-5.68897	1.27805e-08	4.86694e-07
N.5679	CC	AA	10.1357	988.741	499.438	-6.59849	1.12416	-5.86968	4.36639e-09	1.7944e-07
N.18159	CC	AA	2365.44	220235	111300	-6.54076	0.793347	-8.24452	1.65826e-16	1.55766e-14
N.16260	CC	AA	104.05	9592.17	4848.11	-6.52641	0.915836	-7.12618	1.03189e-12	6.35438e-11
N.11270	CC	AA	1016.83	92837.5	46927.2	-6.51252	1.17205	-5.55653	2.75194e-08	9.9241e-07
N.30315	CC	AA	193.856	17675.4	8934.61	-6.51031	1.09054	-5.96982	2.37519e-09	1.01413e-07
N.18208	CC	AA	9.36772	848.759	429.063	-6.50018	1.47039	-4.42072	9.83729e-06	0.000207541
N.30392	CC	AA	953.951	86135.7	43544.8	-6.49634	0.493467	-13.1647	1.40137e-39	1.10574e-36
N.200	CC	AA	14.5725	1294.99	654.781	-6.47985	0.517607	-12.5189	5.88815e-36	3.41617e-33
N.2311	CC	AA	132.327	11703.6	5917.97	-6.46603	0.992998	-6.51162	7.43443e-11	3.69399e-09
N.22819	CC	AA	27.5554	2443.66	1235.61	-6.4632	0.582293	-11.0996	1.2605e-28	3.71115e-26
N.732	CC	AA	17.3456	1513.54	765.444	-6.44492	1.0867	-5.93075	3.01549e-09	1.26561e-07
N.12792	CC	AA	11.474	1000.75	506.113	-6.44239	1.39022	-4.63408	3.58526e-06	8.33014e-05
N.27508	CC	AA	133.651	11484.7	5809.18	-6.42559	0.874364	-7.34887	1.99892e-13	1.36912e-11
N.16958	CC	AA	16.1522	1382.9	699.524	-6.41654	0.901155	-7.12035	1.07656e-12	6.5747e-11
N.15537	CC	AA	168.67	13950.6	7059.66	-6.36978	0.508537	-12.5257	5.40205e-36	3.22912e-33
N.15632	CC	AA	82.7465	6814.17	3448.46	-6.36432	0.841062	-7.56701	3.8192e-14	2.77998e-12
N.12553	CC	AA	265.296	21845.9	11055.6	-6.36329	0.865247	-7.35431	1.91916e-13	1.31907e-11
N.27099	CC	AA	9.09541	736.472	372.784	-6.33251	1.27869	-4.95235	7.33242e-07	2.0201e-05
N.27075	CC	AA	13.2494	1061.89	537.568	-6.32719	1.55456	-4.07008	4.69964e-05	0.000819673
N.20095	CC	AA	22.6562	1801.14	911.9	-6.31874	1.19999	-5.26564	1.39702e-07	4.38817e-06
N.19682	CC	AA	261.287	20588.8	10425	-6.29989	1.23685	-5.09348	3.51551e-07	1.02736e-05
N.22078	CC	AA	25.5429	1968.3	996.921	-6.26658	0.921174	-6.80282	1.02589e-11	5.62132e-10
N.12160	CC	AA	145.694	11144.5	5645.08	-6.25717	0.82586	-7.57655	3.54859e-14	2.60221e-12
N.20671	CC	AA	27.7928	2123	1075.4	-6.25452	0.918528	-6.80928	9.80858e-12	5.43495e-10
N.27884	CC	AA	2.50418	187.548	95.0262	-6.23384	1.52135	-4.09757	4.1751e-05	0.000736655
N.26694	CC	AA	14.2763	1072.26	543.267	-6.22992	1.39476	-4.46667	7.94482e-06	0.000170718
N.19821	CC	AA	14.1172	1055.04	534.579	-6.22829	0.626556	-9.94051	2.7741e-23	4.84265e-21
N.16426	CC	AA	16.1955	1186.28	601.237	-6.19533	1.38448	-4.47483	7.64719e-06	0.000164862
N.2059	CC	AA	18.1972	1304.13	661.161	-6.16822	1.15376	-5.34617	8.98325e-08	2.91133e-06
N.29115	CC	AA	16.7486	1170.26	593.506	-6.13222	1.35349	-4.53068	5.87933e-06	0.000130164
N.10313	CC	AA	202.084	14091.1	7146.61	-6.12317	0.559109	-10.9517	6.52353e-28	1.81244e-25
N.12552	CC	AA	206.457	13827.6	7017.01	-6.06524	1.05449	-5.75182	8.82868e-09	3.435e-07
N.24598	CC	AA	12.8429	802.571	407.707	-5.97846	0.740441	-8.07419	6.79284e-16	5.98195e-14
N.22103	CC	AA	198.763	12475.2	6337	-5.97164	0.65927	-9.05795	1.32928e-19	1.6917e-17
N.2677	CC	AA	101.42	6302.03	3201.72	-5.95571	0.736014	-8.09184	5.87678e-16	5.22187e-14
N.20516	CC	AA	40.6665	2332.04	1186.35	-5.84717	0.739938	-7.90224	2.73936e-15	2.25153e-13
N.11060	CC	AA	1650.43	93566.4	47608.4	-5.82509	0.69935	-8.32929	8.13283e-17	7.78778e-15
N.17423	CC	AA	162.33	9102.11	4632.22	-5.80912	1.12537	-5.16194	2.44398e-07	7.38284e-06
N.14476	CC	AA	18.2173	1003.71	510.962	-5.787	0.582761	-9.93031	3.07284e-23	5.3171e-21
N.11051	CC	AA	224.712	12277.5	6251.09	-5.77223	0.291498	-19.802	2.86237e-87	1.8821e-83
N.30159	CC	AA	17.0633	905.397	461.23	-5.72756	0.859561	-6.66336	2.67643e-11	1.40787e-09
N.28512	CC	AA	335.235	17564.6	8949.91	-5.71137	0.795584	-7.17884	7.03047e-13	4.47939e-11
N.14240	CC	AA	27.7561	1424.12	725.936	-5.68326	0.520233	-10.9244	8.80727e-28	2.38217e-25
N.3106	CC	AA	147.638	7543.67	3845.65	-5.677	0.553361	-10.2591	1.07672e-24	2.10291e-22
N.22826	CC	AA	12.829	652.582	332.706	-5.67192	0.615813	-9.21046	3.24729e-20	4.41765e-18
N.14900	CC	AA	15.6996	799.866	407.783	-5.66581	0.808274	-7.00977	2.38715e-12	1.40985e-10
N.7255	CC	AA	24.8481	1238.88	631.865	-5.64206	0.504912	-11.1743	5.44567e-29	1.67846e-26
N.26492	CC	AA	87.3066	4347.65	2217.48	-5.63767	1.31606	-4.28374	1.83774e-05	0.000360843
N.14383	CC	AA	20.0323	1003.08	511.554	-5.63719	0.586301	-9.61484	6.92185e-22	1.10113e-19
N.17244	CC	AA	169.802	8456.3	4313.05	-5.63714	0.493278	-11.4279	3.03275e-30	1.04954e-27
N.25082	CC	AA	14.9408	737.419	376.18	-5.62293	1.35708	-4.14341	3.42181e-05	0.000622681
N.20260	CC	AA	33.6746	1652.94	843.307	-5.61775	1.06679	-5.26604	1.394e-07	4.38564e-06
N.420	CC	AA	25.5352	1242.44	633.986	-5.60545	0.433635	-12.9266	3.18412e-38	2.24321e-35
N.21100	CC	AA	50.4893	2425.43	1237.96	-5.58796	1.19665	-4.66967	3.01691e-06	7.14425e-05
N.2651	CC	AA	39.453	1824.45	931.954	-5.52952	0.983116	-5.62448	1.86067e-08	6.87333e-07
N.24596	CC	AA	359.053	16405.5	8382.28	-5.51353	0.34941	-15.7795	4.30299e-56	9.4312e-53
N.13892	CC	AA	44.4286	1988.72	1016.57	-5.48463	1.28509	-4.26789	1.97328e-05	0.000382533
N.20263	CC	AA	32.043	1408.22	720.13	-5.46049	0.86972	-6.27844	3.41985e-10	1.60237e-08
N.7437	CC	AA	136.639	6009.45	3073.05	-5.45778	0.876243	-6.22862	4.70566e-10	2.18409e-08
N.12362	CC	AA	125.119	5439.55	2782.34	-5.44304	0.541628	-10.0494	9.24063e-24	1.6571e-21
N.7807	CC	AA	499.046	21386.7	10942.9	-5.42159	0.980244	-5.53086	3.18671e-08	1.13673e-06
N.15560	CC	AA	12.5576	536.958	274.758	-5.41471	0.853417	-6.34474	2.22804e-10	1.05905e-08
N.12798	CC	AA	128.644	5460.91	2794.78	-5.40707	0.66512	-8.12947	4.31171e-16	3.9015e-14
N.15906	CC	AA	22.6124	904.408	463.51	-5.31883	0.903017	-5.89007	3.86031e-09	1.59641e-07
N.22626	CC	AA	203.033	7891.95	4047.49	-5.28181	0.587744	-8.98659	2.55018e-19	3.13447e-17
N.7593	CC	AA	418.403	15841.1	8129.75	-5.2426	0.569559	-9.20466	3.42746e-20	4.63082e-18
N.16116	CC	AA	12.9876	492.042	252.515	-5.2409	0.866151	-6.05079	1.4414e-09	6.34668e-08
N.4099	CC	AA	246.996	9328.09	4787.54	-5.23856	0.694731	-7.54041	4.68483e-14	3.37273e-12
N.30865	CC	AA	271.946	10229.8	5250.87	-5.23333	0.491994	-10.637	2.00519e-26	4.76558e-24
N.30644	CC	AA	641.669	23758.7	12200.2	-5.21057	0.8869	-5.87503	4.22763e-09	1.74101e-07
N.23037	CC	AA	133.508	4930.11	2531.81	-5.20771	0.476706	-10.9244	8.81571e-28	2.38217e-25
N.28361	CC	AA	75.3771	2741.52	1408.45	-5.1852	1.11815	-4.63729	3.53001e-06	8.21144e-05
N.22447	CC	AA	62.9519	2250.19	1156.57	-5.15888	0.702104	-7.34775	2.01578e-13	1.37114e-11
N.13268	CC	AA	469.751	16738.2	8603.95	-5.15514	1.0046	-5.13153	2.87394e-07	8.5766e-06
N.19217	CC	AA	57.2728	1980.18	1018.73	-5.11404	0.50687	-10.0895	6.1504e-24	1.12336e-21
N.15028	CC	AA	314.103	10786.2	5550.15	-5.10203	0.497889	-10.2473	1.21677e-24	2.35314e-22
N.16742	CC	AA	248.279	8376.94	4312.61	-5.0771	0.663511	-7.65186	1.98093e-14	1.49716e-12
N.22870	CC	AA	15.9448	537.607	276.776	-5.07507	0.876571	-5.78969	7.05164e-09	2.8158e-07
N.8266	CC	AA	4.17409	136.656	70.415	-5.03828	1.04246	-4.83308	1.34436e-06	3.49393e-05
N.7439	CC	AA	35.9095	1168.05	601.979	-5.02623	0.822878	-6.10811	1.00819e-09	4.54053e-08
N.20155	CC	AA	213.646	6913.07	3563.36	-5.01621	0.862045	-5.81896	5.92133e-09	2.40338e-07
N.10830	CC	AA	31.1566	986.912	509.034	-4.98381	0.405425	-12.2928	9.89983e-35	4.76303e-32
N.30284	CC	AA	1946.63	60871.8	31409.2	-4.96669	0.444279	-11.1792	5.15447e-29	1.61392e-26
N.21196	CC	AA	2195.79	68255.3	35225.5	-4.95803	0.481505	-10.2969	7.27456e-25	1.44947e-22
N.7301	CC	AA	488.039	15114.6	7801.33	-4.95279	0.868907	-5.70002	1.19795e-08	4.57074e-07
N.11776	CC	AA	76.2079	2347.64	1211.92	-4.94333	0.544644	-9.07626	1.12366e-19	1.43931e-17
N.11775	CC	AA	4.70255	142.151	73.427	-4.93801	0.923669	-5.34608	8.98815e-08	2.91133e-06
N.21785	CC	AA	7865.41	239384	123625	-4.92765	0.799197	-6.16575	7.0151e-10	3.19584e-08
N.3389	CC	AA	188.213	5591.36	2889.79	-4.89199	0.482871	-10.131	4.02315e-24	7.48685e-22
N.16884	CC	AA	8.10207	230.849	119.476	-4.82696	1.01924	-4.73585	2.18141e-06	5.33877e-05
N.11886	CC	AA	60.7672	1701	880.883	-4.80564	0.748148	-6.42339	1.33273e-10	6.42775e-09
N.20073	CC	AA	21.2718	594.208	307.74	-4.80139	0.962085	-4.9906	6.0191e-07	1.68894e-05
N.25995	CC	AA	304.581	8296.24	4300.41	-4.76805	0.418185	-11.4018	4.09717e-30	1.39346e-27
N.28764	CC	AA	68.7888	1858.29	963.537	-4.75446	0.754023	-6.30546	2.87334e-10	1.35597e-08
N.460	CC	AA	33.7079	901.905	467.806	-4.7396	1.0113	-4.68663	2.77742e-06	6.63285e-05
N.29456	CC	AA	22.4372	598.676	310.557	-4.73181	0.711828	-6.64741	2.98293e-11	1.55254e-09
N.30175	CC	AA	54.3637	1442.8	748.581	-4.72978	0.673711	-7.02049	2.21094e-12	1.3097e-10
N.18231	CC	AA	334.465	8579.93	4457.2	-4.6809	0.433477	-10.7985	3.49946e-27	9.08294e-25
N.6857	CC	AA	219.571	5557.36	2888.46	-4.66143	0.579342	-8.04608	8.54853e-16	7.36368e-14
N.13251	CC	AA	258.684	6543.91	3401.3	-4.6606	0.591495	-7.87937	3.29045e-15	2.66014e-13
N.22617	CC	AA	75.973	1906.11	991.043	-4.6502	0.683412	-6.80438	1.01483e-11	5.57618e-10
N.3515	CC	AA	250.63	6280.26	3265.45	-4.64701	0.772781	-6.01335	1.81724e-09	7.91321e-08
N.5994	CC	AA	5.76949	144.386	75.0778	-4.64476	0.961159	-4.83245	1.3486e-06	3.50033e-05
N.12023	CC	AA	362.18	8967.07	4664.63	-4.62999	0.548282	-8.44455	3.0523e-17	2.9955e-15
N.30033	CC	AA	86.0481	2131.74	1108.89	-4.62925	0.448105	-10.3307	5.1182e-25	1.05168e-22
N.11105	CC	AA	244.788	5846.03	3045.41	-4.57716	0.697913	-6.55835	5.44054e-11	2.73776e-09
N.19608	CC	AA	547.389	13050	6798.7	-4.57508	0.531786	-8.60323	7.75007e-18	8.02302e-16
N.10889	CC	AA	82.1141	1931.94	1007.03	-4.5557	0.846269	-5.38328	7.31394e-08	2.40859e-06
N.19557	CC	AA	418.009	9812.53	5115.27	-4.55299	0.707372	-6.43649	1.22269e-10	5.926e-09
N.16911	CC	AA	43.6515	1007.13	525.39	-4.52521	0.563864	-8.02535	1.01234e-15	8.60748e-14
N.13735	CC	AA	359.552	8229.5	4294.53	-4.51669	0.677486	-6.66683	2.61391e-11	1.38236e-09
N.15499	CC	AA	60.5616	1356.55	708.558	-4.48711	0.684025	-6.55986	5.38567e-11	2.71708e-09
N.28819	CC	AA	323.851	7190.88	3757.37	-4.47233	0.773786	-5.7798	7.47891e-09	2.97438e-07
N.16735	CC	AA	363.125	8058.02	4210.57	-4.47193	0.929929	-4.8089	1.51762e-06	3.86777e-05
N.26523	CC	AA	1188.16	26171.5	13679.8	-4.46124	0.88545	-5.03839	4.69472e-07	1.33827e-05
N.14147	CC	AA	103.721	2270.02	1186.87	-4.45145	0.593236	-7.50367	6.20551e-14	4.43514e-12
N.20107	CC	AA	114.379	2503.67	1309.03	-4.45123	0.417146	-10.6707	1.39585e-26	3.39932e-24
N.24109	CC	AA	49.5294	1081.89	565.708	-4.44675	0.712376	-6.24214	4.31636e-10	2.01287e-08
N.15073	CC	AA	260.848	5663.41	2962.13	-4.43997	0.620053	-7.16064	8.03018e-13	5.02868e-11
N.15588	CC	AA	46.389	1001.66	524.026	-4.43193	0.666871	-6.64586	3.01448e-11	1.56483e-09
N.19296	CC	AA	96.6379	2079.27	1087.95	-4.42733	0.77116	-5.74113	9.40448e-09	3.6452e-07
N.13292	CC	AA	106.422	2276.3	1191.36	-4.4185	0.548415	-8.05685	7.82886e-16	6.77334e-14
N.3521	CC	AA	278.177	5937.41	3107.79	-4.41586	0.375203	-11.7693	5.62211e-32	2.13273e-29
N.11117	CC	AA	31.3505	664.927	348.139	-4.40335	0.815721	-5.3981	6.73501e-08	2.24039e-06
N.22624	CC	AA	46.8313	990.166	518.499	-4.40162	0.804242	-5.473	4.42468e-08	1.53394e-06
N.26959	CC	AA	39.4011	831.146	435.273	-4.39513	0.645854	-6.80515	1.00942e-11	5.56199e-10
N.11808	CC	AA	40.6375	844.423	442.53	-4.37738	0.816287	-5.36255	8.20559e-08	2.6843e-06
N.20131	CC	AA	233.605	4803.01	2518.31	-4.36194	0.919724	-4.74266	2.10933e-06	5.18164e-05
N.11102	CC	AA	24.0091	491.385	257.697	-4.35044	0.725314	-5.99801	1.99751e-09	8.65996e-08
N.1296	CC	AA	270.705	5498.37	2884.54	-4.3445	0.655502	-6.62774	3.40854e-11	1.76475e-09
N.26281	CC	AA	292.998	5902.48	3097.74	-4.3328	0.340182	-12.7367	3.69742e-37	2.51501e-34
N.2042	CC	AA	1028.67	20616	10822.3	-4.32488	0.47246	-9.15397	5.48777e-20	7.21678e-18
N.2119	CC	AA	12.3746	247.909	130.142	-4.32344	1.05755	-4.08817	4.34789e-05	0.000763726
N.19569	CC	AA	60.3939	1200.46	630.426	-4.31518	0.770988	-5.59695	2.18162e-08	7.93996e-07
N.23035	CC	AA	34.2658	674.331	354.299	-4.30083	0.865877	-4.96702	6.79893e-07	1.89162e-05
N.20782	CC	AA	120.852	2354.62	1237.74	-4.28429	0.541175	-7.91665	2.43994e-15	2.01382e-13
N.13657	CC	AA	303.475	5889.82	3096.65	-4.27817	0.660836	-6.47387	9.5526e-11	4.71086e-09
N.25869	CC	AA	52.7132	1018.82	535.766	-4.27222	0.724714	-5.89505	3.74572e-09	1.55227e-07
N.30388	CC	AA	337.608	6461.77	3399.69	-4.25818	0.488835	-8.71087	3.01555e-18	3.32316e-16
N.30822	CC	AA	92.8416	1752.4	922.619	-4.24092	0.539147	-7.86597	3.66247e-15	2.93682e-13
N.6044	CC	AA	384.875	7066.6	3725.74	-4.19872	0.47714	-8.79978	1.37087e-18	1.58139e-16
N.976	CC	AA	85.2154	1559.18	822.198	-4.19277	0.443835	-9.44669	3.497e-21	5.10977e-19
N.11938	CC	AA	25.2228	459.51	242.367	-4.18516	1.00248	-4.1748	2.98249e-05	0.000550351
N.8561	CC	AA	704.975	12765	6734.98	-4.17855	0.635822	-6.57188	4.96853e-11	2.51952e-09
N.16131	CC	AA	48.0179	869.279	458.649	-4.17776	0.869644	-4.80399	1.55538e-06	3.95379e-05
N.30086	CC	AA	3308.2	59464.2	31386.2	-4.16792	0.447825	-9.30702	1.31471e-20	1.82634e-18
N.24818	CC	AA	262.65	4717.9	2490.28	-4.1671	0.853654	-4.88148	1.05291e-06	2.82232e-05
N.8396	CC	AA	14.2998	252.505	133.403	-4.14036	0.958524	-4.31952	1.56369e-05	0.000311569
N.25775	CC	AA	323.181	5690.18	3006.68	-4.13768	0.683651	-6.05233	1.42764e-09	6.30016e-08
N.11228	CC	AA	62.7388	1105.86	584.298	-4.13762	0.63118	-6.55537	5.55035e-11	2.78591e-09
N.23860	CC	AA	1317.83	23170.8	12244.3	-4.13595	0.507923	-8.14287	3.86032e-16	3.55835e-14
N.16322	CC	AA	536.765	9339.68	4938.22	-4.12093	0.551072	-7.47801	7.54544e-14	5.354e-12
N.30446	CC	AA	48.3866	839.947	444.167	-4.11267	0.431511	-9.53086	1.55981e-21	2.38518e-19
N.881	CC	AA	439.366	7559.99	3999.68	-4.10507	0.366091	-11.2132	3.51082e-29	1.11732e-26
N.17422	CC	AA	510.312	8749.11	4629.71	-4.09986	0.401749	-10.205	1.88263e-24	3.57085e-22
N.9743	CC	AA	90.4204	1547.41	818.916	-4.09667	0.943504	-4.34197	1.41208e-05	0.000284813
N.24044	CC	AA	98.0729	1671.77	884.921	-4.09159	0.960215	-4.26112	2.03408e-05	0.000392989
N.11486	CC	AA	660.829	11224.1	5942.49	-4.08611	0.87071	-4.69285	2.69425e-06	6.45769e-05
N.23850	CC	AA	417.383	7027.19	3722.29	-4.07353	0.93041	-4.37821	1.19656e-05	0.000247415
N.22172	CC	AA	1275.19	21379.8	11327.5	-4.0674	0.469372	-8.66564	4.48999e-18	4.7618e-16
N.30784	CC	AA	292.112	4871.93	2582.02	-4.06082	0.312807	-12.9819	1.55078e-38	1.17656e-35
N.16512	CC	AA	984.879	16318.1	8651.47	-4.05036	0.684292	-5.91906	3.23791e-09	1.35607e-07
N.18584	CC	AA	156.185	2582.05	1369.12	-4.04651	0.748764	-5.40425	6.50793e-08	2.18326e-06
N.16439	CC	AA	668.734	11030.1	5849.4	-4.04369	0.640344	-6.31487	2.70383e-10	1.28211e-08
N.7142	CC	AA	509.09	8387.42	4448.26	-4.04211	0.931676	-4.33853	1.43438e-05	0.00028872
N.16615	CC	AA	33.8364	556.582	295.209	-4.03963	0.89804	-4.49827	6.85077e-06	0.000149489
N.22537	CC	AA	95.1013	1537.57	816.334	-4.01712	0.629391	-6.38255	1.74158e-10	8.33844e-09
N.7313	CC	AA	689.044	11135.7	5912.38	-4.01426	0.387767	-10.3523	4.08721e-25	8.66928e-23
N.25880	CC	AA	43.7003	703.916	373.808	-4.0117	0.965834	-4.15361	3.27271e-05	0.000597789
N.25749	CC	AA	1201.7	19219	10210.4	-3.99926	0.58741	-6.80829	9.87641e-12	5.4572e-10
N.11305	CC	AA	1240.48	19809.5	10525	-3.9971	0.711006	-5.62175	1.89035e-08	6.96991e-07
N.30723	CC	AA	50.6306	793.342	421.986	-3.96837	0.790335	-5.02112	5.137e-07	1.46012e-05
N.28556	CC	AA	122.566	1910.19	1016.38	-3.96185	0.866062	-4.57456	4.7722e-06	0.000107955
N.2293	CC	AA	402.99	6149.24	3276.11	-3.93138	0.954928	-4.11693	3.83945e-05	0.000684782
N.18117	CC	AA	1044.37	15883.4	8463.87	-3.92667	0.433967	-9.04832	1.45187e-19	1.83588e-17
N.974	CC	AA	98.9915	1504.73	801.859	-3.92623	0.484543	-8.10296	5.36368e-16	4.78751e-14
N.20034	CC	AA	1246.12	18934.3	10090.2	-3.92538	0.700767	-5.60154	2.12459e-08	7.76104e-07
N.17524	CC	AA	671.674	10139	5405.33	-3.91605	0.350867	-11.1611	6.32254e-29	1.91875e-26
N.21792	CC	AA	82.1276	1233.21	657.669	-3.90924	0.781705	-5.00092	5.70573e-07	1.61017e-05
N.21981	CC	AA	121.785	1784.19	952.985	-3.87423	0.321658	-12.0446	2.07187e-33	9.28856e-31
N.17758	CC	AA	144.633	2114.49	1129.56	-3.8701	0.698549	-5.5402	3.0213e-08	1.08719e-06
N.22428	CC	AA	1163.31	16980.8	9072.04	-3.86755	0.673987	-5.73831	9.56237e-09	3.69134e-07
N.17242	CC	AA	1583.46	23093.2	12338.3	-3.86621	0.409474	-9.4419	3.66065e-21	5.30955e-19
N.1580	CC	AA	49.7956	718.746	384.271	-3.85334	0.494913	-7.7859	6.92208e-15	5.44003e-13
N.16293	CC	AA	148.61	2144.7	1146.65	-3.85132	0.784211	-4.91108	9.05767e-07	2.45091e-05
N.16393	CC	AA	89.0611	1279.93	684.497	-3.84603	0.696666	-5.52061	3.37818e-08	1.19637e-06
N.15585	CC	AA	515.746	7316.82	3916.28	-3.82651	0.425851	-8.98556	2.57419e-19	3.13447e-17
N.25868	CC	AA	110.051	1558.94	834.495	-3.82401	0.3919	-9.75762	1.71126e-22	2.83667e-20
N.17632	CC	AA	110.738	1568.5	839.618	-3.82316	0.727054	-5.25844	1.45286e-07	4.54186e-06
N.21787	CC	AA	532.307	7456.33	3994.32	-3.80881	0.230975	-16.4902	4.31849e-61	1.21695e-57
N.11895	CC	AA	82.9728	1129.97	606.472	-3.76692	0.572349	-6.5815	4.65715e-11	2.37382e-09
N.25343	CC	AA	1817.87	24636.6	13227.3	-3.76046	0.433646	-8.67172	4.2566e-18	4.58829e-16
N.27836	CC	AA	52.1667	702.768	377.467	-3.75601	0.594828	-6.31444	2.71147e-10	1.28265e-08
N.12544	CC	AA	62.2491	836.061	449.155	-3.74674	0.570155	-6.57144	4.98322e-11	2.52048e-09
N.5213	CC	AA	602.68	8073.52	4338.1	-3.74416	0.456982	-8.19325	2.5427e-16	2.36591e-14
N.29311	CC	AA	82.8192	1108.71	595.765	-3.74277	0.8038	-4.65635	3.21865e-06	7.54947e-05
N.17098	CC	AA	1506.08	20101.8	10804	-3.73845	0.526381	-7.10218	1.22808e-12	7.45386e-11
N.14560	CC	AA	1508.6	19974.8	10741.7	-3.72688	0.348024	-10.7087	9.26755e-27	2.34374e-24
N.14080	CC	AA	494.569	6521.44	3508.01	-3.72069	0.382684	-9.72261	2.41502e-22	3.96988e-20
N.6317	CC	AA	540.055	7119.52	3829.79	-3.72057	0.547912	-6.79045	1.11785e-11	6.10824e-10
N.22117	CC	AA	52.9768	699.483	376.23	-3.71885	0.538701	-6.90336	5.07855e-12	2.94646e-10
N.8229	CC	AA	63.8128	836.301	450.057	-3.71378	0.757972	-4.89963	9.60194e-07	2.58754e-05
N.9665	CC	AA	14.5329	191.363	102.948	-3.71277	0.639268	-5.80785	6.32811e-09	2.55273e-07
N.16068	CC	AA	77.2733	1003.72	540.496	-3.69927	0.596266	-6.20406	5.50237e-10	2.53598e-08
N.28817	CC	AA	583.402	7576.85	4080.12	-3.69892	0.799986	-4.62373	3.76903e-06	8.73516e-05
N.6100	CC	AA	83.3894	1075.78	579.585	-3.69052	0.513974	-7.18035	6.95318e-13	4.4532e-11
N.26208	CC	AA	645.971	8245.8	4445.89	-3.67397	0.241866	-15.1901	4.11118e-52	6.23823e-49
N.174	CC	AA	138.64	1734.23	936.438	-3.64404	0.643125	-5.66614	1.46048e-08	5.5085e-07
N.21808	CC	AA	41.4577	509.838	275.648	-3.62372	0.605379	-5.98587	2.15233e-09	9.29035e-08
N.25759	CC	AA	889.982	10954.5	5922.26	-3.62194	0.378093	-9.57948	9.75322e-22	1.52692e-19
N.6370	CC	AA	147.776	1805.57	976.672	-3.61167	0.682176	-5.29434	1.19444e-07	3.80025e-06
N.18900	CC	AA	550.259	6692.2	3621.23	-3.60394	0.48723	-7.39679	1.39519e-13	9.65667e-12
N.22498	CC	AA	159.939	1929.21	1044.58	-3.59205	0.752902	-4.77094	1.8337e-06	4.57867e-05
N.3570	CC	AA	592.295	7117.59	3854.94	-3.58681	0.502486	-7.13814	9.46031e-13	5.84997e-11
N.538	CC	AA	19.6415	235.88	127.761	-3.58369	0.845085	-4.24063	2.22895e-05	0.000424405
N.22772	CC	AA	5225.68	62627	33926.4	-3.58307	0.597717	-5.99459	2.03996e-09	8.82463e-08
N.30710	CC	AA	753.645	9004.73	4879.19	-3.5785	0.756102	-4.73283	2.21411e-06	5.41209e-05
N.13002	CC	AA	1755.09	20701	11228	-3.56019	0.465688	-7.645	2.0894e-14	1.57311e-12
N.11429	CC	AA	241.814	2851.7	1546.76	-3.55995	0.881066	-4.0405	5.33369e-05	0.000922916
N.18763	CC	AA	188.808	2211.15	1199.98	-3.54962	0.575073	-6.17247	6.7232e-10	3.08423e-08
N.14871	CC	AA	414.014	4838.84	2626.43	-3.54707	0.514335	-6.89643	5.33254e-12	3.08474e-10
N.17961	CC	AA	1199.5	13894.3	7546.88	-3.53402	0.363736	-9.71589	2.57973e-22	4.2056e-20
N.25105	CC	AA	45.5343	523.604	284.569	-3.525	0.87305	-4.03757	5.40067e-05	0.000931237
N.13708	CC	AA	1016.79	10909.6	5963.21	-3.42345	0.469046	-7.29874	2.90485e-13	1.94901e-11
N.22732	CC	AA	664.14	7119.7	3891.92	-3.42219	0.827066	-4.13775	3.50723e-05	0.000634713
N.7409	CC	AA	1279.68	13618.5	7449.09	-3.41161	0.274379	-12.4339	1.70985e-35	9.36905e-33
N.28741	CC	AA	513.74	5442.46	2978.1	-3.40517	0.36255	-9.39228	5.8716e-21	8.45424e-19
N.22443	CC	AA	19.4093	205.158	112.284	-3.40427	0.600439	-5.66964	1.43094e-08	5.42899e-07
N.23329	CC	AA	107.407	1132.55	619.976	-3.39795	0.705454	-4.81668	1.45963e-06	3.74906e-05
N.28662	CC	AA	250.147	2601.33	1425.74	-3.37808	0.676846	-4.99092	6.00931e-07	1.6886e-05
N.7671	CC	AA	840.875	8722.86	4781.87	-3.37475	0.819403	-4.11855	3.81259e-05	0.000680608
N.16656	CC	AA	6183.58	64028.4	35106	-3.37217	0.389108	-8.66642	4.45923e-18	4.75475e-16
N.17995	CC	AA	94.7821	968.059	531.421	-3.354	0.719148	-4.66385	3.10342e-06	7.30525e-05
N.24718	CC	AA	740.999	7488.77	4114.89	-3.3371	0.754303	-4.42409	9.68518e-06	0.000204769
N.29232	CC	AA	685.469	6882.17	3783.82	-3.32771	0.57682	-5.76906	7.97156e-09	3.14494e-07
N.17781	CC	AA	1739.06	17326.8	9532.93	-3.31654	0.554214	-5.98422	2.17424e-09	9.36442e-08
N.26808	CC	AA	63.721	629.751	346.736	-3.30736	0.805601	-4.10546	4.03513e-05	0.0007158
N.4185	CC	AA	1245.99	12242.8	6744.37	-3.29643	0.413877	-7.96475	1.6556e-15	1.38383e-13
N.23539	CC	AA	1448.46	14066.4	7757.42	-3.27974	0.480789	-6.82158	9.0046e-12	5.04616e-10
N.22373	CC	AA	59.1711	562.588	310.879	-3.24969	0.791031	-4.10817	3.98802e-05	0.000708717
N.20351	CC	AA	1292.91	12140.4	6716.65	-3.23086	0.224598	-14.3851	6.41804e-47	7.44719e-44
N.27921	CC	AA	134.746	1260.63	697.687	-3.22608	0.755118	-4.27229	1.93474e-05	0.000376748
N.6012	CC	AA	15.3332	142.498	78.9157	-3.21835	0.681781	-4.7205	2.35263e-06	5.71527e-05
N.13045	CC	AA	926.644	8577	4751.82	-3.21025	0.64659	-4.96489	6.87402e-07	1.90713e-05
N.173	CC	AA	954.769	8799.71	4877.24	-3.20411	0.775423	-4.13209	3.59487e-05	0.000648174
N.13058	CC	AA	967.454	8841.82	4904.64	-3.19226	0.340829	-9.36616	7.52222e-21	1.06751e-18
N.22825	CC	AA	1639.75	14962.6	8301.18	-3.18975	0.670676	-4.75603	1.97436e-06	4.8866e-05
N.30829	CC	AA	5419.09	49162.7	27290.9	-3.18147	0.394258	-8.0695	7.05851e-16	6.18828e-14
N.8141	CC	AA	86.35	780.824	433.587	-3.17608	0.718391	-4.4211	9.81977e-06	0.000207393
N.26293	CC	AA	581.519	5254.16	2917.84	-3.1757	0.529147	-6.00155	1.95447e-09	8.49203e-08
N.17800	CC	AA	1539.12	13669.3	7604.19	-3.15067	0.40602	-7.7599	8.49933e-15	6.6007e-13
N.18005	CC	AA	698.486	6140.94	3419.71	-3.13626	0.430536	-7.28456	3.22714e-13	2.15062e-11
N.27613	CC	AA	190.414	1665.48	927.945	-3.12886	0.654792	-4.77841	1.7669e-06	4.44566e-05
N.12849	CC	AA	1682.12	14677.5	8179.82	-3.12515	0.647586	-4.82585	1.39406e-06	3.60409e-05
N.9137	CC	AA	1119.05	9743.02	5431.04	-3.12205	0.454047	-6.87605	6.15368e-12	3.5287e-10
N.7116	CC	AA	823.539	7117.67	3970.6	-3.11149	0.728454	-4.27136	1.94286e-05	0.000377584
N.6183	CC	AA	12.7554	109.476	61.1157	-3.10145	0.729214	-4.25314	2.10793e-05	0.000404879
N.22942	CC	AA	1066.91	9151.49	5109.2	-3.10049	0.428174	-7.2412	4.44742e-13	2.9341e-11
N.18943	CC	AA	1057.26	8975.33	5016.3	-3.0855	0.616549	-5.00446	5.60176e-07	1.5831e-05
N.10807	CC	AA	61.3116	519.567	290.439	-3.08305	0.629012	-4.90142	9.51467e-07	2.57105e-05
N.3136	CC	AA	747.763	6316.71	3532.24	-3.07853	0.656235	-4.69119	2.71617e-06	6.50233e-05
N.25633	CC	AA	148.373	1251.01	699.692	-3.07548	0.605339	-5.08059	3.76257e-07	1.08987e-05
N.20639	CC	AA	86.1367	723.616	404.876	-3.07178	0.658379	-4.66568	3.07602e-06	7.24941e-05
N.15300	CC	AA	5940.46	49109.4	27524.9	-3.04732	0.349011	-8.7313	2.5176e-18	2.79001e-16
N.453	CC	AA	1347.35	11029.9	6188.6	-3.03306	0.312308	-9.71177	2.68629e-22	4.34342e-20
N.27537	CC	AA	867.052	7094.37	3980.71	-3.03247	0.340354	-8.90975	5.1149e-19	6.04171e-17
N.28008	CC	AA	1386.02	11313.5	6349.74	-3.02888	0.223851	-13.5308	1.02867e-41	9.66262e-39
N.20653	CC	AA	91.7752	747.779	419.777	-3.02693	0.440005	-6.87932	6.01394e-12	3.45863e-10
N.1151	CC	AA	920.057	7470.29	4195.17	-3.02134	0.718871	-4.2029	2.63522e-05	0.00049507
N.10080	CC	AA	157.894	1280	718.945	-3.01832	0.749045	-4.02955	5.5883e-05	0.0009569
N.14758	CC	AA	134.663	1083.66	609.163	-3.00971	0.66495	-4.52622	6.00488e-06	0.000132645
N.18837	CC	AA	6415.48	51287.6	28851.6	-2.99897	0.449893	-6.66597	2.62914e-11	1.3867e-09
N.22682	CC	AA	597.994	4751.47	2674.73	-2.99054	0.451518	-6.62331	3.51237e-11	1.81374e-09
N.17020	CC	AA	1123.82	8831.3	4977.56	-2.97403	0.561134	-5.30004	1.15779e-07	3.69555e-06
N.14901	CC	AA	15538.7	121906	68722.1	-2.97184	0.269752	-11.017	3.16587e-28	9.05072e-26
N.26275	CC	AA	1386.97	10867.6	6127.26	-2.97017	0.3628	-8.18678	2.68305e-16	2.48478e-14
N.14290	CC	AA	2750.04	21528.7	12139.4	-2.96869	0.716712	-4.14209	3.44152e-05	0.000625114
N.9876	CC	AA	110.249	863.474	486.862	-2.96864	0.718091	-4.13408	3.56386e-05	0.00064437
N.18166	CC	AA	1444.59	11265.1	6354.86	-2.96315	0.687876	-4.30768	1.64974e-05	0.000327062
N.23660	CC	AA	626.834	4860	2743.42	-2.9547	0.616045	-4.79624	1.6167e-06	4.08858e-05
N.12107	CC	AA	1250.16	9565.54	5407.85	-2.9355	0.475695	-6.17098	6.78696e-10	3.10625e-08
N.13040	CC	AA	26.4039	202.274	114.339	-2.9334	0.676863	-4.33382	1.46545e-05	0.000294075
N.17267	CC	AA	208.691	1589.77	899.228	-2.92972	0.725365	-4.03896	5.36882e-05	0.000927367
N.30260	CC	AA	158.473	1206.57	682.524	-2.92901	0.636026	-4.60517	4.12122e-06	9.42007e-05
N.1491	CC	AA	1726.93	12854.1	7290.5	-2.89585	0.567663	-5.10135	3.37242e-07	9.92901e-06
N.6742	CC	AA	89.5864	664.842	377.214	-2.89306	0.627424	-4.61101	4.00714e-06	9.21894e-05
N.17633	CC	AA	6847.71	50646.3	28747	-2.88678	0.379842	-7.59994	2.9627e-14	2.20537e-12
N.27371	CC	AA	253.827	1875.47	1064.65	-2.88504	0.49804	-5.79278	6.92302e-09	2.77005e-07
N.27096	CC	AA	1623.3	11974.8	6799.06	-2.8829	0.554072	-5.20311	1.95982e-07	6.04998e-06
N.8369	CC	AA	1672.77	12253.2	6963	-2.87278	0.69361	-4.14178	3.44627e-05	0.000625402
N.21757	CC	AA	10139	73858.8	41998.9	-2.86485	0.464849	-6.16297	7.1394e-10	3.24497e-08
N.14035	CC	AA	2436.74	17512.4	9974.58	-2.84531	0.488919	-5.81961	5.89864e-09	2.39911e-07
N.14821	CC	AA	2577.55	18334.7	10456.1	-2.83044	0.66517	-4.25521	2.08852e-05	0.000402326
N.20781	CC	AA	2605.71	18032.1	10318.9	-2.79081	0.617051	-4.52281	6.10226e-06	0.000134646
N.22357	CC	AA	267.778	1851.38	1059.58	-2.789	0.6557	-4.25346	2.10489e-05	0.000404688
N.4593	CC	AA	2352.39	16017.5	9184.96	-2.76743	0.512252	-5.40248	6.57247e-08	2.19743e-06
N.11580	CC	AA	927.005	6277.75	3602.38	-2.75949	0.63406	-4.35209	1.34844e-05	0.000272813
N.11413	CC	AA	940.686	6365.65	3653.17	-2.75863	0.597243	-4.61894	3.85704e-06	8.91957e-05
N.26283	CC	AA	1834.89	12236.5	7035.71	-2.73747	0.47875	-5.71795	1.07815e-08	4.13768e-07
N.27667	CC	AA	268.26	1764.51	1016.39	-2.71813	0.59776	-4.5472	5.43642e-06	0.000121448
N.6592	CC	AA	229.959	1511.99	870.972	-2.71698	0.639942	-4.24567	2.17943e-05	0.000416181
N.7836	CC	AA	94.6453	621.013	357.829	-2.71472	0.650895	-4.17074	3.03608e-05	0.000558673
N.22794	CC	AA	206.988	1350.74	778.864	-2.70549	0.479576	-5.64142	1.68657e-08	6.25362e-07
N.27160	CC	AA	1243.81	8106.84	4675.32	-2.70425	0.579324	-4.66794	3.04237e-06	7.18727e-05
N.11508	CC	AA	1728	11237.3	6482.65	-2.70102	0.36591	-7.38166	1.56323e-13	1.07819e-11
N.28813	CC	AA	116.183	752.197	434.19	-2.69517	0.657741	-4.09762	4.17424e-05	0.000736655
N.13302	CC	AA	1817.59	11737.7	6777.67	-2.69099	0.396485	-6.78713	1.14382e-11	6.23289e-10
N.13373	CC	AA	1213.48	7784.53	4499.01	-2.68156	0.527474	-5.08377	3.70009e-07	1.07493e-05
N.12964	CC	AA	235.395	1484.02	859.706	-2.65543	0.589753	-4.50261	6.71248e-06	0.000146959
N.6167	CC	AA	1013.64	6361.84	3687.74	-2.64998	0.637314	-4.15804	3.20984e-05	0.000587904
N.25341	CC	AA	1111.44	6940.31	4025.88	-2.64279	0.282161	-9.36624	7.5166e-21	1.06751e-18
N.26814	CC	AA	191.995	1196.65	694.322	-2.64054	0.479718	-5.50436	3.70522e-08	1.30516e-06
N.37	CC	AA	2576.18	16063.6	9319.87	-2.64049	0.45093	-5.85565	4.75139e-09	1.94452e-07
N.15929	CC	AA	2148.58	13394.2	7771.4	-2.64011	0.3796	-6.95499	3.52582e-12	2.06381e-10
N.5995	CC	AA	240.064	1490.97	865.517	-2.63449	0.480001	-5.48851	4.05329e-08	1.41765e-06
N.4771	CC	AA	188.272	1163.9	676.085	-2.62759	0.57347	-4.58191	4.60745e-06	0.000104588
N.25288	CC	AA	34.5303	213.388	123.959	-2.6247	0.506251	-5.18459	2.16491e-07	6.64153e-06
N.201	CC	AA	243.446	1501.48	872.466	-2.62364	0.347444	-7.55126	4.31062e-14	3.1147e-12
N.19757	CC	AA	1932.09	11883.2	6907.65	-2.62072	0.426318	-6.14734	7.87936e-10	3.57306e-08
N.30032	CC	AA	906.401	5553.69	3230.05	-2.6156	0.309588	-8.44866	2.94673e-17	2.90636e-15
N.2919	CC	AA	1240.85	7594.19	4417.52	-2.61347	0.630072	-4.14789	3.35551e-05	0.000611179
N.5690	CC	AA	111.243	680.519	395.881	-2.61248	0.50703	-5.15251	2.57024e-07	7.74055e-06
N.17852	CC	AA	178.327	1080.44	629.383	-2.59817	0.612057	-4.24498	2.1861e-05	0.000417051
N.3660	CC	AA	2548.85	15377.1	8962.96	-2.59296	0.57803	-4.48585	7.26226e-06	0.000157251
N.28762	CC	AA	1323.83	7979.93	4651.88	-2.59167	0.446496	-5.80445	6.45757e-09	2.58907e-07
N.10809	CC	AA	1226.18	7304.07	4265.13	-2.57459	0.320776	-8.02612	1.00606e-15	8.59118e-14
N.14126	CC	AA	803.801	4767.7	2785.75	-2.5685	0.24825	-10.3464	4.34425e-25	9.11646e-23
N.6338	CC	AA	1919.43	11225.2	6572.31	-2.54813	0.358669	-7.1044	1.20843e-12	7.35726e-11
N.12096	CC	AA	116.896	670.638	393.767	-2.52161	0.491929	-5.12597	2.9601e-07	8.7938e-06
N.13810	CC	AA	284.199	1619.16	951.677	-2.51027	0.443743	-5.65704	1.54004e-08	5.78644e-07
N.29918	CC	AA	1706.84	9622.35	5664.59	-2.49496	0.596049	-4.18582	2.84133e-05	0.000528258
N.3045	CC	AA	374.486	2110.84	1242.66	-2.49493	0.512585	-4.86734	1.13109e-06	3.00293e-05
N.21786	CC	AA	242.129	1353.71	797.918	-2.4834	0.527466	-4.70817	2.49947e-06	6.02233e-05
N.13057	CC	AA	1245.28	6936.82	4091.05	-2.47787	0.484776	-5.11136	3.1985e-07	9.45932e-06
N.21687	CC	AA	372.489	2064.48	1218.49	-2.47054	0.440808	-5.60458	2.08761e-08	7.64013e-07
N.17794	CC	AA	1963.84	10856.6	6410.24	-2.46681	0.561565	-4.39274	1.1193e-05	0.000232839
N.9819	CC	AA	1468.75	7996.01	4732.38	-2.44475	0.539391	-4.53243	5.8308e-06	0.000129234
N.21316	CC	AA	3218.88	17469.5	10344.2	-2.44022	0.410903	-5.93867	2.87338e-09	1.21371e-07
N.23433	CC	AA	202.698	1098.7	650.697	-2.43959	0.469394	-5.19732	2.02177e-07	6.23149e-06
N.24296	CC	AA	2569.85	13810.7	8190.26	-2.42611	0.496336	-4.88803	1.01848e-06	2.73713e-05
N.30989	CC	AA	173.122	928.38	550.751	-2.42333	0.586784	-4.12984	3.6301e-05	0.000651569
N.15898	CC	AA	1144.71	6123.32	3634.02	-2.41901	0.297544	-8.12994	4.29509e-16	3.9015e-14
N.14041	CC	AA	1938.62	10303.1	6120.84	-2.40999	0.487027	-4.94837	7.48367e-07	2.05032e-05
N.3201	CC	AA	431.614	2277.41	1354.51	-2.399	0.386911	-6.20038	5.63256e-10	2.58993e-08
N.12687	CC	AA	190.46	1003.58	597.02	-2.39711	0.529473	-4.52736	5.97255e-06	0.000132079
N.10831	CC	AA	182.504	956.67	569.587	-2.39031	0.551382	-4.33512	1.45678e-05	0.000292631
N.19946	CC	AA	198.89	1035.85	617.372	-2.38048	0.527924	-4.50913	6.50932e-06	0.000142829
N.13287	CC	AA	2742.99	14115.6	8429.28	-2.36343	0.489743	-4.82587	1.39394e-06	3.60409e-05
N.5986	CC	AA	13774.1	70624.6	42199.4	-2.35818	0.366307	-6.43773	1.21276e-10	5.89233e-09
N.14010	CC	AA	3487.26	17861.3	10674.3	-2.35662	0.478	-4.93016	8.21629e-07	2.2386e-05
N.799	CC	AA	213.19	1091.03	652.111	-2.35456	0.562244	-4.18778	2.81692e-05	0.000524707
N.14407	CC	AA	1690.24	8638.87	5164.55	-2.35353	0.409944	-5.74111	9.4059e-09	3.6452e-07
N.14234	CC	AA	171.029	873.776	522.403	-2.35197	0.499558	-4.7081	2.5004e-06	6.02233e-05
N.18980	CC	AA	363.276	1834.33	1098.8	-2.33631	0.302761	-7.71667	1.19409e-14	9.20103e-13
N.20293	CC	AA	148.327	741.488	444.908	-2.31976	0.456414	-5.08257	3.72353e-07	1.08015e-05
N.22793	CC	AA	196.626	979.569	588.098	-2.31704	0.529927	-4.37238	1.22897e-05	0.000253319
N.14863	CC	AA	1082.74	5311.01	3196.87	-2.29418	0.333892	-6.87103	6.37413e-12	3.64453e-10
N.29411	CC	AA	1231.03	6028.89	3629.96	-2.29237	0.237292	-9.66055	4.43457e-22	7.11189e-20
N.18841	CC	AA	1347.41	6554.18	3950.8	-2.28211	0.52359	-4.35859	1.30905e-05	0.000267036
N.12654	CC	AA	1660.32	8067.62	4863.97	-2.28059	0.555087	-4.10853	3.98181e-05	0.00070869
N.12898	CC	AA	1577.96	7609.3	4593.63	-2.26958	0.562021	-4.03826	5.385e-05	0.000929348
N.20562	CC	AA	2748.9	13254.1	8001.47	-2.2695	0.48808	-4.64984	3.32191e-06	7.76399e-05
N.22107	CC	AA	1303.33	6274.1	3788.71	-2.26717	0.330397	-6.86195	6.79245e-12	3.87248e-10
N.9312	CC	AA	3492.52	16790.8	10141.7	-2.26526	0.498956	-4.54	5.62546e-06	0.000125105
N.13614	CC	AA	1573.94	7561.36	4567.65	-2.26444	0.331691	-6.82695	8.67374e-12	4.87459e-10
N.16464	CC	AA	1762.41	8458.59	5110.5	-2.26277	0.471377	-4.80034	1.584e-06	4.01103e-05
N.5997	CC	AA	242.497	1163.25	702.876	-2.26101	0.425043	-5.31949	1.0406e-07	3.34314e-06
N.13244	CC	AA	1496.97	7095.83	4296.4	-2.24472	0.505152	-4.44365	8.84472e-06	0.000188617
N.27054	CC	AA	261.62	1229.03	745.324	-2.23214	0.498686	-4.47605	7.60369e-06	0.000164103
N.20079	CC	AA	2802.23	13133.2	7967.72	-2.22849	0.459263	-4.85231	1.22029e-06	3.21812e-05
N.8852	CC	AA	272.662	1266.25	769.457	-2.21641	0.532838	-4.15963	3.18764e-05	0.000584925
N.19035	CC	AA	3919.63	18131.7	11025.7	-2.2097	0.426908	-5.17606	2.26622e-07	6.89869e-06
N.27270	CC	AA	222.843	1027.58	625.213	-2.20619	0.474444	-4.65006	3.31846e-06	7.76399e-05
N.23807	CC	AA	375.554	1718.69	1047.12	-2.19474	0.406023	-5.40546	6.46441e-08	2.17235e-06
N.13283	CC	AA	337.235	1538.28	937.757	-2.18986	0.501409	-4.36741	1.25729e-05	0.000257541
N.27262	CC	AA	3350.75	15175.1	9262.92	-2.17908	0.508894	-4.282	1.85225e-05	0.000362475
N.30044	CC	AA	2887.5	13012.8	7950.14	-2.17199	0.478532	-4.53886	5.65596e-06	0.000125641
N.23909	CC	AA	2353.73	10587.8	6470.76	-2.16922	0.426141	-5.09039	3.57329e-07	1.04217e-05
N.15356	CC	AA	435.22	1957.97	1196.6	-2.16888	0.528879	-4.1009	4.11545e-05	0.000728083
N.5848	CC	AA	286.981	1288.08	787.529	-2.1652	0.427068	-5.06991	3.97999e-07	1.14612e-05
N.13582	CC	AA	1114.15	4988.75	3051.45	-2.16289	0.429957	-5.03047	4.8929e-07	1.39275e-05
N.25563	CC	AA	261.474	1169.63	715.553	-2.16049	0.496241	-4.3537	1.33856e-05	0.000271093
N.12568	CC	AA	119.085	531.987	325.536	-2.15957	0.529609	-4.07767	4.54896e-05	0.000796209
N.17507	CC	AA	1972.17	8801.45	5386.81	-2.15804	0.246882	-8.74118	2.30685e-18	2.5709e-16
N.18525	CC	AA	1174.35	5238.29	3206.32	-2.15745	0.367983	-5.86291	4.54834e-09	1.86529e-07
N.22404	CC	AA	1781.64	7885.32	4833.48	-2.14616	0.413686	-5.18789	2.12693e-07	6.53518e-06
N.23701	CC	AA	4068.56	17972.8	11020.7	-2.14315	0.52996	-4.04398	5.25517e-05	0.000910926
N.27974	CC	AA	2319.06	9969.16	6144.11	-2.10403	0.474242	-4.43662	9.13836e-06	0.000194249
N.5863	CC	AA	301.196	1287.23	794.211	-2.09609	0.493316	-4.24898	2.14748e-05	0.000411274
N.26859	CC	AA	4186.48	17830.4	11008.4	-2.09068	0.232711	-8.984	2.61103e-19	3.15983e-17
N.6523	CC	AA	2060.24	8725.67	5392.96	-2.08236	0.352697	-5.90411	3.54553e-09	1.47551e-07
N.18269	CC	AA	2399.62	10061.8	6230.69	-2.0679	0.45054	-4.58981	4.43644e-06	0.000100938
N.24669	CC	AA	1117.81	4646.81	2882.31	-2.0554	0.24973	-8.23047	1.86475e-16	1.74332e-14
N.11448	CC	AA	1091.36	4525.92	2808.64	-2.05221	0.36355	-5.64492	1.65259e-08	6.13918e-07
N.30447	CC	AA	1073.3	4442.19	2757.74	-2.04927	0.43958	-4.66188	3.13332e-06	7.36685e-05
N.24955	CC	AA	158.904	657.855	408.38	-2.04899	0.448795	-4.56554	4.98206e-06	0.000112059
N.17443	CC	AA	188.402	778.98	483.691	-2.04735	0.329876	-6.20644	5.41988e-10	2.50381e-08
N.13098	CC	AA	207.582	851.611	529.596	-2.03649	0.441718	-4.61039	4.01921e-06	9.21894e-05
N.26648	CC	AA	20769.7	84885	52827.3	-2.03103	0.410397	-4.94895	7.46143e-07	2.04939e-05
N.21416	CC	AA	2631.96	10715.5	6673.73	-2.02549	0.363087	-5.57852	2.42578e-08	8.78e-07
N.25091	CC	AA	1240.7	5048.77	3144.74	-2.02503	0.350649	-5.77508	7.69145e-09	3.05275e-07
N.20493	CC	AA	3779.17	15334.2	9556.66	-2.02046	0.25383	-7.95986	1.72229e-15	1.4335e-13
N.27539	CC	AA	3429.98	13857.1	8643.54	-2.01428	0.497923	-4.04537	5.22404e-05	0.000906328
N.15988	CC	AA	4081.63	16484.2	10282.9	-2.01384	0.339288	-5.93548	2.92979e-09	1.23226e-07
N.4507	CC	AA	489.649	1961.33	1225.49	-2.00249	0.465582	-4.30104	1.69995e-05	0.000335998
N.1335	CC	AA	321.712	1288.83	805.269	-2.00188	0.354248	-5.65107	1.59453e-08	5.95713e-07
N.14557	CC	AA	134.516	535.464	334.99	-1.99211	0.411327	-4.84314	1.27804e-06	3.34802e-05
N.28340	CC	AA	2027.49	8043.22	5035.35	-1.98808	0.460008	-4.32184	1.54734e-05	0.000308935
N.21546	CC	AA	2799.16	11016	6907.6	-1.97662	0.27596	-7.16272	7.90919e-13	4.98011e-11
N.13466	CC	AA	1076.43	4185.16	2630.79	-1.95922	0.37805	-5.18245	2.18992e-07	6.70782e-06
N.27247	CC	AA	308.435	1198.35	753.392	-1.95702	0.455033	-4.30083	1.70162e-05	0.000335998
N.18237	CC	AA	2098.48	8120.16	5109.32	-1.95215	0.360795	-5.41068	6.27847e-08	2.1271e-06
N.403	CC	AA	1354.46	5199.94	3277.2	-1.94069	0.419744	-4.62352	3.77287e-06	8.73516e-05
N.25039	CC	AA	2286.78	8739.83	5513.31	-1.93434	0.440803	-4.38821	1.14287e-05	0.000237083
N.3658	CC	AA	447.325	1697.21	1072.27	-1.92442	0.454089	-4.23797	2.2555e-05	0.000428631
N.13656	CC	AA	1153.17	4349.46	2751.31	-1.91552	0.307691	-6.22548	4.8007e-10	2.22297e-08
N.23183	CC	AA	1324.16	4984.28	3154.22	-1.91216	0.376109	-5.08407	3.69433e-07	1.07484e-05
N.18168	CC	AA	3297.09	12406.8	7851.96	-1.91184	0.404695	-4.72415	2.31076e-06	5.62741e-05
N.28515	CC	AA	2594.91	9692.79	6143.85	-1.90135	0.413023	-4.60349	4.15464e-06	9.48548e-05
N.11523	CC	AA	346.195	1289.53	817.86	-1.89649	0.326432	-5.80975	6.25644e-09	2.52898e-07
N.21730	CC	AA	2352.16	8729.83	5540.99	-1.89179	0.246591	-7.67179	1.69619e-14	1.28689e-12
N.6890	CC	AA	408.842	1501.37	955.105	-1.87738	0.379085	-4.9524	7.3305e-07	2.0201e-05
N.12832	CC	AA	30297	110839	70567.9	-1.87121	0.400678	-4.67009	3.01065e-06	7.13799e-05
N.12631	CC	AA	172.181	630.306	401.244	-1.87066	0.445049	-4.20328	2.63075e-05	0.000494928
N.9439	CC	AA	1876.98	6845.04	4361.01	-1.86668	0.442889	-4.21477	2.50028e-05	0.00047242
N.23098	CC	AA	5703.12	20195.4	12949.2	-1.82418	0.447074	-4.08025	4.49868e-05	0.000788808
N.5906	CC	AA	1586.8	5590.49	3588.65	-1.81703	0.273057	-6.65438	2.8449e-11	1.48856e-09
N.25720	CC	AA	2042.83	7195.42	4619.12	-1.81649	0.195501	-9.2915	1.52136e-20	2.09862e-18
N.21434	CC	AA	1917.3	6728.81	4323.05	-1.81117	0.368308	-4.91754	8.76384e-07	2.37793e-05
N.11986	CC	AA	2583.26	9046.55	5814.91	-1.80824	0.427711	-4.22772	2.36069e-05	0.0004469
N.26367	CC	AA	295.942	1033.59	664.768	-1.80475	0.371367	-4.85976	1.17528e-06	3.11188e-05
N.30740	CC	AA	1799.46	6257.84	4028.65	-1.79813	0.330502	-5.44061	5.30998e-08	1.81219e-06
N.30166	CC	AA	2214.96	7620.88	4917.92	-1.78264	0.4346	-4.1018	4.09943e-05	0.000725901
N.12163	CC	AA	140.956	484.018	312.487	-1.78068	0.385984	-4.61334	3.96251e-06	9.15275e-05
N.27080	CC	AA	429.327	1474.65	951.987	-1.7797	0.338382	-5.25944	1.44497e-07	4.52437e-06
N.29534	CC	AA	3410.93	11574.4	7492.69	-1.7628	0.406505	-4.33648	1.44781e-05	0.000291127
N.12515	CC	AA	5222.79	17668.7	11445.7	-1.75834	0.34409	-5.11012	3.21946e-07	9.50705e-06
N.29664	CC	AA	1403.64	4742.51	3073.08	-1.75673	0.335811	-5.23129	1.68329e-07	5.22907e-06
N.15825	CC	AA	1651.02	5556.91	3603.96	-1.75091	0.353811	-4.94873	7.46989e-07	2.04939e-05
N.10791	CC	AA	2354.46	7898.64	5126.55	-1.7464	0.395537	-4.41526	1.00891e-05	0.000212172
N.15412	CC	AA	2128.38	7122.5	4625.44	-1.74245	0.278639	-6.25343	4.01526e-10	1.8769e-08
N.19663	CC	AA	1622.69	5380.2	3501.45	-1.72913	0.342901	-5.04266	4.59113e-07	1.31063e-05
N.10873	CC	AA	2580.98	8474.72	5527.85	-1.71505	0.282894	-6.06252	1.34005e-09	5.94018e-08
N.18020	CC	AA	1345.19	4397.64	2871.42	-1.70909	0.366073	-4.66871	3.03102e-06	7.16906e-05
N.28251	CC	AA	5040.36	16322.4	10681.4	-1.69521	0.362651	-4.6745	2.9467e-06	7.01166e-05
N.19959	CC	AA	2254.25	7158.98	4706.61	-1.6673	0.396677	-4.20318	2.63196e-05	0.000494928
N.28327	CC	AA	1390.68	4320.25	2855.47	-1.63552	0.374408	-4.36829	1.25226e-05	0.000256778
N.13445	CC	AA	2024.29	6182.11	4103.2	-1.61093	0.339085	-4.75081	2.02608e-06	4.9958e-05
N.28083	CC	AA	3834.23	11663.1	7748.65	-1.60485	0.37632	-4.26459	2.00271e-05	0.000387308
N.18599	CC	AA	1808.89	5499.49	3654.19	-1.60426	0.314853	-5.09528	3.48228e-07	1.02219e-05
N.13169	CC	AA	702.928	2107.57	1405.25	-1.58382	0.383345	-4.13159	3.60268e-05	0.000648416
N.22097	CC	AA	439.943	1304.73	872.339	-1.56769	0.22854	-6.85962	6.9046e-12	3.92508e-10
N.26341	CC	AA	487.676	1445.64	966.658	-1.56759	0.37223	-4.21136	2.53833e-05	0.00047915
N.13449	CC	AA	2143.34	6305.59	4224.47	-1.55693	0.375097	-4.15075	3.31394e-05	0.000604166
N.18964	CC	AA	2844.96	8348.94	5596.95	-1.55328	0.326719	-4.75419	1.99247e-06	4.92525e-05
N.16000	CC	AA	3221.31	9417.86	6319.59	-1.5476	0.371875	-4.16161	3.16008e-05	0.000580407
N.6709	CC	AA	1970.53	5753.2	3861.86	-1.54596	0.28502	-5.42403	5.82685e-08	1.98173e-06
N.2592	CC	AA	3249.39	9364.43	6306.91	-1.52696	0.299588	-5.09687	3.45306e-07	1.01513e-05
N.14829	CC	AA	1763.47	4983.82	3373.64	-1.49861	0.356817	-4.19994	2.66983e-05	0.000499773
N.24242	CC	AA	4216.87	11842.6	8029.75	-1.48963	0.326258	-4.56582	4.97557e-06	0.000112041
N.19026	CC	AA	2525.88	7022.7	4774.29	-1.47545	0.270843	-5.44762	5.10479e-08	1.74821e-06
N.18472	CC	AA	2867.14	7915.65	5391.4	-1.46501	0.188544	-7.77013	7.8405e-15	6.13737e-13
N.13969	CC	AA	2517.29	6914.37	4715.83	-1.45759	0.293506	-4.96612	6.83045e-07	1.89771e-05
N.15255	CC	AA	2833.2	7713.96	5273.58	-1.44487	0.350492	-4.12241	3.74937e-05	0.000669928
N.19228	CC	AA	428.125	1138.39	783.256	-1.41012	0.31197	-4.52004	6.18275e-06	0.000135965
N.26826	CC	AA	450.246	1193.82	822.033	-1.4064	0.319333	-4.40418	1.06185e-05	0.000221652
N.12228	CC	AA	688.312	1823.23	1255.77	-1.40502	0.343436	-4.09106	4.29397e-05	0.000755601
N.12534	CC	AA	2634.53	6882.76	4758.65	-1.38544	0.231679	-5.98003	2.23101e-09	9.56717e-08
N.14275	CC	AA	759.812	1975.45	1367.63	-1.37842	0.299042	-4.60944	4.03761e-06	9.25039e-05
N.26799	CC	AA	4174.49	10697.9	7436.19	-1.35749	0.221378	-6.13202	8.6769e-10	3.91672e-08
N.12994	CC	AA	6892.7	17560.1	12226.4	-1.34909	0.328858	-4.10235	4.08967e-05	0.000724823
N.5230	CC	AA	1733.57	4348.19	3040.88	-1.32657	0.168449	-7.87524	3.40095e-15	2.73825e-13
N.15428	CC	AA	5295.45	13273.5	9284.47	-1.32563	0.325559	-4.07185	4.66413e-05	0.000814922
N.22829	CC	AA	1828.99	4538.86	3183.92	-1.31115	0.225455	-5.81559	6.04218e-09	2.44739e-07
N.29348	CC	AA	1723.88	4238.31	2981.1	-1.29779	0.260561	-4.98076	6.33359e-07	1.77215e-05
N.18987	CC	AA	3701.11	8985.33	6343.22	-1.27965	0.234262	-5.46249	4.69489e-08	1.61625e-06
N.17996	CC	AA	2297.74	5570.77	3934.26	-1.27768	0.270841	-4.71744	2.38829e-06	5.78764e-05
N.16558	CC	AA	498.064	1202.85	850.456	-1.27117	0.235146	-5.4059	6.44846e-08	2.17069e-06
N.5823	CC	AA	1775.55	4270.46	3023	-1.26624	0.267857	-4.72732	2.27508e-06	5.55423e-05
N.21165	CC	AA	5538.41	12950.8	9244.62	-1.22551	0.251331	-4.87608	1.08216e-06	2.8847e-05
N.27989	CC	AA	2809.54	6566.97	4688.25	-1.22501	0.117729	-10.4054	2.34362e-25	5.08024e-23
N.3134	CC	AA	475.495	1094.45	784.975	-1.20372	0.28341	-4.24729	2.16376e-05	0.000413773
N.30246	CC	AA	635.8	1464.93	1050.37	-1.20368	0.28424	-4.23473	2.28831e-05	0.000434031
N.22711	CC	AA	3100.36	7125.36	5112.86	-1.2005	0.266895	-4.49802	6.8588e-06	0.000149499
N.29254	CC	AA	2719.48	6232.08	4475.78	-1.19657	0.155604	-7.68984	1.47319e-14	1.13074e-12
N.11608	CC	AA	8124.97	18617.3	13371.1	-1.19629	0.255813	-4.67643	2.9191e-06	6.95437e-05
N.18181	CC	AA	4773.46	10882.8	7828.11	-1.18904	0.233382	-5.09482	3.49077e-07	1.02317e-05
N.15867	CC	AA	3376.4	7657.06	5516.73	-1.1811	0.243928	-4.84201	1.2853e-06	3.35396e-05
N.18277	CC	AA	436.992	978.226	707.609	-1.16272	0.288741	-4.02687	5.65254e-05	0.000966222
N.8962	CC	AA	682.78	1502.45	1092.62	-1.13806	0.268114	-4.2447	2.1889e-05	0.00041718
N.17160	CC	AA	4738.21	10374.5	7556.34	-1.13052	0.273741	-4.12989	3.62936e-05	0.000651569
N.4425	CC	AA	891.044	1908.21	1399.63	-1.09906	0.221999	-4.95074	7.39313e-07	2.03399e-05
N.9797	CC	AA	2032.37	4321.37	3176.87	-1.08822	0.127442	-8.53897	1.35423e-17	1.36992e-15
N.22225	CC	AA	2394.32	5019.29	3706.8	-1.06763	0.245104	-4.35584	1.32558e-05	0.000269572
N.28007	CC	AA	2623.49	5341.29	3982.39	-1.02569	0.214422	-4.78352	1.72249e-06	4.34498e-05
N.13258	CC	AA	509.147	1025.35	767.25	-1.00984	0.247634	-4.07796	4.54324e-05	0.000795913

## Sheet: upregulated
Supplementary data: Upregulated plant genes in the root nodules
	sampleA	sampleB	baseMeanA	baseMeanB	baseMean	log2FoldChange	lfcSE	stat	pvalue	padj
N.12161	CC	AA	6854.47	3400.89	5127.68	1.01093	0.217563	4.64658	3.37485e-06	7.86905e-05
N.25840	CC	AA	12281.9	6093.63	9187.76	1.01108	0.204161	4.95236	7.33188e-07	2.0201e-05
N.15030	CC	AA	12340.3	6118.02	9229.16	1.01224	0.197304	5.13032	2.89247e-07	8.60706e-06
N.18936	CC	AA	1244.72	605.766	925.242	1.03846	0.234168	4.43467	9.22126e-06	0.0001958
N.28252	CC	AA	799.553	385.213	592.383	1.05267	0.24615	4.27653	1.89827e-05	0.000370379
N.28620	CC	AA	50340.3	24247	37293.6	1.05394	0.231542	4.55184	5.31789e-06	0.00011907
N.8300	CC	AA	6871.34	3297.42	5084.38	1.0596	0.255115	4.15343	3.27535e-05	0.000597789
N.17554	CC	AA	7906.83	3712.16	5809.5	1.09112	0.217634	5.01354	5.34376e-07	1.51453e-05
N.12743	CC	AA	21621.5	10092.8	15857.2	1.09903	0.16097	6.82755	8.63784e-12	4.86829e-10
N.29673	CC	AA	119805	55848.3	87826.9	1.10112	0.244959	4.49513	6.95266e-06	0.000151044
N.19337	CC	AA	8622.71	4013.65	6318.18	1.1033	0.245264	4.49844	6.84553e-06	0.000149489
N.11156	CC	AA	4877.25	2240.85	3559.05	1.12176	0.256692	4.37007	1.24208e-05	0.000255222
N.19949	CC	AA	1750.84	801.945	1276.4	1.12633	0.238927	4.71413	2.42748e-06	5.87539e-05
N.5501	CC	AA	5787.39	2649.42	4218.41	1.12754	0.253006	4.45656	8.32844e-06	0.000177992
N.28378	CC	AA	9454.05	4320.23	6887.14	1.12985	0.280979	4.02113	5.79207e-05	0.000988359
N.5860	CC	AA	14295.1	6454.74	10374.9	1.14701	0.2776	4.13188	3.59805e-05	0.000648174
N.30801	CC	AA	12840.7	5753.85	9297.26	1.15834	0.244546	4.7367	2.17225e-06	5.32297e-05
N.21411	CC	AA	5713.63	2532.81	4123.22	1.17345	0.217975	5.38341	7.30878e-08	2.40859e-06
N.20799	CC	AA	11789.9	5227.37	8508.61	1.17357	0.212281	5.52835	3.23251e-08	1.14891e-06
N.21152	CC	AA	7770.57	3396.7	5583.63	1.19361	0.24853	4.80269	1.5655e-06	3.97439e-05
N.25240	CC	AA	1159.27	505.751	832.51	1.19795	0.294691	4.06511	4.80101e-05	0.000836615
N.29393	CC	AA	14896.1	6447.92	10672	1.20807	0.292262	4.13353	3.57239e-05	0.00064473
N.30543	CC	AA	1304.21	564.4	934.307	1.20909	0.253728	4.7653	1.88573e-06	4.69077e-05
N.2095	CC	AA	10253.3	4417.3	7335.28	1.21461	0.281148	4.32018	1.55902e-05	0.000310954
N.7880	CC	AA	19919.1	8567.96	14243.5	1.21709	0.252956	4.8115	1.49805e-06	3.8278e-05
N.4044	CC	AA	1922.58	823.562	1373.07	1.22268	0.267912	4.56373	5.02517e-06	0.0001129
N.15247	CC	AA	1632.22	697.613	1164.91	1.22618	0.251214	4.88101	1.05544e-06	2.82491e-05
N.19537	CC	AA	12387.4	5272.36	8829.88	1.23217	0.260043	4.73835	2.15469e-06	5.2865e-05
N.13304	CC	AA	1638.42	689.245	1163.83	1.24856	0.274408	4.55	5.36456e-06	0.000119979
N.2747	CC	AA	716.569	299.772	508.171	1.25623	0.234254	5.36269	8.19913e-08	2.6843e-06
N.2541	CC	AA	1352.33	563.601	957.965	1.26349	0.302502	4.1768	2.95637e-05	0.000546555
N.9408	CC	AA	852.804	354.157	603.481	1.26638	0.305791	4.14133	3.45297e-05	0.00062551
N.23321	CC	AA	5499.29	2283.39	3891.34	1.26849	0.266668	4.75681	1.96679e-06	4.87399e-05
N.24526	CC	AA	18657	7720.25	13188.6	1.27313	0.248159	5.1303	2.89287e-07	8.60706e-06
N.10196	CC	AA	1651.61	668.151	1159.88	1.30582	0.275248	4.74418	2.09353e-06	5.14926e-05
N.23665	CC	AA	231332	93109.8	162221	1.31296	0.304229	4.31571	1.59088e-05	0.000316553
N.7146	CC	AA	14194.6	5674.8	9934.68	1.32275	0.306583	4.31449	1.59974e-05	0.000317469
N.29108	CC	AA	6407.64	2544.53	4476.09	1.33202	0.217211	6.13237	8.65796e-10	3.91672e-08
N.19029	CC	AA	23975.2	9495.15	16735.2	1.33641	0.269356	4.96151	6.99457e-07	1.93515e-05
N.28127	CC	AA	1675.71	658.344	1167.03	1.34742	0.303585	4.43838	9.06385e-06	0.000193082
N.10894	CC	AA	503.865	196.949	350.407	1.35493	0.333952	4.05725	4.96531e-05	0.000863719
N.15962	CC	AA	1690.04	653.95	1172	1.3696	0.219807	6.23093	4.63689e-10	2.15725e-08
N.17955	CC	AA	1115.47	428.713	772.094	1.37861	0.314165	4.38819	1.14299e-05	0.000237083
N.18206	CC	AA	5731.57	2203.95	3967.76	1.37906	0.278981	4.94322	7.68418e-07	2.09942e-05
N.19539	CC	AA	2183.48	837.357	1510.42	1.38184	0.283718	4.87047	1.11334e-06	2.95979e-05
N.16867	CC	AA	6408.52	2423.48	4416	1.40251	0.312811	4.48356	7.34089e-06	0.000158605
N.24027	CC	AA	760.564	282.817	521.691	1.42673	0.333052	4.2838	1.83732e-05	0.000360843
N.13806	CC	AA	2453.13	894.742	1673.93	1.45429	0.351167	4.14131	3.45321e-05	0.00062551
N.19521	CC	AA	19594.4	7030.99	13312.7	1.47866	0.359496	4.11316	3.90287e-05	0.000695465
N.24724	CC	AA	1482.19	530.4	1006.3	1.48122	0.291692	5.07803	3.81373e-07	1.10307e-05
N.14017	CC	AA	73255.6	26204.7	49730.2	1.48308	0.27734	5.34753	8.91608e-08	2.90708e-06
N.29928	CC	AA	5349.41	1905.07	3627.24	1.48913	0.34763	4.28366	1.83842e-05	0.000360843
N.22481	CC	AA	19653.1	6970.68	13311.9	1.49549	0.261178	5.72592	1.02872e-08	3.95567e-07
N.13361	CC	AA	12972.8	4550.12	8761.48	1.5113	0.291719	5.18068	2.21079e-07	6.75079e-06
N.22789	CC	AA	1115.48	389.367	752.426	1.5202	0.271581	5.59757	2.17373e-08	7.92588e-07
N.29372	CC	AA	15342.5	5342.17	10342.3	1.52209	0.239205	6.36313	1.97688e-10	9.4193e-09
N.26114	CC	AA	11380.8	3950.18	7665.47	1.52646	0.359037	4.25153	2.12319e-05	0.000407018
N.12885	CC	AA	17305.4	6004.47	11654.9	1.52704	0.269414	5.66802	1.4446e-08	5.45905e-07
N.13699	CC	AA	5792.94	2009.22	3901.08	1.52789	0.331385	4.61063	4.01449e-06	9.21894e-05
N.5601	CC	AA	8316.74	2882.95	5599.85	1.52874	0.370738	4.12351	3.73149e-05	0.000667338
N.2336	CC	AA	829.766	286.913	558.339	1.53042	0.359473	4.25739	2.06831e-05	0.000398821
N.26651	CC	AA	582.924	199.91	391.417	1.54403	0.332256	4.64709	3.36642e-06	7.85871e-05
N.22492	CC	AA	14061.5	4767.51	9414.51	1.56021	0.256168	6.09058	1.12499e-09	5.03211e-08
N.15885	CC	AA	5908.94	1961.9	3935.42	1.59069	0.289909	5.48685	4.09155e-08	1.42849e-06
N.11114	CC	AA	6831.67	2259.69	4545.68	1.59599	0.299073	5.33647	9.47726e-08	3.06473e-06
N.2850	CC	AA	1348.22	443.815	896.019	1.60273	0.397743	4.02956	5.58823e-05	0.0009569
N.142	CC	AA	16089.3	5246.37	10667.8	1.61653	0.359215	4.50018	6.78947e-06	0.00014848
N.13455	CC	AA	9430.05	3074.14	6252.1	1.61734	0.351895	4.5961	4.30482e-06	9.81698e-05
N.10504	CC	AA	13697.4	4423.94	9060.66	1.63057	0.341267	4.77801	1.7704e-06	4.44877e-05
N.25689	CC	AA	1328.59	424.462	876.527	1.64558	0.266837	6.16698	6.9606e-10	3.17835e-08
N.9469	CC	AA	8923.61	2815.43	5869.52	1.66404	0.293811	5.66365	1.48186e-08	5.57849e-07
N.15201	CC	AA	6506.52	2046.66	4276.59	1.66873	0.369323	4.51835	6.23229e-06	0.000136902
N.27914	CC	AA	6158.65	1905.09	4031.87	1.69236	0.402832	4.20115	2.65565e-05	0.00049796
N.402	CC	AA	1329.92	409.625	869.774	1.69785	0.36824	4.61071	4.01291e-06	9.21894e-05
N.19251	CC	AA	2583.32	792.628	1687.98	1.70391	0.422603	4.03194	5.53189e-05	0.000949713
N.24085	CC	AA	1015.46	307.72	661.591	1.72239	0.330665	5.20888	1.89987e-07	5.89257e-06
N.22791	CC	AA	7583.97	2278.04	4931.01	1.73529	0.431723	4.01946	5.83319e-05	0.00099385
N.27398	CC	AA	11347.9	3407.13	7377.52	1.73576	0.319734	5.42875	5.67493e-08	1.9334e-06
N.19485	CC	AA	2590.42	754.668	1672.54	1.77901	0.372584	4.77479	1.79892e-06	4.50896e-05
N.13563	CC	AA	18787.8	5311.74	12049.8	1.8227	0.340937	5.34616	8.98401e-08	2.91133e-06
N.23552	CC	AA	6361.12	1789.01	4075.07	1.82975	0.44312	4.12925	3.63955e-05	0.000652671
N.2848	CC	AA	2732.32	758.575	1745.45	1.84784	0.418892	4.41124	1.02779e-05	0.000215914
N.10113	CC	AA	772.29	213.724	493.007	1.85062	0.450546	4.1075	3.99967e-05	0.000710149
N.3328	CC	AA	1807.61	497.856	1152.73	1.8591	0.44385	4.18858	2.80705e-05	0.00052386
N.12498	CC	AA	786.685	212.874	499.78	1.88537	0.357278	5.27703	1.31293e-07	4.14383e-06
N.10634	CC	AA	1851.14	489.938	1170.54	1.91819	0.380154	5.04583	4.51562e-07	1.29094e-05
N.1464	CC	AA	1086.52	286.843	686.68	1.92095	0.259334	7.40727	1.28924e-13	8.98642e-12
N.24677	CC	AA	2118.96	555.376	1337.17	1.93104	0.398032	4.85147	1.22551e-06	3.22325e-05
N.23720	CC	AA	5810.38	1517.58	3663.98	1.93651	0.378204	5.12027	3.05104e-07	9.03677e-06
N.8552	CC	AA	2522.71	658.26	1590.49	1.93781	0.239744	8.08285	6.3273e-16	5.59696e-14
N.1825	CC	AA	1126.56	291.617	709.088	1.94953	0.309572	6.29749	3.02509e-10	1.42417e-08
N.19185	CC	AA	734.43	189.301	461.865	1.95421	0.443115	4.41016	1.03295e-05	0.000216535
N.8531	CC	AA	2528.69	651.325	1590.01	1.95578	0.386345	5.06226	4.14318e-07	1.18964e-05
N.3324	CC	AA	1457.56	372.745	915.152	1.96797	0.409826	4.80197	1.57114e-06	3.98359e-05
N.19023	CC	AA	1588.77	404.687	996.726	1.97137	0.306058	6.44118	1.18548e-10	5.77402e-09
N.1334	CC	AA	1603.2	408.414	1005.81	1.9733	0.341786	5.7735	7.76418e-09	3.07543e-07
N.10952	CC	AA	10410.1	2608.89	6509.48	1.99677	0.223972	8.91527	4.86612e-19	5.78248e-17		255
N.19208	CC	AA	2462.3	609.067	1535.68	2.01637	0.488483	4.12782	3.66221e-05	0.000656137
N.8427	CC	AA	609.765	147.65	378.708	2.04237	0.416978	4.89802	9.6806e-07	2.60518e-05
N.11617	CC	AA	1713.3	410.515	1061.91	2.05982	0.425635	4.83941	1.30222e-06	3.39335e-05
N.11531	CC	AA	11562.2	2734.97	7148.58	2.07992	0.360615	5.7677	8.03627e-09	3.16414e-07
N.11554	CC	AA	1744.76	409.706	1077.23	2.09108	0.440014	4.7523	2.01118e-06	4.96527e-05
N.14280	CC	AA	732.066	168.022	450.044	2.12281	0.454272	4.67299	2.96848e-06	7.05496e-05
N.12302	CC	AA	24417.6	5603.91	15010.8	2.12338	0.25433	8.34889	6.89061e-17	6.66295e-15
N.17952	CC	AA	236.208	53.1855	144.697	2.14751	0.415422	5.16945	2.34782e-07	7.12509e-06
N.24032	CC	AA	2858.99	636.202	1747.6	2.16747	0.396897	5.46105	4.7332e-08	1.6266e-06
N.14464	CC	AA	6113.19	1353.34	3733.27	2.17502	0.461844	4.70943	2.48405e-06	5.99759e-05
N.21727	CC	AA	1762.37	381.674	1072.02	2.20792	0.279468	7.90045	2.77902e-15	2.27465e-13
N.28529	CC	AA	2126.5	456.833	1291.67	2.21911	0.497924	4.45671	8.32257e-06	0.000177992
N.12864	CC	AA	770.079	162.628	466.354	2.24103	0.478454	4.68389	2.81478e-06	6.71396e-05
N.30177	CC	AA	11170.7	2346.04	6758.38	2.25145	0.377108	5.97031	2.36807e-09	1.01329e-07
N.29692	CC	AA	6713.16	1403.6	4058.38	2.25739	0.521368	4.32975	1.49276e-05	0.000298643
N.10363	CC	AA	1793.32	373.688	1083.5	2.26143	0.51917	4.35586	1.32548e-05	0.000269572
N.674	CC	AA	6994.3	1425.34	4209.82	2.29458	0.185519	12.3684	3.87392e-35	1.91042e-32
N.17533	CC	AA	1101.96	220.458	661.208	2.31932	0.556877	4.16487	3.11526e-05	0.000572708
N.13592	CC	AA	2910.36	579.715	1745.04	2.32834	0.414395	5.61865	1.9246e-08	7.08296e-07
N.21968	CC	AA	1827.07	358.813	1092.94	2.34703	0.332677	7.05497	1.72633e-12	1.03506e-10
N.22530	CC	AA	1588.88	309.639	949.261	2.35796	0.425795	5.53778	3.06335e-08	1.09868e-06
N.2928	CC	AA	823.006	160.626	491.816	2.35872	0.266622	8.84669	9.01499e-19	1.04606e-16
N.5678	CC	AA	9037.14	1744.5	5390.82	2.37324	0.484329	4.90006	9.58068e-07	2.58534e-05
N.20760	CC	AA	1578.34	304.051	941.193	2.37395	0.418713	5.66962	1.43114e-08	5.42899e-07
N.16403	CC	AA	3118.39	600.955	1859.67	2.37531	0.452928	5.24434	1.56844e-07	4.8877e-06
N.8472	CC	AA	1083.52	208.051	645.787	2.38387	0.566121	4.21089	2.54367e-05	0.000479699
N.3551	CC	AA	945.058	179.105	562.082	2.4003	0.538122	4.46051	8.17655e-06	0.000175316
N.4054	CC	AA	1264.12	236.285	750.201	2.41874	0.553254	4.37185	1.232e-05	0.000253678
N.15265	CC	AA	1890.48	351.431	1120.95	2.42681	0.469168	5.17257	2.30897e-07	7.01797e-06
N.11596	CC	AA	1848.4	342.688	1095.55	2.43067	0.54431	4.46559	7.98471e-06	0.000171389
N.24676	CC	AA	1813.96	332.409	1073.18	2.44726	0.383512	6.3812	1.75708e-10	8.39227e-09
N.24680	CC	AA	2424.29	436.868	1430.58	2.47166	0.354272	6.97674	3.021e-12	1.77358e-10
N.20462	CC	AA	970.132	173.795	571.963	2.47808	0.461407	5.37071	7.84278e-08	2.57416e-06
N.20200	CC	AA	13220.9	2356.89	7788.9	2.48772	0.384614	6.46809	9.92483e-11	4.88223e-09
N.3630	CC	AA	1368.45	243.575	806.01	2.49002	0.491041	5.0709	3.95945e-07	1.14187e-05
N.2856	CC	AA	1970.99	347.095	1159.04	2.50641	0.455525	5.50225	3.74976e-08	1.3185e-06
N.25167	CC	AA	1710.91	298.172	1004.54	2.52118	0.467802	5.38942	7.06868e-08	2.33954e-06
N.16633	CC	AA	14001.7	2402.65	8202.2	2.54307	0.51757	4.91348	8.94752e-07	2.42443e-05
N.3548	CC	AA	1585.81	271.462	928.634	2.54463	0.242949	10.4739	1.13825e-25	2.55148e-23
N.12463	CC	AA	14851	2543.17	8697.08	2.54587	0.525789	4.842	1.28541e-06	3.35396e-05
N.18755	CC	AA	2700.16	457.718	1578.94	2.55936	0.563314	4.54339	5.53574e-06	0.000123388
N.18836	CC	AA	1578.17	263.056	920.611	2.58614	0.327875	7.88758	3.08092e-15	2.51133e-13
N.27779	CC	AA	1220.96	201.881	711.419	2.59513	0.620441	4.18272	2.88043e-05	0.000534519
N.21107	CC	AA	672.937	110.488	391.713	2.60227	0.614378	4.23562	2.27918e-05	0.000432715
N.15044	CC	AA	1004.31	164.185	584.248	2.61065	0.462266	5.64751	1.62787e-08	6.07019e-07
N.3383	CC	AA	9417.21	1540.73	5478.97	2.6116	0.304388	8.57985	9.49972e-18	9.7094e-16
N.22339	CC	AA	1023.05	166.843	594.945	2.61383	0.383395	6.81758	9.25855e-12	5.17377e-10
N.19896	CC	AA	13101.3	2138.25	7619.76	2.61505	0.548335	4.76907	1.85076e-06	4.61544e-05
N.2875	CC	AA	3150.48	508.743	1829.61	2.63184	0.573896	4.58591	4.52005e-06	0.000102722
N.14596	CC	AA	3103.36	499.937	1801.65	2.63383	0.379232	6.94515	3.78058e-12	2.19987e-10
N.20610	CC	AA	1865.64	293.672	1079.65	2.66907	0.623419	4.28134	1.8577e-05	0.000363181
N.6425	CC	AA	1116.67	174.628	645.651	2.6789	0.521985	5.13213	2.86479e-07	8.56224e-06
N.26990	CC	AA	2387.12	371.451	1379.29	2.68265	0.614341	4.36672	1.26127e-05	0.000258089
N.13422	CC	AA	13143.1	2042.86	7592.98	2.68561	0.420167	6.39176	1.63988e-10	7.88982e-09
N.17109	CC	AA	2583.09	392.407	1487.75	2.71902	0.558043	4.87242	1.10238e-06	2.93463e-05
N.26781	CC	AA	15403.3	2326.26	8864.8	2.72706	0.518685	5.25764	1.45919e-07	4.55442e-06
N.24675	CC	AA	178.351	26.9324	102.641	2.73252	0.622076	4.39257	1.12017e-05	0.000232839
N.21924	CC	AA	6522.38	961.749	3742.06	2.76131	0.634854	4.34952	1.36439e-05	0.000275757
N.24667	CC	AA	771.067	112.233	441.65	2.77717	0.663212	4.18745	2.82104e-05	0.00052498
N.22555	CC	AA	17893.3	2609.27	10251.3	2.77738	0.380186	7.30532	2.76608e-13	1.86862e-11
N.19735	CC	AA	7586.31	1090.2	4338.26	2.79804	0.394056	7.10063	1.24194e-12	7.51486e-11
N.20730	CC	AA	19635.8	2801.04	11218.4	2.80924	0.514182	5.46351	4.66802e-08	1.60981e-06
N.19161	CC	AA	1297.82	184.686	741.253	2.81019	0.614768	4.57115	4.8506e-06	0.000109477
N.18521	CC	AA	964.793	136.507	550.65	2.8256	0.542884	5.20479	1.94214e-07	6.01424e-06
N.15651	CC	AA	1000.12	140.251	570.184	2.83117	0.629589	4.49685	6.8966e-06	0.000150157
N.17934	CC	AA	1217.16	167.759	692.457	2.85637	0.557554	5.12304	3.00654e-07	8.91833e-06
N.10974	CC	AA	842.189	113.314	477.752	2.8923	0.515409	5.61166	2.00394e-08	7.36122e-07
N.29442	CC	AA	3279.85	440.781	1860.32	2.89481	0.6007	4.81907	1.4423e-06	3.7142e-05
N.27130	CC	AA	665.65	89.0607	377.355	2.89818	0.545969	5.30833	1.10633e-07	3.54276e-06
N.10939	CC	AA	221.187	29.274	125.231	2.91135	0.492183	5.91518	3.31507e-09	1.38373e-07
N.11057	CC	AA	246.689	32.836	139.762	2.91694	0.675926	4.31547	1.59266e-05	0.000316553
N.13229	CC	AA	2800.77	368.892	1584.83	2.92601	0.671371	4.35826	1.31101e-05	0.00026716
N.5758	CC	AA	146.977	19.2975	83.1373	2.92789	0.530593	5.51815	3.4259e-08	1.2111e-06
N.1175	CC	AA	279.503	36.7572	158.13	2.93539	0.483575	6.0702	1.27755e-09	5.68868e-08
N.5988	CC	AA	3158.7	409.263	1783.98	2.94698	0.597908	4.92882	8.27277e-07	2.25088e-05
N.19509	CC	AA	1049.35	135.352	592.351	2.95145	0.694132	4.252	2.11874e-05	0.000406559
N.5405	CC	AA	960.932	122.676	541.804	2.96612	0.66941	4.43095	9.38204e-06	0.000198786
N.7573	CC	AA	3353.04	405.614	1879.32	3.04744	0.51281	5.94263	2.80491e-09	1.18733e-07
N.18835	CC	AA	1520.11	182.73	851.422	3.05424	0.419046	7.28856	3.13277e-13	2.09482e-11
N.13797	CC	AA	7224.18	866.619	4045.4	3.06017	0.555917	5.50473	3.69734e-08	1.30472e-06
N.4471	CC	AA	1448.81	173.308	811.058	3.06264	0.644964	4.74854	2.04887e-06	5.04569e-05
N.10958	CC	AA	805.855	95.9602	450.908	3.06682	0.634326	4.83477	1.33299e-06	3.46894e-05
N.3239	CC	AA	1911.65	227.312	1069.48	3.07086	0.735684	4.17416	2.99085e-05	0.000551379
N.7141	CC	AA	19280.3	2291.86	10786.1	3.07238	0.736111	4.1738	2.99565e-05	0.000551747
N.14767	CC	AA	2717.67	319.12	1518.39	3.08976	0.700708	4.40949	1.03615e-05	0.000216976
N.6945	CC	AA	1236.01	144.285	690.145	3.09713	0.535312	5.78565	7.22327e-09	2.87851e-07
N.24125	CC	AA	2506.8	288.886	1397.84	3.11669	0.765108	4.07353	4.63065e-05	0.00080979
N.30795	CC	AA	1782.19	204.035	993.112	3.12492	0.72975	4.28218	1.85068e-05	0.000362475
N.22886	CC	AA	1827.85	191.153	1009.5	3.25476	0.654494	4.97295	6.59425e-07	1.83726e-05
N.17007	CC	AA	902.134	94.1365	498.135	3.26296	0.761608	4.2843	1.83317e-05	0.000360843
N.22182	CC	AA	2083.93	216.511	1150.22	3.26555	0.749809	4.35518	1.32958e-05	0.00027003
N.21610	CC	AA	9606.7	986.175	5296.44	3.28377	0.750754	4.37396	1.22015e-05	0.000251764
N.16478	CC	AA	2252.92	222.685	1237.8	3.33733	0.807347	4.13369	3.56978e-05	0.00064473
N.18092	CC	AA	1228.3	120.923	674.611	3.34304	0.497682	6.71723	1.85216e-11	9.9282e-10
N.232	CC	AA	841.258	82.6485	461.953	3.34638	0.816924	4.09632	4.19773e-05	0.000739325
N.1050	CC	AA	2352.03	228.588	1290.31	3.36264	0.433306	7.76043	8.46438e-15	6.59954e-13
N.12857	CC	AA	1816.94	175.818	996.38	3.36647	0.631533	5.33063	9.78746e-08	3.14955e-06
N.29828	CC	AA	169.312	16.0633	92.6875	3.40048	0.81419	4.17652	2.96001e-05	0.000546715
N.15161	CC	AA	13412.7	1243.76	7328.21	3.4308	0.407044	8.42857	3.499e-17	3.40006e-15
N.20074	CC	AA	87.2392	7.91222	47.5757	3.45278	0.809146	4.26718	1.97955e-05	0.000383205
N.3682	CC	AA	9583.41	874.796	5229.1	3.45308	0.791234	4.36416	1.2761e-05	0.000260853
N.28686	CC	AA	2183.25	196.64	1189.95	3.47241	0.836044	4.15338	3.27593e-05	0.000597789
N.20590	CC	AA	2147.56	190.142	1168.85	3.49516	0.573825	6.09098	1.12221e-09	5.03105e-08
N.22408	CC	AA	14352.7	1261.89	7807.31	3.50735	0.827304	4.2395	2.24022e-05	0.000426139
N.21664	CC	AA	1057.6	92.6804	575.141	3.51005	0.662579	5.29756	1.17358e-07	3.73991e-06
N.20609	CC	AA	2356.97	205.98	1281.47	3.51809	0.823618	4.27151	1.94151e-05	0.000377584
N.5457	CC	AA	7050.62	612.056	3831.34	3.52535	0.58352	6.04152	1.52671e-09	6.69244e-08
N.10290	CC	AA	780.703	65.5834	423.143	3.57009	0.723576	4.93395	8.05823e-07	2.19857e-05
N.20616	CC	AA	11213	936.915	6074.94	3.58065	0.541348	6.61431	3.73279e-11	1.92253e-09
N.9219	CC	AA	856.615	71.7403	464.178	3.58105	0.535623	6.68576	2.29724e-11	1.22474e-09
N.11077	CC	AA	2034.55	169.267	1101.91	3.58521	0.72885	4.91899	8.69901e-07	2.36359e-05
N.18334	CC	AA	13353.2	1110.05	7231.62	3.58813	0.814643	4.40454	1.06007e-05	0.000221514
N.16446	CC	AA	1952.98	160.395	1056.69	3.60409	0.831967	4.33202	1.4775e-05	0.00029589
N.28215	CC	AA	315.124	25.3931	170.259	3.62842	0.576884	6.28969	3.18107e-10	1.49404e-08
N.16292	CC	AA	11476.3	895.742	6186.02	3.67911	0.529136	6.95305	3.57482e-12	2.0863e-10
N.24120	CC	AA	973.359	75.414	524.387	3.69613	0.862146	4.28713	1.80997e-05	0.000356679
N.29735	CC	AA	3388.19	254.111	1821.15	3.73574	0.909294	4.10839	3.98427e-05	0.00070869
N.11072	CC	AA	1160.85	85.2882	623.069	3.76143	0.697673	5.39139	6.99129e-08	2.32172e-06
N.24144	CC	AA	209.553	14.5436	112.048	3.83724	0.916183	4.18829	2.8106e-05	0.000524026
N.6270	CC	AA	842.873	58.9761	450.925	3.83966	0.686186	5.59565	2.19792e-08	7.98457e-07
N.9848	CC	AA	348.839	24.1983	186.519	3.85613	0.806476	4.78146	1.7403e-06	4.38431e-05
N.15491	CC	AA	1458.33	97.849	778.09	3.89442	0.802295	4.8541	1.20934e-06	3.19779e-05
N.20679	CC	AA	2035.92	135.726	1085.82	3.90483	0.680378	5.7392	9.51236e-09	3.67923e-07
N.10514	CC	AA	8584.39	568.504	4576.45	3.91614	0.522968	7.48829	6.97783e-14	4.96913e-12
N.15282	CC	AA	2158.75	139.17	1148.96	3.95466	0.920225	4.29749	1.72744e-05	0.000340755
N.2554	CC	AA	1597.19	99.7798	848.486	4.00411	0.788831	5.07601	3.85447e-07	1.11323e-05
N.14065	CC	AA	824.178	50.8519	437.515	4.01327	0.737274	5.44339	5.22746e-08	1.78712e-06
N.29961	CC	AA	13722	824.313	7273.14	4.05652	0.517774	7.83454	4.70552e-15	3.72775e-13
N.21450	CC	AA	82347.9	4744.63	43546.3	4.11729	0.898917	4.58027	4.64365e-06	0.000105288
N.3864	CC	AA	1168.78	65.6603	617.22	4.1499	0.732154	5.66807	1.44415e-08	5.45905e-07
N.24663	CC	AA	7856.18	429.397	4142.79	4.19291	0.809831	5.17751	2.24863e-07	6.85573e-06
N.24236	CC	AA	298.158	15.9755	157.067	4.20456	0.788181	5.33451	9.58031e-08	3.09298e-06
N.23493	CC	AA	1167.82	61.6708	614.745	4.23756	0.873451	4.85152	1.2252e-06	3.22325e-05
N.24133	CC	AA	162.63	8.47048	85.5502	4.24219	0.941319	4.50664	6.58607e-06	0.000144352
N.9121	CC	AA	2251.49	111.295	1181.39	4.33903	0.509561	8.51524	1.66251e-17	1.66471e-15
N.4588	CC	AA	3531.08	167.345	1849.21	4.39786	1.08877	4.03929	5.36139e-05	0.000926896
N.9122	CC	AA	834.37	39.4983	436.934	4.41271	0.485403	9.09081	9.8307e-20	1.26745e-17
N.10495	CC	AA	2191.44	96.5738	1144.01	4.50023	0.812326	5.53994	3.0258e-08	1.08719e-06
N.11078	CC	AA	1421.19	62.2627	741.726	4.50819	1.00268	4.49612	6.92044e-06	0.00015051
N.15278	CC	AA	2455.44	107.203	1281.32	4.51513	0.816116	5.53246	3.15765e-08	1.1284e-06
N.26310	CC	AA	1554.74	67.741	811.243	4.52709	0.503157	8.99737	2.31194e-19	2.86826e-17
N.13857	CC	AA	146.518	6.01329	76.2657	4.61167	0.807009	5.71452	1.10014e-08	4.21385e-07
N.4970	CC	AA	1863.5	75.4279	969.462	4.61932	0.531689	8.68803	3.68793e-18	4.01923e-16
N.6196	CC	AA	3596.3	144.435	1870.37	4.63545	0.70805	6.54678	5.87919e-11	2.94348e-09
N.16186	CC	AA	1370.04	52.2193	711.132	4.71574	1.00255	4.70375	2.55421e-06	6.13694e-05
N.30355	CC	AA	1977.23	74.9859	1026.11	4.72424	0.724984	6.51635	7.20404e-11	3.58856e-09
N.26700	CC	AA	328.776	11.5073	170.142	4.82885	0.995928	4.84859	1.24341e-06	3.26598e-05
N.11226	CC	AA	12639.6	439.51	6539.56	4.84513	0.704141	6.88091	5.94735e-12	3.43033e-10
N.2699	CC	AA	30977	1064.92	16020.9	4.86207	0.84489	5.75469	8.68031e-09	3.39738e-07
N.9833	CC	AA	27762.8	923.668	14343.2	4.90935	1.0725	4.57747	4.7063e-06	0.000106586
N.17957	CC	AA	1616.97	53.5705	835.27	4.90992	0.763593	6.43002	1.2759e-10	6.16874e-09
N.13230	CC	AA	1046.35	34.6865	540.519	4.91888	0.955412	5.14844	2.6266e-07	7.89822e-06
N.25021	CC	AA	1204.34	38.8188	621.579	4.95477	1.03335	4.79485	1.62797e-06	4.11183e-05
N.28955	CC	AA	3690.57	117.93	1904.25	4.97232	0.636121	7.81663	5.42565e-15	4.28106e-13
N.17176	CC	AA	1449.17	42.5225	745.845	5.08302	0.563679	9.01757	1.92307e-19	2.4162e-17
N.30218	CC	AA	14786.8	432.075	7609.42	5.09639	1.06676	4.77746	1.77526e-06	4.45533e-05
N.15416	CC	AA	1189.66	31.6851	610.671	5.2434	0.991521	5.28824	1.23498e-07	3.91661e-06
N.12967	CC	AA	1139.18	27.6222	583.403	5.35474	0.377724	14.1763	1.28392e-45	1.33298e-42
N.332	CC	AA	1175.45	28.9357	602.195	5.35901	0.930156	5.76141	8.34151e-09	3.27126e-07
N.1393	CC	AA	949.563	22.403	485.983	5.39497	0.755608	7.1399	9.33961e-13	5.7935e-11
N.11116	CC	AA	260.388	5.9475	133.168	5.43433	1.15908	4.68849	2.75228e-06	6.58079e-05
N.1642	CC	AA	1348.41	29.6734	689.042	5.50014	1.3336	4.12428	3.71895e-05	0.000665699
N.7924	CC	AA	2863.52	61.8762	1462.7	5.52755	0.9279	5.95706	2.56823e-09	1.09183e-07
N.7037	CC	AA	1721.42	36.6964	879.057	5.54679	1.14555	4.84202	1.28527e-06	3.35396e-05
N.11088	CC	AA	2337.31	48.6277	1192.97	5.58312	0.472794	11.8088	3.51648e-32	1.36012e-29
N.8926	CC	AA	124.902	2.43293	63.6677	5.66735	0.879602	6.44308	1.1707e-10	5.71614e-09
N.24302	CC	AA	185.995	3.46713	94.7309	5.70911	1.42038	4.01941	5.83432e-05	0.00099385
N.9531	CC	AA	1291.08	24.5828	657.832	5.70919	1.40251	4.07069	4.68733e-05	0.00081825
N.29382	CC	AA	1164.85	21.4294	593.138	5.77798	0.684411	8.44226	3.11255e-17	3.03952e-15
N.6184	CC	AA	192.918	3.26919	98.0938	5.9053	1.341	4.40367	1.06435e-05	0.000221938
N.8808	CC	AA	838.396	13.5627	425.979	5.94347	1.12313	5.29189	1.21062e-07	3.84552e-06
N.13798	CC	AA	3623.71	56.8222	1840.26	5.99802	0.482779	12.4239	1.93782e-35	1.03312e-32
N.30248	CC	AA	1156.87	17.206	587.039	6.06232	1.50212	4.03584	5.44074e-05	0.000935693
N.1324	CC	AA	181.834	2.57101	92.2025	6.07112	1.11298	5.45484	4.90175e-08	1.6816e-06
N.21195	CC	AA	1139.79	16.1373	577.963	6.13114	1.27488	4.80919	1.5154e-06	3.86711e-05
N.5775	CC	AA	2310.31	32.2032	1171.26	6.17294	1.32291	4.6662	3.06821e-06	7.23966e-05
N.5074	CC	AA	2730.66	35.306	1382.98	6.2696	1.46905	4.2678	1.97414e-05	0.000382533
N.20605	CC	AA	1971.2	24.3999	997.802	6.35127	0.537119	11.8247	2.90942e-32	1.14782e-29
N.16055	CC	AA	961.882	11.5322	486.707	6.37159	1.43845	4.42948	9.44588e-06	0.000199924
N.8429	CC	AA	212.92	2.53071	107.725	6.39612	1.34446	4.75739	1.96109e-06	4.86597e-05
N.15500	CC	AA	13635	160.153	6897.56	6.40898	0.729855	8.78117	1.61786e-18	1.85546e-16
N.8419	CC	AA	1127.09	12.7395	569.917	6.45534	1.32366	4.87689	1.07769e-06	2.87667e-05
N.9688	CC	AA	980.625	11.0042	495.815	6.46473	1.48468	4.35429	1.33497e-05	0.000270644
N.9063	CC	AA	2230.88	23.2875	1127.08	6.57065	1.01372	6.48174	9.06713e-11	4.49392e-09
N.28296	CC	AA	2205.92	22.9129	1114.42	6.58476	1.44425	4.55928	5.13298e-06	0.000115191
N.21421	CC	AA	1694.73	17.3854	856.059	6.60045	1.52953	4.31535	1.59352e-05	0.000316553
N.2176	CC	AA	114.592	1.06148	57.8265	6.64344	1.33161	4.98902	6.06859e-07	1.70041e-05
N.10964	CC	AA	1139.64	11.102	575.372	6.69472	0.63346	10.5685	4.17114e-26	9.56743e-24
N.10484	CC	AA	1064.75	9.8894	537.322	6.76354	1.551	4.36075	1.29619e-05	0.000264686
N.322	CC	AA	861.368	6.85604	434.112	6.93514	1.01337	6.84368	7.71863e-12	4.37522e-10
N.8178	CC	AA	817.029	6.39316	411.711	7.00383	1.58451	4.42018	9.86196e-06	0.000207705
N.3965	CC	AA	234.947	1.5682	118.257	7.18216	1.68251	4.26872	1.96596e-05	0.000381697
N.8545	CC	AA	1257.77	7.83161	632.801	7.34389	1.00607	7.29959	2.88646e-13	1.94329e-11
N.20746	CC	AA	274.201	1.34417	137.773	7.61841	1.61241	4.72485	2.30282e-06	5.615e-05
N.8504	CC	AA	9438.57	45.9339	4742.25	7.67581	0.892165	8.60357	7.72722e-18	8.02302e-16
N.20748	CC	AA	1267.82	6.29539	637.058	7.67654	0.720081	10.6607	1.55493e-26	3.74055e-24
N.10324	CC	AA	3712.57	15.5933	1864.08	7.91439	1.17293	6.74753	1.50387e-11	8.12747e-10
N.8428	CC	AA	141.603	0.448057	71.0255	8.17758	1.58593	5.15631	2.51859e-07	7.59658e-06
N.1986	CC	AA	972.073	3.09729	487.585	8.23809	1.08663	7.58134	3.42016e-14	2.52682e-12
N.30668	CC	AA	422.78	1.22684	212.003	8.36462	1.96945	4.24719	2.16473e-05	0.000413773
N.1988	CC	AA	237.056	0.613421	118.835	8.42664	1.43143	5.88687	3.93586e-09	1.62424e-07
N.10584	CC	AA	1296.19	3.36043	649.776	8.5657	1.60123	5.34945	8.82243e-08	2.88131e-06
N.28559	CC	AA	1265.96	3.32315	634.639	8.62307	1.9289	4.47047	7.80483e-06	0.000168077
N.25116	CC	AA	202.162	0.448057	101.305	8.69205	1.60674	5.40973	6.3119e-08	2.132e-06
N.3813	CC	AA	347.736	0.672086	174.204	8.91099	1.3613	6.54594	5.91227e-11	2.95254e-09
N.29677	CC	AA	87.4222	0	43.7111	9.26965	2.07384	4.4698	7.82931e-06	0.00016842
N.22595	CC	AA	87.8773	0	43.9386	9.2768	2.08076	4.45837	8.25858e-06	0.000176882
N.20604	CC	AA	97.322	0	48.661	9.42441	2.06358	4.56702	4.94717e-06	0.000111529
N.5616	CC	AA	100.033	0	50.0164	9.46397	1.96477	4.81682	1.45861e-06	3.74906e-05
N.1992	CC	AA	103.522	0	51.7609	9.51341	1.94889	4.88146	1.05304e-06	2.82232e-05
N.19647	CC	AA	4035	5.37669	2020.19	9.53557	1.64248	5.80558	6.41438e-09	2.57699e-07
N.16529	CC	AA	106.5	0	53.2499	9.55444	2.26065	4.22642	2.37439e-05	0.000449063
N.30617	CC	AA	1438.21	1.84619	720.028	9.76298	1.42939	6.83016	8.48203e-12	4.79417e-10
N.17385	CC	AA	125.705	0	62.8526	9.79362	1.89032	5.18094	2.20771e-07	6.75079e-06
N.16904	CC	AA	141.177	0	70.5887	9.96104	1.80148	5.52936	3.21402e-08	1.1444e-06
N.304	CC	AA	150.404	0	75.2018	10.0525	2.22304	4.52195	6.12732e-06	0.000135047
N.5507	CC	AA	154.986	0	77.493	10.0956	1.80651	5.58846	2.29087e-08	8.30695e-07
N.3186	CC	AA	175.166	0	87.5828	10.272	1.72425	5.9574	2.56284e-09	1.09183e-07
N.23308	CC	AA	195.868	0	97.9339	10.4331	1.96367	5.31308	1.07788e-07	3.45729e-06
N.13834	CC	AA	221.44	0	110.72	10.6104	2.25191	4.71171	2.45644e-06	5.93819e-05
N.29262	CC	AA	228.449	0	114.224	10.6551	2.23842	4.76009	1.93504e-06	4.80738e-05
N.4714	CC	AA	243.688	0	121.844	10.7483	2.45568	4.37689	1.20382e-05	0.000248655
N.7097	CC	AA	282.782	0	141.391	10.9631	1.521	7.20782	5.68539e-13	3.71358e-11
N.16022	CC	AA	286.566	0	143.283	10.9822	1.61256	6.8104	9.73264e-12	5.40806e-10
N.18321	CC	AA	303.293	0	151.647	11.0643	1.54127	7.17867	7.0395e-13	4.47939e-11
N.313	CC	AA	309.938	0	154.969	11.0954	1.62909	6.8108	9.70582e-12	5.40806e-10
N.27228	CC	AA	341.782	0	170.891	11.2365	1.56304	7.18888	6.53236e-13	4.21102e-11
N.8544	CC	AA	344.636	0	172.318	11.2484	1.92292	5.84964	4.92647e-09	2.012e-07
N.21645	CC	AA	357.144	0	178.572	11.2999	2.19745	5.14226	2.71447e-07	8.12528e-06
N.21905	CC	AA	373.094	0	186.547	11.363	1.53474	7.40384	1.32306e-13	9.18971e-12
N.22997	CC	AA	376.564	0	188.282	11.3763	2.19014	5.19431	2.05479e-07	6.32337e-06
N.14889	CC	AA	407.812	0	203.906	11.4913	1.42891	8.04203	8.83635e-16	7.57852e-14
N.25264	CC	AA	9211.73	1.79223	4606.76	12.2993	2.07932	5.91504	3.31798e-09	1.38373e-07
N.265	CC	AA	937.895	0	468.948	12.6928	1.47686	8.59447	8.36484e-18	8.594e-16
N.3336	CC	AA	972.069	0	486.034	12.7444	1.48949	8.55624	1.16609e-17	1.18568e-15
N.10404	CC	AA	975.802	0	487.901	12.75	1.73519	7.34789	2.01362e-13	1.37114e-11
N.11355	CC	AA	980.935	0	490.467	12.7575	2.28785	5.57618	2.45853e-08	8.88222e-07
N.3188	CC	AA	1031.52	0	515.76	12.8302	1.43137	8.96354	3.14428e-19	3.75903e-17
N.10158	CC	AA	1039.5	0	519.749	12.8411	1.59191	8.06651	7.23362e-16	6.29793e-14
N.18410	CC	AA	1097.55	0	548.776	12.9196	1.41129	9.15445	5.46361e-20	7.21678e-18
N.3814	CC	AA	1115.08	0	557.539	12.9425	1.28845	10.045	9.66898e-24	1.71829e-21
N.29256	CC	AA	1244.91	0	622.455	13.1013	3.12039	4.19861	2.68562e-05	0.000501788
N.20606	CC	AA	1256.77	0	628.386	13.1151	1.64166	7.98896	1.36086e-15	1.14231e-13
N.4987	CC	AA	1573	0	786.499	13.4389	1.41209	9.51703	1.78203e-21	2.68339e-19
N.88	CC	AA	1622.04	0	811.018	13.4831	3.05818	4.40885	1.03919e-05	0.000217381
N.7898	CC	AA	15623.4	1.22684	7812.31	13.4865	1.10722	12.1805	3.9486e-34	1.85453e-31
N.4187	CC	AA	1628.37	0	814.186	13.4887	3.06549	4.40017	1.08166e-05	0.000225311
N.26267	CC	AA	1637.54	0	818.772	13.4968	3.05351	4.42009	9.86614e-06	0.000207705
N.9717	CC	AA	1687.49	0	843.745	13.5402	1.9256	7.03171	2.04023e-12	1.21222e-10
N.785	CC	AA	1807.5	0	903.751	13.6393	1.37671	9.90719	3.87395e-23	6.64501e-21
N.787	CC	AA	1890.6	0	945.298	13.7041	3.03098	4.52134	6.14484e-06	0.000135283
N.535	CC	AA	1973	0	986.499	13.7657	2.15401	6.39073	1.65093e-10	7.92366e-09
N.20608	CC	AA	2183.85	0	1091.93	13.9123	1.345	10.3437	4.46839e-25	9.27826e-23
N.4263	CC	AA	3958.32	0	1979.16	14.7703	1.22469	12.0604	1.70968e-33	7.84307e-31
N.13725	CC	AA	3752.91	0	1876.45	27.8308	2.98075	9.33682	9.92735e-21	1.38884e-18
