# Supplementary material for: Microbiome properties in the root nodules of Prosopis cineraria, a leguminous desert tree
Source: Microbiol Spectr. 2024 Apr 16;12(6):e03617-23. doi: 10.1128/spectrum.03617-23 (PMC11237379; doi:10.1128/spectrum.03617-23)
Supplement: Data Set S2 — Significantly enriched pathways in the root nodules. [file spectrum.03617-23-s0002.xlsx]

## Sheet: pathwayEnrichment_identify_2020
Supplementary data: The pathways of differentially expressed genes that are significantly enriched in root nodules of Prosopis cineraria
##Databases: PANTHER, KEGG PATHWAY, BioCyc, Gene Ontology Slim, Gene Ontology
##Statistical test method: hypergeometric test / Fisher's exact test
##FDR correction method: Benjamini and Hochberg
#Term	Database	ID	Input number	Background number	P-Value	Corrected P-Value	Input transcript IDs	Hyperlink
cellular anatomical entity	Gene Ontology Slim	GO:0110165	808	20476	1.23668e-58	3.36437e-55	N.12857|N.11077|N.21792|N.11072|N.13855|N.13857|N.13582|N.17554|N.6709|N.19663|N.8092|N.9063|N.11986|N.4087|N.11114|N.17955|N.26208|N.23860|N.27262|N.13697|N.19821|N.27836|N.8300|N.6561|N.9140|N.17957|N.16393|N.18842|N.30447|N.8472|N.24125|N.5997|N.5995|N.17781|N.7593|N.27398|N.11270|N.17415|N.23817|N.23816|N.2589|N.18403|N.30086|N.5080|N.1464|N.21421|N.16322|N.7044|N.28878|N.18763|N.20744|N.1396…	http://amigo.geneontology.org/cgi-bin/amigo/term_details?term=GO:0110165
response to stimulus	Gene Ontology Slim	GO:0050896	353	5510	4.52443e-51	6.15436e-48	N.13857|N.6709|N.4087|N.11114|N.26208|N.27262|N.13697|N.28083|N.13699|N.18841|N.24125|N.24120|N.17781|N.30284|N.7593|N.27398|N.18403|N.30086|N.2119|N.7732|N.20744|N.7437|N.25868|N.25869|N.15825|N.15988|N.9876|N.10073|N.6945|N.29456|N.19959|N.19896|N.7037|N.22408|N.11617|N.12772|N.9439|N.1393|N.785|N.30543|N.24302|N.12792|N.1642|N.3383|N.25167|N.24065|N.16446|N.16293|N.20562|N.22172|N.9059|N.19821…	http://amigo.geneontology.org/cgi-bin/amigo/term_details?term=GO:0050896
response to chemical	Gene Ontology Slim	GO:0042221	224	2743	4.88851e-45	4.43307e-42	N.8092|N.17098|N.6171|N.5278|N.5752|N.6709|N.22592|N.18168|N.27989|N.5986|N.25806|N.18159|N.28819|N.6945|N.4087|N.21450|N.26208|N.28955|N.20604|N.27262|N.11873|N.14476|N.13697|N.15300|N.12829|N.10495|N.20493|N.24032|N.17633|N.29254|N.28251|N.28252|N.16656|N.6044|N.12023|N.18841|N.18410|N.30159|N.18987|N.24120|N.10964|N.17781|N.7116|N.30284|N.29442|N.7593|N.9312|N.13302|N.16958|N.12515|N.3551|N.16…	http://amigo.geneontology.org/cgi-bin/amigo/term_details?term=GO:0042221
intracellular	Gene Ontology Slim	GO:0005622	700	17437	1.97083e-41	1.34041e-38	N.12857|N.11077|N.21792|N.11072|N.13855|N.13857|N.13582|N.17554|N.6709|N.19663|N.11986|N.4087|N.17955|N.26208|N.23860|N.27262|N.13697|N.28083|N.27836|N.8300|N.6561|N.11078|N.17957|N.16393|N.18842|N.30447|N.8472|N.5997|N.5995|N.17781|N.7593|N.27398|N.23817|N.23816|N.18403|N.30086|N.5080|N.1464|N.16322|N.7732|N.28878|N.20744|N.25868|N.15825|N.6960|N.15988|N.29393|N.9876|N.14513|N.10073|N.28378|N.29…	http://amigo.geneontology.org/cgi-bin/amigo/term_details?term=GO:0005622
response to oxygen-containing compound	Gene Ontology Slim	GO:1901700	146	1504	4.81602e-36	2.6204e-33	N.8092|N.5278|N.6709|N.22592|N.18168|N.27989|N.5986|N.26859|N.28819|N.6945|N.21450|N.10858|N.20604|N.26492|N.11873|N.14476|N.13697|N.15300|N.12829|N.24032|N.17633|N.28251|N.16656|N.6044|N.18410|N.30159|N.24120|N.17781|N.30533|N.29442|N.7593|N.16958|N.12515|N.20562|N.16068|N.11776|N.8989|N.8988|N.29254|N.24242|N.19161|N.18403|N.30086|N.15101|N.23568|N.8561|N.14758|N.19608|N.14901|N.7732|N.6193|N.1…	http://amigo.geneontology.org/cgi-bin/amigo/term_details?term=GO:1901700
binding	Gene Ontology Slim	GO:0005488	448	9385	1.41028e-34	6.39445e-32	N.12857|N.9063|N.13855|N.13582|N.6709|N.19663|N.4087|N.26208|N.17957|N.27262|N.13697|N.28083|N.12829|N.8300|N.20679|N.16393|N.23850|N.18841|N.8472|N.5995|N.17781|N.1946|N.27398|N.11270|N.17415|N.18403|N.30086|N.15356|N.16322|N.7732|N.20744|N.7437|N.25869|N.15825|N.6960|N.15988|N.29393|N.9876|N.14513|N.28378|N.29456|N.11580|N.13258|N.26808|N.30033|N.13314|N.19959|N.19896|N.894|N.7037|N.11617|N.127…	http://amigo.geneontology.org/cgi-bin/amigo/term_details?term=GO:0005488
response to stress	Gene Ontology Slim	GO:0006950	217	3196	3.08303e-32	1.1982e-29	N.8092|N.4701|N.2677|N.6171|N.5278|N.13857|N.20131|N.5823|N.15161|N.8504|N.28812|N.6370|N.785|N.27989|N.23628|N.9469|N.18159|N.28819|N.14275|N.4087|N.30159|N.20609|N.26208|N.20605|N.20604|N.27262|N.13697|N.15300|N.12829|N.27667|N.24032|N.21968|N.17633|N.29254|N.7924|N.28251|N.16656|N.6044|N.6709|N.18841|N.18168|N.22592|N.24120|N.17781|N.30533|N.20562|N.30284|N.22107|N.13373|N.9312|N.13302|N.16958…	http://amigo.geneontology.org/cgi-bin/amigo/term_details?term=GO:0006950
response to organic substance	Gene Ontology Slim	GO:0010033	151	1760	9.30484e-32	3.16423e-29	N.8092|N.5278|N.6709|N.22592|N.18168|N.5986|N.28819|N.12743|N.10858|N.20604|N.27262|N.11873|N.14476|N.13697|N.15300|N.12829|N.24032|N.17633|N.28251|N.16656|N.12023|N.18410|N.30159|N.18987|N.24120|N.10964|N.17781|N.29442|N.7593|N.9312|N.12515|N.3551|N.16068|N.8989|N.8988|N.9848|N.22103|N.24242|N.19161|N.18403|N.30086|N.15101|N.24718|N.8561|N.14758|N.19608|N.14901|N.13361|N.6193|N.15825|N.9408|N.12…	http://amigo.geneontology.org/cgi-bin/amigo/term_details?term=GO:0010033
cell periphery	Gene Ontology Slim	GO:0071944	234	3773	1.81309e-29	5.48056e-27	N.20095|N.9063|N.2677|N.13855|N.10404|N.20131|N.29262|N.30166|N.19663|N.28812|N.24027|N.25806|N.14275|N.20608|N.30355|N.10791|N.27262|N.21924|N.16055|N.24144|N.28686|N.10363|N.28083|N.29755|N.3136|N.8300|N.6561|N.25720|N.21968|N.17633|N.13860|N.25441|N.28251|N.16393|N.5718|N.25039|N.8229|N.24489|N.26708|N.30158|N.24125|N.13373|N.12994|N.3336|N.29411|N.11673|N.29442|N.20616|N.9312|N.11448|N.9140|N…	http://amigo.geneontology.org/cgi-bin/amigo/term_details?term=GO:0071944
cellular response to chemical stimulus	Gene Ontology Slim	GO:0070887	128	1412	6.72934e-29	1.81735e-26	N.8092|N.6171|N.5278|N.6709|N.22592|N.27989|N.5986|N.18159|N.28819|N.12743|N.4087|N.21450|N.10858|N.20604|N.27262|N.15300|N.26492|N.10495|N.24032|N.26905|N.28251|N.28252|N.16656|N.18410|N.18987|N.17781|N.30284|N.29442|N.9312|N.13302|N.12515|N.3551|N.16068|N.11776|N.11775|N.8988|N.22103|N.19161|N.18403|N.30086|N.28662|N.23568|N.24718|N.8561|N.19608|N.22373|N.13361|N.6193|N.25868|N.21546|N.15825|N.…	http://amigo.geneontology.org/cgi-bin/amigo/term_details?term=GO:0070887
membrane-bounded organelle	Gene Ontology Slim	GO:0043227	626	15953	7.34824e-29	1.81735e-26	N.12857|N.11077|N.21792|N.11072|N.13857|N.13582|N.17554|N.6709|N.19663|N.11986|N.4087|N.17955|N.26208|N.23860|N.27262|N.28127|N.28083|N.27836|N.8300|N.6561|N.11078|N.17957|N.16393|N.18842|N.18841|N.8472|N.5995|N.17781|N.1946|N.27398|N.23817|N.23816|N.18277|N.18403|N.30086|N.5080|N.1464|N.16322|N.7732|N.28878|N.20744|N.25868|N.15825|N.6960|N.15988|N.12829|N.9876|N.14513|N.10073|N.28378|N.11580|N.1…	http://amigo.geneontology.org/cgi-bin/amigo/term_details?term=GO:0043227
intracellular membrane-bounded organelle	Gene Ontology Slim	GO:0043231	619	15757	2.40114e-28	5.44359e-26	N.12857|N.11077|N.21792|N.11072|N.13857|N.13582|N.17554|N.6709|N.19663|N.11986|N.4087|N.17955|N.26208|N.23860|N.27262|N.28127|N.27836|N.8300|N.6561|N.11078|N.17957|N.16393|N.18842|N.18841|N.8472|N.5995|N.17781|N.1946|N.27398|N.23817|N.23816|N.18277|N.18403|N.30086|N.5080|N.1464|N.16322|N.7732|N.28878|N.20744|N.25868|N.15825|N.6960|N.15988|N.12829|N.9876|N.14513|N.10073|N.28378|N.11580|N.13258|N.2…	http://amigo.geneontology.org/cgi-bin/amigo/term_details?term=GO:0043231
organelle	Gene Ontology Slim	GO:0043226	629	16128	2.78179e-28	5.45422e-26	N.12857|N.11077|N.21792|N.11072|N.13857|N.13582|N.17554|N.6709|N.19663|N.11986|N.4087|N.17955|N.26208|N.23860|N.27262|N.28127|N.28083|N.27836|N.8300|N.6561|N.11078|N.17957|N.16393|N.18842|N.18841|N.8472|N.5995|N.17781|N.1946|N.27398|N.23817|N.23816|N.18277|N.18403|N.30086|N.5080|N.1464|N.16322|N.7732|N.28878|N.20744|N.25868|N.15825|N.6960|N.15988|N.12829|N.9876|N.14513|N.10073|N.28378|N.11580|N.1…	http://amigo.geneontology.org/cgi-bin/amigo/term_details?term=GO:0043226
intracellular organelle	Gene Ontology Slim	GO:0043229	626	16019	2.8068e-28	5.45422e-26	N.12857|N.11077|N.21792|N.11072|N.13857|N.13582|N.17554|N.6709|N.19663|N.11986|N.4087|N.17955|N.26208|N.23860|N.27262|N.28127|N.28083|N.27836|N.8300|N.6561|N.11078|N.17957|N.16393|N.18842|N.18841|N.8472|N.5995|N.17781|N.1946|N.27398|N.23817|N.23816|N.18277|N.18403|N.30086|N.5080|N.1464|N.16322|N.7732|N.28878|N.20744|N.25868|N.15825|N.6960|N.15988|N.12829|N.9876|N.14513|N.10073|N.28378|N.11580|N.1…	http://amigo.geneontology.org/cgi-bin/amigo/term_details?term=GO:0043229
cellular response to stimulus	Gene Ontology Slim	GO:0051716	187	2738	9.41939e-28	1.70836e-25	N.8092|N.2677|N.6171|N.5278|N.20131|N.6709|N.22592|N.6370|N.785|N.27989|N.5986|N.18159|N.28819|N.14275|N.4087|N.21450|N.30355|N.20604|N.27262|N.14476|N.13697|N.15300|N.26492|N.10495|N.13828|N.24032|N.17633|N.25441|N.28251|N.28252|N.16656|N.18841|N.18410|N.24125|N.17781|N.30284|N.29442|N.9312|N.13302|N.12515|N.3551|N.16068|N.2170|N.28327|N.11776|N.11775|N.8988|N.7301|N.19161|N.18403|N.30086|N.2866…	http://amigo.geneontology.org/cgi-bin/amigo/term_details?term=GO:0051716
metabolic process	Gene Ontology Slim	GO:0008152	453	10224	2.08775e-27	3.54983e-25	N.11608|N.9063|N.13855|N.13857|N.13582|N.6709|N.19663|N.4087|N.17955|N.26208|N.17957|N.27262|N.13697|N.12829|N.8300|N.20679|N.16393|N.23850|N.30447|N.8472|N.5995|N.17781|N.7593|N.17415|N.18403|N.30086|N.15356|N.7044|N.28878|N.20744|N.7437|N.25869|N.15825|N.4701|N.29393|N.9876|N.10073|N.28378|N.15500|N.11580|N.13258|N.26808|N.30032|N.19959|N.13251|N.19896|N.894|N.11617|N.12772|N.9439|N.1393|N.2716…	http://amigo.geneontology.org/cgi-bin/amigo/term_details?term=GO:0008152
response to acid chemical	Gene Ontology Slim	GO:0001101	111	1161	8.16479e-27	1.30661e-24	N.5278|N.6709|N.18410|N.27989|N.26859|N.28819|N.10858|N.20604|N.11873|N.14476|N.15300|N.24032|N.17633|N.28251|N.16656|N.18168|N.30159|N.24120|N.30533|N.16958|N.12515|N.16068|N.11776|N.8989|N.8988|N.29254|N.24242|N.19161|N.18403|N.30086|N.23568|N.8561|N.19608|N.7732|N.15825|N.9408|N.12274|N.23288|N.29456|N.24663|N.6857|N.7708|N.16131|N.11617|N.12772|N.9439|N.26275|N.30543|N.26208|N.22107|N.5744|N.…	http://amigo.geneontology.org/cgi-bin/amigo/term_details?term=GO:0001101
response to endogenous stimulus	Gene Ontology Slim	GO:0009719	127	1475	9.27024e-27	1.40109e-24	N.8092|N.5278|N.6709|N.22592|N.18168|N.28819|N.12743|N.10858|N.20604|N.27262|N.11873|N.14476|N.15300|N.24032|N.17633|N.28251|N.16656|N.18410|N.30159|N.18987|N.24120|N.17781|N.29442|N.9312|N.12515|N.3551|N.16068|N.8989|N.8988|N.9848|N.22103|N.24242|N.19161|N.18403|N.30086|N.24718|N.8561|N.19608|N.14901|N.13361|N.15825|N.9408|N.12274|N.17995|N.3328|N.6857|N.19757|N.7708|N.16131|N.11617|N.12772|N.94…	http://amigo.geneontology.org/cgi-bin/amigo/term_details?term=GO:0009719
response to hormone	Gene Ontology Slim	GO:0009725	126	1461	1.31608e-26	1.88441e-24	N.8092|N.5278|N.6709|N.22592|N.18168|N.28819|N.12743|N.10858|N.20604|N.27262|N.11873|N.14476|N.15300|N.24032|N.17633|N.28251|N.16656|N.18410|N.30159|N.18987|N.24120|N.17781|N.9312|N.12515|N.3551|N.16068|N.8989|N.8988|N.9848|N.22103|N.24242|N.19161|N.18403|N.30086|N.24718|N.8561|N.19608|N.14901|N.13361|N.15825|N.9408|N.12274|N.17995|N.3328|N.6857|N.19757|N.7708|N.16131|N.11617|N.12772|N.9439|N.139…	http://amigo.geneontology.org/cgi-bin/amigo/term_details?term=GO:0009725
cellular process	Gene Ontology Slim	GO:0009987	479	11150	1.44748e-26	1.96894e-24	N.9063|N.13855|N.13582|N.6709|N.19663|N.4087|N.17955|N.26208|N.17957|N.27262|N.13697|N.28083|N.12829|N.8300|N.20679|N.16393|N.23850|N.18842|N.18841|N.8472|N.24125|N.5995|N.17781|N.30284|N.7593|N.17415|N.18403|N.30086|N.15356|N.21421|N.20744|N.7437|N.25868|N.25869|N.15825|N.29393|N.9876|N.10073|N.6945|N.28378|N.29456|N.11580|N.13258|N.26808|N.30032|N.19959|N.19896|N.894|N.20639|N.22408|N.11617|N.1…	http://amigo.geneontology.org/cgi-bin/amigo/term_details?term=GO:0009987
DNA-binding transcription factor activity	Gene Ontology Slim	GO:0003700	123	1439	1.17825e-25	1.5264e-23	N.1208|N.5278|N.22711|N.6709|N.22592|N.25288|N.19663|N.8092|N.5823|N.8472|N.5986|N.18900|N.25880|N.30159|N.20606|N.17957|N.20604|N.27262|N.20079|N.15300|N.27667|N.24032|N.18005|N.16656|N.25633|N.21434|N.18410|N.25759|N.24724|N.17781|N.9312|N.12515|N.8989|N.8988|N.22103|N.24242|N.19161|N.18403|N.30086|N.6592|N.19608|N.14596|N.13361|N.6193|N.9122|N.20744|N.15825|N.9408|N.29393|N.12274|N.28556|N.987…	http://amigo.geneontology.org/cgi-bin/amigo/term_details?term=GO:0003700
plasma membrane	Gene Ontology Slim	GO:0005886	203	3279	3.90591e-25	4.83001e-23	N.9063|N.13855|N.10404|N.20131|N.29262|N.30166|N.28812|N.24027|N.25806|N.14275|N.20608|N.30355|N.27262|N.21924|N.16055|N.24144|N.28686|N.10363|N.28083|N.29755|N.13828|N.8300|N.6561|N.25720|N.21968|N.17633|N.13860|N.25441|N.28251|N.16393|N.5718|N.25039|N.8229|N.24489|N.26708|N.30158|N.24125|N.13373|N.12994|N.3336|N.29411|N.11673|N.29442|N.20616|N.9312|N.11448|N.9140|N.14464|N.11270|N.14508|N.403|N…	http://amigo.geneontology.org/cgi-bin/amigo/term_details?term=GO:0005886
response to abiotic stimulus	Gene Ontology Slim	GO:0009628	146	1981	1.9727e-24	2.33337e-22	N.18964|N.5278|N.20131|N.6709|N.5988|N.27989|N.5986|N.18159|N.28819|N.6945|N.10858|N.20604|N.27262|N.11873|N.13697|N.15300|N.13699|N.27667|N.24032|N.17633|N.29254|N.16656|N.18168|N.24724|N.24120|N.17781|N.13725|N.30284|N.9312|N.6338|N.16958|N.12515|N.16068|N.11776|N.11775|N.8988|N.9848|N.7301|N.19161|N.18403|N.30086|N.23568|N.6592|N.2119|N.8561|N.22373|N.7732|N.5848|N.2875|N.25868|N.25869|N.26859…	http://amigo.geneontology.org/cgi-bin/amigo/term_details?term=GO:0009628
intrinsic component of membrane	Gene Ontology Slim	GO:0031224	241	4358	1.1622e-23	1.3174e-21	N.11077|N.9063|N.11072|N.13855|N.10404|N.20131|N.15962|N.28812|N.8178|N.6370|N.16260|N.24027|N.6960|N.25806|N.7807|N.21450|N.30355|N.23860|N.16546|N.6742|N.10363|N.265|N.12829|N.26651|N.24677|N.6561|N.25136|N.21968|N.17633|N.13582|N.25138|N.16403|N.12967|N.3813|N.5718|N.25039|N.18842|N.18168|N.30158|N.24125|N.15560|N.9319|N.13373|N.14513|N.26708|N.11673|N.29442|N.20616|N.11051|N.11448|N.9140|N.22…	http://amigo.geneontology.org/cgi-bin/amigo/term_details?term=GO:0031224
transcription regulator activity	Gene Ontology Slim	GO:0140110	123	1530	1.64723e-23	1.79252e-21	N.1208|N.5278|N.22711|N.6709|N.22592|N.25288|N.19663|N.8092|N.5823|N.8472|N.5986|N.18900|N.25880|N.30159|N.20606|N.17957|N.20604|N.27262|N.20079|N.15300|N.27667|N.24032|N.18005|N.16656|N.25633|N.21434|N.18410|N.25759|N.24724|N.17781|N.9312|N.12515|N.8989|N.8988|N.22103|N.24242|N.19161|N.18403|N.30086|N.6592|N.19608|N.14596|N.13361|N.6193|N.9122|N.20744|N.15825|N.9408|N.29393|N.12274|N.28556|N.987…	http://amigo.geneontology.org/cgi-bin/amigo/term_details?term=GO:0140110
ion binding	Gene Ontology Slim	GO:0043167	257	4826	3.52648e-23	3.68992e-21	N.12857|N.25840|N.9063|N.2677|N.6171|N.10404|N.5752|N.20131|N.25759|N.8504|N.18429|N.18168|N.6193|N.17098|N.9469|N.18159|N.6945|N.4087|N.379|N.22624|N.20609|N.7094|N.20605|N.22357|N.375|N.11873|N.13697|N.16633|N.28686|N.18841|N.27836|N.5278|N.9408|N.16322|N.26905|N.13582|N.25441|N.28251|N.3813|N.17385|N.12161|N.13855|N.21434|N.24489|N.18410|N.15161|N.5995|N.10964|N.13373|N.11673|N.1642|N.18615|N.…	http://amigo.geneontology.org/cgi-bin/amigo/term_details?term=GO:0043167
biological regulation	Gene Ontology Slim	GO:0065007	285	5631	8.07479e-23	8.13609e-21	N.25840|N.1208|N.24027|N.1981|N.5278|N.20131|N.22711|N.5823|N.25759|N.25288|N.28817|N.19663|N.8092|N.28812|N.8178|N.22103|N.18410|N.9469|N.18900|N.28819|N.6945|N.25880|N.30159|N.30355|N.17957|N.20604|N.27262|N.11873|N.14476|N.11554|N.23568|N.173|N.20079|N.15300|N.27836|N.27667|N.9408|N.24032|N.13287|N.18005|N.25441|N.28251|N.16656|N.12163|N.5718|N.25633|N.18842|N.6709|N.21434|N.8472|N.24125|N.247…	http://amigo.geneontology.org/cgi-bin/amigo/term_details?term=GO:0065007
response to external stimulus	Gene Ontology Slim	GO:0009605	125	1632	3.2817e-22	3.18853e-20	N.2677|N.13857|N.20131|N.22592|N.28812|N.6370|N.16260|N.5986|N.28819|N.14275|N.4087|N.10858|N.28955|N.20604|N.13697|N.15300|N.21968|N.17633|N.28251|N.3813|N.6044|N.3336|N.20616|N.15044|N.2170|N.23628|N.8988|N.21757|N.24242|N.19161|N.20395|N.23568|N.37|N.18599|N.8561|N.27989|N.22373|N.25021|N.16599|N.30471|N.7437|N.2875|N.25869|N.26267|N.4701|N.3328|N.9876|N.14693|N.4970|N.10073|N.6945|N.13969|N.2…	http://amigo.geneontology.org/cgi-bin/amigo/term_details?term=GO:0009605
membrane	Gene Ontology Slim	GO:0016020	322	6756	3.79314e-22	3.55835e-20	N.11077|N.9063|N.21100|N.11072|N.13855|N.10404|N.20131|N.15962|N.30166|N.28812|N.8178|N.6370|N.18168|N.16260|N.24027|N.6960|N.25806|N.14275|N.7807|N.21450|N.20608|N.30355|N.23860|N.10791|N.27262|N.22428|N.16055|N.16546|N.24144|N.28686|N.10363|N.10964|N.19821|N.12829|N.26799|N.13828|N.24236|N.24677|N.6561|N.25720|N.25136|N.21968|N.17633|N.13582|N.25138|N.25441|N.12967|N.28251|N.3813|N.5718|N.25039…	http://amigo.geneontology.org/cgi-bin/amigo/term_details?term=GO:0016020
heterocyclic compound binding	Gene Ontology Slim	GO:1901363	279	5527	4.2678e-22	3.87019e-20	N.1208|N.9063|N.6171|N.10404|N.5752|N.20131|N.6709|N.25759|N.25288|N.19663|N.8504|N.5823|N.18429|N.22103|N.18410|N.5986|N.20200|N.13373|N.28556|N.25880|N.30159|N.20609|N.5056|N.20605|N.20604|N.22357|N.27262|N.13697|N.6742|N.15300|N.13699|N.5278|N.27667|N.8092|N.9408|N.24032|N.7439|N.18005|N.13582|N.25441|N.28251|N.16656|N.17385|N.25633|N.13855|N.21434|N.8472|N.15161|N.24724|N.5995|N.17781|N.11673…	http://amigo.geneontology.org/cgi-bin/amigo/term_details?term=GO:1901363
organic cyclic compound binding	Gene Ontology Slim	GO:0097159	279	5548	7.29764e-22	6.34191e-20	N.1208|N.9063|N.6171|N.10404|N.5752|N.20131|N.6709|N.25759|N.25288|N.19663|N.8504|N.5823|N.18429|N.22103|N.18410|N.5986|N.20200|N.13373|N.28556|N.25880|N.30159|N.20609|N.5056|N.20605|N.20604|N.22357|N.27262|N.13697|N.6742|N.15300|N.13699|N.5278|N.27667|N.8092|N.9408|N.24032|N.7439|N.18005|N.13582|N.25441|N.28251|N.16656|N.17385|N.25633|N.13855|N.21434|N.8472|N.15161|N.24724|N.5995|N.17781|N.11673…	http://amigo.geneontology.org/cgi-bin/amigo/term_details?term=GO:0097159
organic substance metabolic process	Gene Ontology Slim	GO:0071704	394	8962	7.4597e-22	6.34191e-20	N.11608|N.9063|N.13855|N.13582|N.6709|N.19663|N.17955|N.26208|N.17957|N.27262|N.13697|N.12829|N.8300|N.20679|N.16393|N.23850|N.18841|N.8472|N.5995|N.17781|N.7593|N.17415|N.18403|N.30086|N.15356|N.7044|N.28878|N.20744|N.7437|N.25869|N.15825|N.4701|N.29393|N.9876|N.28378|N.15500|N.11580|N.13258|N.30032|N.19959|N.13251|N.19896|N.894|N.11617|N.12772|N.9439|N.1393|N.27160|N.20730|N.6857|N.25995|N.142|…	http://amigo.geneontology.org/cgi-bin/amigo/term_details?term=GO:0071704
transporter activity	Gene Ontology Slim	GO:0005215	98	1100	1.10816e-21	9.13564e-20	N.11077|N.26747|N.11078|N.15962|N.25806|N.30355|N.23860|N.26651|N.6561|N.25136|N.9140|N.25138|N.16403|N.12967|N.5718|N.18842|N.30158|N.15560|N.26708|N.20616|N.11270|N.14889|N.20395|N.15028|N.18836|N.18835|N.7732|N.20155|N.9121|N.7128|N.875|N.12568|N.4970|N.24526|N.2589|N.2293|N.28961|N.7708|N.21411|N.20639|N.12463|N.22408|N.21316|N.787|N.785|N.30543|N.12308|N.12302|N.25550|N.3515|N.6742|N.16742|N…	http://amigo.geneontology.org/cgi-bin/amigo/term_details?term=GO:0005215
integral component of membrane	Gene Ontology Slim	GO:0016021	226	4151	3.19025e-21	2.55267e-19	N.11077|N.9063|N.11072|N.13855|N.10404|N.20131|N.15962|N.28812|N.6370|N.16260|N.24027|N.6960|N.25806|N.7807|N.21450|N.30355|N.23860|N.16546|N.6742|N.10363|N.265|N.12829|N.26651|N.8300|N.6561|N.25136|N.13287|N.17633|N.13582|N.25138|N.16403|N.12967|N.3813|N.5718|N.25039|N.18842|N.18168|N.30158|N.24125|N.15560|N.9319|N.13373|N.14513|N.26708|N.11673|N.29442|N.20616|N.11051|N.11448|N.9140|N.22942|N.11…	http://amigo.geneontology.org/cgi-bin/amigo/term_details?term=GO:0016021
transmembrane transporter activity	Gene Ontology Slim	GO:0022857	94	1061	1.13623e-20	8.83179e-19	N.11077|N.11078|N.15962|N.25806|N.30355|N.23860|N.26651|N.6561|N.25136|N.9140|N.25138|N.16403|N.12967|N.5718|N.18842|N.30158|N.15560|N.26708|N.20616|N.11270|N.14889|N.20395|N.15028|N.18836|N.18835|N.7732|N.20155|N.9121|N.7128|N.875|N.12568|N.4970|N.24526|N.2589|N.2293|N.28961|N.7708|N.21411|N.20639|N.12463|N.22408|N.21316|N.787|N.785|N.30543|N.12308|N.265|N.25550|N.3515|N.6742|N.16742|N.16459|N.2…	http://amigo.geneontology.org/cgi-bin/amigo/term_details?term=GO:0022857
transmembrane transport	Gene Ontology Slim	GO:0055085	98	1178	9.3086e-20	7.03446e-18	N.11077|N.9140|N.15962|N.25806|N.30355|N.23860|N.26651|N.6561|N.25136|N.11078|N.25138|N.16403|N.12967|N.5718|N.18842|N.30158|N.15560|N.26708|N.20616|N.11270|N.14889|N.20395|N.15028|N.18836|N.18835|N.7732|N.20155|N.9121|N.7128|N.875|N.12274|N.12568|N.4970|N.24526|N.2589|N.2293|N.28961|N.7708|N.21411|N.20639|N.12463|N.22408|N.21316|N.787|N.785|N.30543|N.12308|N.265|N.25550|N.3515|N.6742|N.16742|N.1…	http://amigo.geneontology.org/cgi-bin/amigo/term_details?term=GO:0055085
regulation of transcription, DNA-templated	Gene Ontology Slim	GO:0006355	135	1984	1.01342e-19	7.45139e-18	N.1208|N.5278|N.22711|N.6709|N.25759|N.25288|N.19663|N.8092|N.5823|N.8472|N.5986|N.18900|N.25880|N.30159|N.20606|N.17957|N.20604|N.27262|N.14476|N.20079|N.15300|N.27667|N.24032|N.18005|N.16656|N.25633|N.21434|N.18410|N.22592|N.24724|N.18987|N.17781|N.9312|N.20610|N.12515|N.5988|N.8989|N.8988|N.22103|N.24242|N.19161|N.18403|N.30086|N.6592|N.19608|N.14596|N.13361|N.6193|N.9122|N.20744|N.15825|N.940…	http://amigo.geneontology.org/cgi-bin/amigo/term_details?term=GO:0006355
nucleic acid-templated transcription	Gene Ontology Slim	GO:0097659	129	1855	1.40615e-19	1.00669e-17	N.1208|N.5278|N.22711|N.6709|N.22592|N.25288|N.19663|N.8092|N.5823|N.8472|N.5986|N.18900|N.25880|N.30159|N.20606|N.17957|N.20604|N.27262|N.14476|N.20079|N.15300|N.27667|N.24032|N.18005|N.16656|N.21434|N.18410|N.25759|N.24724|N.18987|N.17781|N.9312|N.20610|N.12515|N.5988|N.8989|N.8988|N.22103|N.24242|N.19161|N.18403|N.30086|N.6592|N.19608|N.14596|N.13361|N.6193|N.9122|N.20744|N.15825|N.9408|N.2939…	http://amigo.geneontology.org/cgi-bin/amigo/term_details?term=GO:0097659
regulatory region nucleic acid binding	Gene Ontology Slim	GO:0001067	77	781	1.6559e-19	1.12447e-17	N.15538|N.22711|N.21195|N.18403|N.30086|N.24242|N.20079|N.13361|N.6592|N.15537|N.22592|N.25288|N.5863|N.19663|N.19161|N.27262|N.14596|N.29928|N.19337|N.17995|N.6623|N.9122|N.8092|N.25880|N.30159|N.22339|N.20606|N.17957|N.20604|N.7146|N.11523|N.8427|N.11554|N.22103|N.28556|N.10958|N.29115|N.30392|N.30533|N.5690|N.11580|N.27667|N.9819|N.24032|N.13592|N.26310|N.18005|N.23552|N.7439|N.10196|N.18452|N…	http://amigo.geneontology.org/cgi-bin/amigo/term_details?term=GO:0001067
transcription regulatory region DNA binding	Gene Ontology Slim	GO:0044212	77	781	1.6559e-19	1.12447e-17	N.15538|N.22711|N.21195|N.18403|N.30086|N.24242|N.20079|N.13361|N.6592|N.15537|N.22592|N.25288|N.5863|N.19663|N.19161|N.27262|N.14596|N.29928|N.19337|N.17995|N.6623|N.9122|N.8092|N.25880|N.30159|N.22339|N.20606|N.17957|N.20604|N.7146|N.11523|N.8427|N.11554|N.22103|N.28556|N.10958|N.29115|N.30392|N.30533|N.5690|N.11580|N.27667|N.9819|N.24032|N.13592|N.26310|N.18005|N.23552|N.7439|N.10196|N.18452|N…	http://amigo.geneontology.org/cgi-bin/amigo/term_details?term=GO:0044212
cytoplasm	Gene Ontology Slim	GO:0005737	481	12053	1.69466e-19	1.12447e-17	N.11077|N.11072|N.13855|N.13857|N.13582|N.11986|N.4087|N.17955|N.23860|N.13697|N.28083|N.27836|N.8300|N.6561|N.11078|N.16393|N.18842|N.30447|N.5997|N.5995|N.7593|N.27398|N.5080|N.1464|N.16322|N.28878|N.15988|N.14513|N.10073|N.28378|N.29456|N.13258|N.30033|N.30032|N.19959|N.19896|N.20639|N.7037|N.22408|N.22560|N.2848|N.787|N.27160|N.21498|N.22404|N.142|N.24302|N.12792|N.3515|N.19185|N.16742|N.1642…	http://amigo.geneontology.org/cgi-bin/amigo/term_details?term=GO:0005737
regulation of nucleic acid-templated transcription	Gene Ontology Slim	GO:1903506	135	2000	1.92866e-19	1.22021e-17	N.1208|N.5278|N.22711|N.6709|N.25759|N.25288|N.19663|N.8092|N.5823|N.8472|N.5986|N.18900|N.25880|N.30159|N.20606|N.17957|N.20604|N.27262|N.14476|N.20079|N.15300|N.27667|N.24032|N.18005|N.16656|N.25633|N.21434|N.18410|N.22592|N.24724|N.18987|N.17781|N.9312|N.20610|N.12515|N.5988|N.8989|N.8988|N.22103|N.24242|N.19161|N.18403|N.30086|N.6592|N.19608|N.14596|N.13361|N.6193|N.9122|N.20744|N.15825|N.940…	http://amigo.geneontology.org/cgi-bin/amigo/term_details?term=GO:1903506
regulation of RNA biosynthetic process	Gene Ontology Slim	GO:2001141	135	2000	1.92866e-19	1.22021e-17	N.1208|N.5278|N.22711|N.6709|N.25759|N.25288|N.19663|N.8092|N.5823|N.8472|N.5986|N.18900|N.25880|N.30159|N.20606|N.17957|N.20604|N.27262|N.14476|N.20079|N.15300|N.27667|N.24032|N.18005|N.16656|N.25633|N.21434|N.18410|N.22592|N.24724|N.18987|N.17781|N.9312|N.20610|N.12515|N.5988|N.8989|N.8988|N.22103|N.24242|N.19161|N.18403|N.30086|N.6592|N.19608|N.14596|N.13361|N.6193|N.9122|N.20744|N.15825|N.940…	http://amigo.geneontology.org/cgi-bin/amigo/term_details?term=GO:2001141
RNA biosynthetic process	Gene Ontology Slim	GO:0032774	129	1869	2.51597e-19	1.55561e-17	N.1208|N.5278|N.22711|N.6709|N.22592|N.25288|N.19663|N.8092|N.5823|N.8472|N.5986|N.18900|N.25880|N.30159|N.20606|N.17957|N.20604|N.27262|N.14476|N.20079|N.15300|N.27667|N.24032|N.18005|N.16656|N.21434|N.18410|N.25759|N.24724|N.18987|N.17781|N.9312|N.20610|N.12515|N.5988|N.8989|N.8988|N.22103|N.24242|N.19161|N.18403|N.30086|N.6592|N.19608|N.14596|N.13361|N.6193|N.9122|N.20744|N.15825|N.9408|N.2939…	http://amigo.geneontology.org/cgi-bin/amigo/term_details?term=GO:0032774
transcription, DNA-templated	Gene Ontology Slim	GO:0006351	128	1847	2.59357e-19	1.56796e-17	N.1208|N.5278|N.22711|N.6709|N.22592|N.25288|N.19663|N.8092|N.5823|N.8472|N.5986|N.18900|N.25880|N.30159|N.20606|N.17957|N.20604|N.27262|N.14476|N.20079|N.15300|N.27667|N.24032|N.18005|N.16656|N.21434|N.18410|N.25759|N.24724|N.18987|N.17781|N.9312|N.20610|N.12515|N.5988|N.8989|N.8988|N.22103|N.24242|N.19161|N.18403|N.30086|N.6592|N.19608|N.14596|N.13361|N.6193|N.9122|N.20744|N.15825|N.9408|N.2939…	http://amigo.geneontology.org/cgi-bin/amigo/term_details?term=GO:0006351
defense response	Gene Ontology Slim	GO:0006952	105	1361	6.36211e-19	3.76263e-17	N.8092|N.4701|N.13857|N.20131|N.6709|N.22592|N.8504|N.28812|N.6370|N.9469|N.14275|N.4087|N.20609|N.10858|N.20605|N.20604|N.15300|N.12829|N.21968|N.17633|N.28251|N.16656|N.6044|N.15161|N.17781|N.22107|N.27398|N.2170|N.5823|N.8988|N.24242|N.15101|N.23568|N.37|N.28083|N.30471|N.5986|N.20744|N.26267|N.15988|N.14693|N.17934|N.24663|N.6857|N.24667|N.15422|N.19959|N.19896|N.29105|N.20263|N.11617|N.21664…	http://amigo.geneontology.org/cgi-bin/amigo/term_details?term=GO:0006952
response to drug	Gene Ontology Slim	GO:0042493	58	473	7.33477e-19	4.24559e-17	N.24242|N.20604|N.30086|N.15538|N.14041|N.5278|N.15537|N.22592|N.14758|N.8092|N.7486|N.12023|N.6193|N.5986|N.25806|N.28819|N.6945|N.8988|N.22793|N.10858|N.23701|N.17633|N.9819|N.12568|N.6044|N.29115|N.15300|N.12829|N.11523|N.27513|N.15101|N.29456|N.28251|N.16656|N.2806|N.6857|N.19757|N.5752|N.16131|N.30159|N.30392|N.19735|N.88|N.17781|N.24296|N.22408|N.29534|N.12772|N.7593|N.20200|N.15499|N.26208…	http://amigo.geneontology.org/cgi-bin/amigo/term_details?term=GO:0042493
regulation of RNA metabolic process	Gene Ontology Slim	GO:0051252	136	2062	8.82225e-19	5.00019e-17	N.1208|N.5278|N.22711|N.6709|N.25759|N.25288|N.19663|N.8092|N.5823|N.8472|N.5986|N.18900|N.25880|N.30159|N.20606|N.17957|N.20604|N.27262|N.14476|N.20079|N.15300|N.27667|N.24032|N.18005|N.16656|N.25633|N.21434|N.18410|N.22592|N.24724|N.18987|N.17781|N.9312|N.20610|N.12515|N.5988|N.8989|N.8988|N.22103|N.24242|N.19161|N.18403|N.30086|N.6592|N.19608|N.14596|N.13361|N.6193|N.9122|N.20744|N.15825|N.940…	http://amigo.geneontology.org/cgi-bin/amigo/term_details?term=GO:0051252
aromatic compound biosynthetic process	Gene Ontology Slim	GO:0019438	149	2395	2.08886e-18	1.15974e-16	N.19251|N.1208|N.5278|N.20131|N.22711|N.6709|N.25759|N.25288|N.19663|N.8092|N.5823|N.8472|N.5986|N.18900|N.25880|N.30159|N.26208|N.17957|N.20604|N.27262|N.14476|N.20079|N.15300|N.26492|N.10495|N.27667|N.24032|N.18005|N.28252|N.16656|N.21434|N.18410|N.22592|N.24724|N.18987|N.5995|N.17781|N.9312|N.20610|N.12515|N.5988|N.8989|N.8988|N.21757|N.24242|N.19161|N.18403|N.30086|N.28662|N.6592|N.19608|N.22…	http://amigo.geneontology.org/cgi-bin/amigo/term_details?term=GO:0019438
organic cyclic compound biosynthetic process	Gene Ontology Slim	GO:1901362	152	2483	3.51007e-18	1.90983e-16	N.19251|N.1208|N.5278|N.20131|N.22711|N.6709|N.25759|N.25288|N.19663|N.8092|N.5823|N.8472|N.5986|N.18900|N.25880|N.30159|N.26208|N.17957|N.20604|N.27262|N.14476|N.20079|N.15300|N.26492|N.10495|N.27667|N.24032|N.18005|N.28252|N.16656|N.21434|N.18410|N.22592|N.24724|N.18987|N.5995|N.17781|N.9312|N.20610|N.12515|N.22942|N.5988|N.8989|N.8988|N.21757|N.24242|N.19161|N.6765|N.18403|N.30086|N.28662|N.65…	http://amigo.geneontology.org/cgi-bin/amigo/term_details?term=GO:1901362
regulation of nucleobase-containing compound metabolic process	Gene Ontology Slim	GO:0019219	136	2113	6.04136e-18	3.22265e-16	N.1208|N.5278|N.22711|N.6709|N.25759|N.25288|N.19663|N.8092|N.5823|N.8472|N.5986|N.18900|N.25880|N.30159|N.20606|N.17957|N.20604|N.27262|N.14476|N.20079|N.15300|N.27667|N.24032|N.18005|N.16656|N.25633|N.21434|N.18410|N.22592|N.24724|N.18987|N.17781|N.9312|N.20610|N.12515|N.5988|N.8989|N.8988|N.22103|N.24242|N.19161|N.18403|N.30086|N.6592|N.19608|N.14596|N.13361|N.6193|N.9122|N.20744|N.15825|N.940…	http://amigo.geneontology.org/cgi-bin/amigo/term_details?term=GO:0019219
catalytic activity	Gene Ontology Slim	GO:0003824	341	7779	6.52018e-18	3.41118e-16	N.19251|N.10830|N.21792|N.21100|N.15632|N.22617|N.6523|N.6171|N.10404|N.13857|N.20131|N.21411|N.28817|N.11102|N.28812|N.18429|N.4701|N.18168|N.16260|N.9063|N.11986|N.18159|N.17852|N.28819|N.6945|N.4087|N.379|N.11072|N.17955|N.7094|N.28955|N.10791|N.22357|N.375|N.11873|N.174|N.16546|N.13697|N.173|N.28686|N.18841|N.27836|N.10495|N.13314|N.2034|N.8300|N.21968|N.26905|N.15687|N.13582|N.19485|N.25441|…	http://amigo.geneontology.org/cgi-bin/amigo/term_details?term=GO:0003824
cellular metabolic process	Gene Ontology Slim	GO:0044237	372	8765	1.11146e-17	5.70515e-16	N.9063|N.13855|N.13582|N.6709|N.19663|N.4087|N.26208|N.17957|N.27262|N.13697|N.12829|N.8300|N.20679|N.16393|N.23850|N.18841|N.8472|N.5995|N.17781|N.7593|N.17415|N.18403|N.30086|N.15356|N.20744|N.7437|N.25869|N.15825|N.29393|N.9876|N.28378|N.11580|N.13258|N.26808|N.30032|N.19959|N.19896|N.894|N.11617|N.2848|N.1393|N.27160|N.20730|N.25995|N.142|N.12792|N.18615|N.25167|N.27228|N.13657|N.18584|N.1095…	http://amigo.geneontology.org/cgi-bin/amigo/term_details?term=GO:0044237
cellular response to stress	Gene Ontology Slim	GO:0033554	84	987	1.37266e-17	6.91543e-16	N.7409|N.27160|N.6370|N.12792|N.2677|N.14041|N.23568|N.6592|N.8561|N.13302|N.19161|N.7301|N.22373|N.785|N.27989|N.2034|N.5986|N.12515|N.24044|N.18117|N.14275|N.12568|N.25868|N.10858|N.4187|N.30355|N.20604|N.3324|N.22789|N.4263|N.13283|N.9819|N.13697|N.9876|N.23909|N.30392|N.28819|N.21785|N.13292|N.30086|N.27667|N.88|N.13592|N.7437|N.17633|N.20131|N.12832|N.2928|N.20562|N.11776|N.13287|N.26208|N.9…	http://amigo.geneontology.org/cgi-bin/amigo/term_details?term=GO:0033554
heterocycle biosynthetic process	Gene Ontology Slim	GO:0018130	143	2316	2.11682e-17	1.04706e-15	N.19251|N.1208|N.5278|N.20131|N.22711|N.6709|N.25759|N.25288|N.19663|N.8092|N.5823|N.8472|N.5986|N.18900|N.25880|N.30159|N.20606|N.17957|N.20604|N.27262|N.14476|N.20079|N.15300|N.26492|N.27667|N.24032|N.18005|N.16656|N.21434|N.18410|N.22592|N.24724|N.18987|N.5995|N.17781|N.9312|N.20610|N.12515|N.5988|N.8989|N.8988|N.21757|N.24242|N.19161|N.6765|N.18403|N.30086|N.6592|N.19608|N.14596|N.13361|N.619…	http://amigo.geneontology.org/cgi-bin/amigo/term_details?term=GO:0018130
response to chitin	Gene Ontology Slim	GO:0010200	30	123	3.05299e-17	1.48315e-15	N.15538|N.8092|N.30086|N.24242|N.15101|N.5278|N.15537|N.22592|N.14758|N.6193|N.5986|N.22793|N.26208|N.20604|N.9819|N.29115|N.15300|N.12829|N.16656|N.6857|N.19757|N.12023|N.19735|N.17781|N.8988|N.29534|N.7593|N.10858|N.29105|N.3570	http://amigo.geneontology.org/cgi-bin/amigo/term_details?term=GO:0010200
regulation of cellular macromolecule biosynthetic process	Gene Ontology Slim	GO:2000112	140	2267	4.81341e-17	2.29735e-15	N.1208|N.5278|N.22711|N.6709|N.25759|N.25288|N.19663|N.8092|N.5823|N.8472|N.5986|N.18900|N.25880|N.30159|N.20606|N.17957|N.20604|N.27262|N.14476|N.20079|N.15300|N.27667|N.24032|N.18005|N.16656|N.12163|N.25633|N.21434|N.18410|N.22592|N.24724|N.18987|N.17781|N.9312|N.20610|N.12515|N.5988|N.8989|N.8988|N.22103|N.24242|N.19161|N.18403|N.30086|N.6592|N.19608|N.14596|N.13361|N.6193|N.9122|N.20744|N.158…	http://amigo.geneontology.org/cgi-bin/amigo/term_details?term=GO:2000112
ion transmembrane transport	Gene Ontology Slim	GO:0034220	69	721	5.63394e-17	2.64261e-15	N.24526|N.3515|N.14889|N.11078|N.16742|N.2119|N.24953|N.11077|N.18836|N.18835|N.7732|N.26114|N.20155|N.19521|N.25806|N.24065|N.9121|N.7807|N.21450|N.22555|N.875|N.7128|N.30355|N.23701|N.30543|N.13422|N.18334|N.12274|N.3136|N.18206|N.12568|N.4970|N.3336|N.20782|N.26651|N.2589|N.6561|N.16403|N.25136|N.2095|N.2311|N.25138|N.15073|N.12967|N.28512|N.20562|N.5718|N.18842|N.265|N.7708|N.30158|N.21411|N.…	http://amigo.geneontology.org/cgi-bin/amigo/term_details?term=GO:0034220
primary metabolic process	Gene Ontology Slim	GO:0044238	356	8358	6.05096e-17	2.79011e-15	N.9063|N.13855|N.13582|N.6709|N.19663|N.17955|N.26208|N.17957|N.27262|N.13697|N.12829|N.8300|N.20679|N.23850|N.18841|N.8472|N.5995|N.17781|N.7593|N.17415|N.18403|N.30086|N.15356|N.7044|N.28878|N.20744|N.7437|N.15825|N.4701|N.29393|N.9876|N.28378|N.15500|N.11580|N.13258|N.30032|N.19959|N.13251|N.19896|N.894|N.11617|N.2848|N.9439|N.1393|N.27160|N.6857|N.142|N.12792|N.18615|N.25167|N.27228|N.13657|N…	http://amigo.geneontology.org/cgi-bin/amigo/term_details?term=GO:0044238
response to inorganic substance	Gene Ontology Slim	GO:0010035	76	857	6.70495e-17	3.04014e-15	N.15412|N.15538|N.19161|N.17098|N.18403|N.30086|N.14041|N.23568|N.1580|N.4361|N.15537|N.18964|N.24953|N.30315|N.18835|N.27989|N.6193|N.24065|N.6623|N.24044|N.28819|N.6945|N.8561|N.30159|N.618|N.25091|N.26208|N.20604|N.26859|N.7807|N.3201|N.9819|N.13829|N.13828|N.20200|N.6044|N.30533|N.28083|N.13725|N.10073|N.30044|N.24032|N.19026|N.20493|N.29254|N.28512|N.24663|N.6857|N.6709|N.18841|N.18168|N.943…	http://amigo.geneontology.org/cgi-bin/amigo/term_details?term=GO:0010035
DNA binding	Gene Ontology Slim	GO:0003677	130	2041	7.9475e-17	3.54446e-15	N.1208|N.5278|N.6709|N.22592|N.25288|N.19663|N.8092|N.5823|N.8472|N.5986|N.18900|N.25880|N.30159|N.20606|N.17957|N.20604|N.27262|N.20079|N.15300|N.13699|N.27667|N.24032|N.18005|N.16656|N.17385|N.25633|N.21434|N.18410|N.25759|N.24724|N.17781|N.9312|N.12515|N.28327|N.8989|N.8988|N.22103|N.24242|N.19161|N.18403|N.30086|N.6592|N.19608|N.14596|N.13361|N.6193|N.9122|N.20744|N.15825|N.9408|N.12274|N.285…	http://amigo.geneontology.org/cgi-bin/amigo/term_details?term=GO:0003677
regulation of biological process	Gene Ontology Slim	GO:0050789	239	4901	8.38445e-17	3.67902e-15	N.25840|N.1208|N.5278|N.20131|N.22711|N.5823|N.25759|N.25288|N.28817|N.19663|N.8092|N.28812|N.22103|N.18410|N.9469|N.18900|N.12743|N.25880|N.30159|N.30355|N.17957|N.20604|N.27262|N.14476|N.173|N.20079|N.15300|N.26492|N.27667|N.4425|N.24032|N.18005|N.25441|N.28251|N.16656|N.12163|N.6044|N.25633|N.6709|N.21434|N.8472|N.24125|N.24724|N.17781|N.30533|N.29442|N.18615|N.9312|N.20610|N.6338|N.12515|N.35…	http://amigo.geneontology.org/cgi-bin/amigo/term_details?term=GO:0050789
ion transmembrane transporter activity	Gene Ontology Slim	GO:0015075	66	672	8.5589e-17	3.69595e-15	N.24526|N.3515|N.14889|N.11078|N.16742|N.24953|N.11077|N.18836|N.18835|N.7732|N.26114|N.20155|N.19521|N.25806|N.24065|N.9121|N.7807|N.21450|N.22555|N.875|N.7128|N.30355|N.23701|N.30543|N.13422|N.18334|N.3136|N.18206|N.12568|N.4970|N.3336|N.20782|N.26651|N.2589|N.6561|N.16403|N.25136|N.2095|N.2311|N.25138|N.15073|N.12967|N.28512|N.20562|N.5718|N.18842|N.265|N.7708|N.30158|N.21411|N.5679|N.22408|N.…	http://amigo.geneontology.org/cgi-bin/amigo/term_details?term=GO:0015075
regulation of macromolecule biosynthetic process	Gene Ontology Slim	GO:0010556	140	2289	1.02204e-16	4.34446e-15	N.1208|N.5278|N.22711|N.6709|N.25759|N.25288|N.19663|N.8092|N.5823|N.8472|N.5986|N.18900|N.25880|N.30159|N.20606|N.17957|N.20604|N.27262|N.14476|N.20079|N.15300|N.27667|N.24032|N.18005|N.16656|N.12163|N.25633|N.21434|N.18410|N.22592|N.24724|N.18987|N.17781|N.9312|N.20610|N.12515|N.5988|N.8989|N.8988|N.22103|N.24242|N.19161|N.18403|N.30086|N.6592|N.19608|N.14596|N.13361|N.6193|N.9122|N.20744|N.158…	http://amigo.geneontology.org/cgi-bin/amigo/term_details?term=GO:0010556
ion transport	Gene Ontology Slim	GO:0006811	78	905	1.11128e-16	4.65114e-15	N.12857|N.25840|N.24526|N.18835|N.3515|N.14889|N.11078|N.16742|N.2119|N.24953|N.11077|N.18836|N.22373|N.7732|N.26114|N.20155|N.19521|N.25806|N.24065|N.9121|N.6945|N.7807|N.21450|N.22555|N.875|N.7128|N.30355|N.23701|N.21610|N.11270|N.13422|N.18334|N.12274|N.20200|N.3136|N.18206|N.12568|N.4970|N.3336|N.20782|N.26651|N.2589|N.6561|N.16403|N.265|N.2095|N.2311|N.25138|N.15073|N.12967|N.28512|N.20562|N…	http://amigo.geneontology.org/cgi-bin/amigo/term_details?term=GO:0006811
inorganic molecular entity transmembrane transporter activity	Gene Ontology Slim	GO:0015318	64	640	1.15366e-16	4.75537e-15	N.24526|N.3515|N.14889|N.11078|N.16742|N.19521|N.2119|N.24953|N.11077|N.18836|N.18835|N.7732|N.20155|N.19217|N.25806|N.24065|N.7807|N.21450|N.875|N.7128|N.30355|N.23701|N.30543|N.13422|N.18334|N.18206|N.12568|N.4970|N.3336|N.20782|N.26651|N.2589|N.6561|N.16403|N.25136|N.2095|N.2311|N.25138|N.15073|N.12967|N.28512|N.20562|N.5718|N.18842|N.265|N.7708|N.30158|N.21411|N.5679|N.22408|N.21316|N.4944|N.…	http://amigo.geneontology.org/cgi-bin/amigo/term_details?term=GO:0015318
regulation of biosynthetic process	Gene Ontology Slim	GO:0009889	143	2372	1.40829e-16	5.71828e-15	N.1208|N.5278|N.22711|N.6709|N.25759|N.25288|N.19663|N.8092|N.5823|N.8472|N.5986|N.18900|N.25880|N.30159|N.20606|N.17957|N.20604|N.27262|N.14476|N.20079|N.15300|N.27667|N.24032|N.18005|N.16656|N.12163|N.25633|N.21434|N.18410|N.22592|N.24724|N.18987|N.17781|N.9312|N.20610|N.12515|N.5988|N.8989|N.8988|N.22103|N.24242|N.19161|N.18403|N.30086|N.6592|N.19608|N.22373|N.13361|N.6193|N.9122|N.20744|N.158…	http://amigo.geneontology.org/cgi-bin/amigo/term_details?term=GO:0009889
regulation of cellular biosynthetic process	Gene Ontology Slim	GO:0031326	142	2349	1.48332e-16	5.93436e-15	N.1208|N.5278|N.22711|N.6709|N.25759|N.25288|N.19663|N.8092|N.5823|N.8472|N.5986|N.18900|N.25880|N.30159|N.20606|N.17957|N.20604|N.27262|N.14476|N.20079|N.15300|N.27667|N.24032|N.18005|N.16656|N.12163|N.25633|N.21434|N.18410|N.22592|N.24724|N.18987|N.17781|N.9312|N.20610|N.12515|N.5988|N.8989|N.8988|N.22103|N.24242|N.19161|N.18403|N.30086|N.6592|N.19608|N.22373|N.13361|N.6193|N.9122|N.20744|N.158…	http://amigo.geneontology.org/cgi-bin/amigo/term_details?term=GO:0031326
nucleobase-containing compound biosynthetic process	Gene Ontology Slim	GO:0034654	132	2119	2.32089e-16	9.15069e-15	N.19251|N.1208|N.5278|N.22711|N.6709|N.22592|N.25288|N.19663|N.8092|N.5823|N.8472|N.5986|N.18900|N.25880|N.30159|N.20606|N.17957|N.20604|N.27262|N.14476|N.20079|N.15300|N.27667|N.24032|N.18005|N.16656|N.21434|N.18410|N.25759|N.24724|N.18987|N.17781|N.9312|N.20610|N.12515|N.5988|N.8989|N.8988|N.22103|N.24242|N.19161|N.18403|N.30086|N.6592|N.19608|N.14596|N.13361|N.6193|N.9122|N.20744|N.15825|N.940…	http://amigo.geneontology.org/cgi-bin/amigo/term_details?term=GO:0034654
response to decreased oxygen levels	Gene Ontology Slim	GO:0036293	38	237	4.18279e-16	1.62561e-14	N.7409|N.9312|N.12792|N.14041|N.13302|N.22373|N.27989|N.5986|N.26859|N.20351|N.25868|N.30086|N.10858|N.20604|N.27262|N.18159|N.9819|N.19735|N.13287|N.12568|N.15300|N.19026|N.17633|N.16656|N.9059|N.2928|N.11775|N.5678|N.22789|N.24296|N.30284|N.27160|N.18964|N.11486|N.11776|N.3324|N.8988|N.29254	http://amigo.geneontology.org/cgi-bin/amigo/term_details?term=GO:0036293
response to oxygen levels	Gene Ontology Slim	GO:0070482	38	238	4.72444e-16	1.81026e-14	N.7409|N.9312|N.12792|N.14041|N.13302|N.22373|N.27989|N.5986|N.26859|N.20351|N.25868|N.30086|N.10858|N.20604|N.27262|N.18159|N.9819|N.19735|N.13287|N.12568|N.15300|N.19026|N.17633|N.16656|N.9059|N.2928|N.11775|N.5678|N.22789|N.24296|N.30284|N.27160|N.18964|N.11486|N.11776|N.3324|N.8988|N.29254	http://amigo.geneontology.org/cgi-bin/amigo/term_details?term=GO:0070482
nitrogen compound metabolic process	Gene Ontology Slim	GO:0006807	315	7262	1.26155e-15	4.76674e-14	N.19251|N.1208|N.9063|N.22617|N.6523|N.13855|N.10404|N.18841|N.20131|N.22711|N.5823|N.25759|N.25288|N.28817|N.19663|N.8092|N.28812|N.18429|N.22103|N.15282|N.17098|N.9469|N.18900|N.18159|N.13373|N.28819|N.12743|N.21107|N.25880|N.30159|N.30355|N.17957|N.10791|N.22357|N.27262|N.14476|N.13697|N.20079|N.15300|N.27836|N.5278|N.27667|N.8300|N.24032|N.16055|N.18005|N.13582|N.25441|N.28251|N.16656|N.12163…	http://amigo.geneontology.org/cgi-bin/amigo/term_details?term=GO:0006807
response to hypoxia	Gene Ontology Slim	GO:0001666	37	233	1.34074e-15	4.99654e-14	N.7409|N.9312|N.30086|N.14041|N.13302|N.22373|N.27989|N.5986|N.26859|N.20351|N.25868|N.10858|N.20604|N.27262|N.18159|N.9819|N.19735|N.13287|N.12568|N.15300|N.19026|N.17633|N.16656|N.9059|N.2928|N.11775|N.5678|N.22789|N.24296|N.30284|N.27160|N.18964|N.11486|N.11776|N.3324|N.8988|N.29254	http://amigo.geneontology.org/cgi-bin/amigo/term_details?term=GO:0001666
response to lipid	Gene Ontology Slim	GO:0033993	67	737	1.65794e-15	6.09519e-14	N.3383|N.18403|N.30086|N.2498|N.3389|N.5278|N.7732|N.6709|N.26275|N.8561|N.5744|N.19161|N.14901|N.18168|N.19337|N.26114|N.28819|N.19608|N.14560|N.22339|N.10858|N.23701|N.20604|N.30543|N.11873|N.14476|N.12274|N.15885|N.9819|N.15300|N.13725|N.5690|N.2848|N.9408|N.24032|N.12806|N.3328|N.25184|N.8369|N.16656|N.20562|N.10807|N.19757|N.7708|N.18410|N.10809|N.28083|N.24120|N.88|N.11523|N.12534|N.14407|N…	http://amigo.geneontology.org/cgi-bin/amigo/term_details?term=GO:0033993
response to nitrogen compound	Gene Ontology Slim	GO:1901698	39	265	2.1474e-15	7.78933e-14	N.15538|N.8092|N.18403|N.30086|N.24242|N.15101|N.5278|N.15537|N.22592|N.14758|N.21757|N.6193|N.5986|N.24065|N.21450|N.22793|N.10858|N.23701|N.20604|N.9819|N.29115|N.15300|N.12829|N.29442|N.28512|N.16656|N.6857|N.19757|N.12023|N.19735|N.88|N.17781|N.8988|N.29534|N.29735|N.7593|N.26208|N.29105|N.3570	http://amigo.geneontology.org/cgi-bin/amigo/term_details?term=GO:1901698
cellular response to endogenous stimulus	Gene Ontology Slim	GO:0071495	74	879	2.1954e-15	7.85866e-14	N.22492|N.3383|N.18403|N.3389|N.5278|N.1580|N.24718|N.6709|N.22592|N.18521|N.5744|N.19161|N.23720|N.13361|N.19337|N.15651|N.28083|N.28819|N.12743|N.28512|N.22339|N.15825|N.20604|N.9408|N.27262|N.12274|N.15885|N.3328|N.29115|N.30392|N.13725|N.5690|N.13292|N.18980|N.8092|N.24032|N.17995|N.4054|N.11523|N.28008|N.29442|N.28251|N.12806|N.18452|N.22172|N.17242|N.6857|N.10807|N.16426|N.18410|N.10809|N.1…	http://amigo.geneontology.org/cgi-bin/amigo/term_details?term=GO:0071495
sequence-specific DNA binding	Gene Ontology Slim	GO:0043565	66	724	2.4053e-15	8.49822e-14	N.24242|N.22711|N.20604|N.18403|N.30086|N.20079|N.5278|N.1580|N.6709|N.25288|N.19663|N.19161|N.5863|N.6623|N.9122|N.20744|N.25880|N.30159|N.11088|N.20606|N.17957|N.18005|N.7146|N.13283|N.11554|N.28556|N.16055|N.9819|N.30392|N.30533|N.5690|N.13292|N.27667|N.10514|N.24032|N.13592|N.28378|N.6592|N.25184|N.17267|N.20679|N.6857|N.21434|N.8472|N.21416|N.24724|N.894|N.9531|N.19735|N.12274|N.23037|N.1161…	http://amigo.geneontology.org/cgi-bin/amigo/term_details?term=GO:0043565
cellular response to hormone stimulus	Gene Ontology Slim	GO:0032870	73	863	2.73403e-15	9.53579e-14	N.22492|N.3383|N.18403|N.3389|N.5278|N.1580|N.24718|N.6709|N.22592|N.18521|N.5744|N.19161|N.23720|N.13361|N.19337|N.15651|N.28083|N.28819|N.12743|N.28512|N.22339|N.15825|N.20604|N.9408|N.27262|N.12274|N.15885|N.3328|N.29115|N.30392|N.13725|N.5690|N.13292|N.18980|N.8092|N.24032|N.17995|N.4054|N.11523|N.28008|N.28251|N.12806|N.18452|N.22172|N.17242|N.6857|N.10807|N.16426|N.18410|N.10809|N.16656|N.1…	http://amigo.geneontology.org/cgi-bin/amigo/term_details?term=GO:0032870
metal ion binding	Gene Ontology Slim	GO:0046872	157	2828	3.39677e-15	1.16974e-13	N.12857|N.17098|N.2677|N.6171|N.5278|N.9059|N.20131|N.25759|N.6193|N.9469|N.18159|N.6945|N.4087|N.379|N.10858|N.22357|N.375|N.11873|N.5501|N.12829|N.26905|N.28251|N.17385|N.12161|N.21434|N.18410|N.26700|N.11448|N.16958|N.22942|N.11270|N.17415|N.14880|N.28327|N.11776|N.11775|N.9848|N.21757|N.6765|N.18403|N.20610|N.3106|N.11051|N.19608|N.22373|N.5848|N.9122|N.5986|N.9121|N.11603|N.11607|N.14065|N.1…	http://amigo.geneontology.org/cgi-bin/amigo/term_details?term=GO:0046872
cellular response to decreased oxygen levels	Gene Ontology Slim	GO:0036294	35	214	3.58883e-15	1.20536e-13	N.7409|N.12792|N.13302|N.22373|N.27989|N.5986|N.26859|N.20351|N.25868|N.30086|N.10858|N.20604|N.18159|N.9819|N.19735|N.13287|N.12568|N.15300|N.19026|N.17633|N.16656|N.9059|N.2928|N.11775|N.5678|N.22789|N.24296|N.30284|N.27160|N.18964|N.11486|N.11776|N.3324|N.8988|N.29254	http://amigo.geneontology.org/cgi-bin/amigo/term_details?term=GO:0036294
cellular response to oxygen levels	Gene Ontology Slim	GO:0071453	35	214	3.58883e-15	1.20536e-13	N.7409|N.12792|N.13302|N.22373|N.27989|N.5986|N.26859|N.20351|N.25868|N.30086|N.10858|N.20604|N.18159|N.9819|N.19735|N.13287|N.12568|N.15300|N.19026|N.17633|N.16656|N.9059|N.2928|N.11775|N.5678|N.22789|N.24296|N.30284|N.27160|N.18964|N.11486|N.11776|N.3324|N.8988|N.29254	http://amigo.geneontology.org/cgi-bin/amigo/term_details?term=GO:0071453
regulation of gene expression	Gene Ontology Slim	GO:0010468	142	2450	3.77828e-15	1.25351e-13	N.1208|N.5278|N.22711|N.6709|N.25759|N.25288|N.19663|N.8092|N.5823|N.8472|N.5986|N.18900|N.25880|N.30159|N.20606|N.17957|N.20604|N.27262|N.14476|N.20079|N.15300|N.27667|N.24032|N.18005|N.16656|N.12163|N.25633|N.21434|N.18410|N.22592|N.24724|N.18987|N.17781|N.9312|N.20610|N.12515|N.5988|N.8989|N.8988|N.22103|N.24242|N.19161|N.18403|N.30086|N.6592|N.19608|N.14596|N.13361|N.6193|N.9122|N.20744|N.158…	http://amigo.geneontology.org/cgi-bin/amigo/term_details?term=GO:0010468
response to other organism	Gene Ontology Slim	GO:0051707	91	1247	3.88441e-15	1.25804e-13	N.13857|N.20131|N.22592|N.28812|N.6370|N.27989|N.5986|N.14275|N.4087|N.10858|N.20604|N.28083|N.21968|N.17633|N.28251|N.16656|N.6044|N.3336|N.20616|N.2170|N.8988|N.21757|N.24242|N.20395|N.23568|N.37|N.16260|N.22373|N.25021|N.30471|N.25869|N.26267|N.4701|N.14693|N.4970|N.6945|N.13969|N.24663|N.6857|N.15422|N.19959|N.19896|N.20263|N.21664|N.30260|N.30355|N.29254|N.22107|N.7301|N.25840|N.16131|N.2467…	http://amigo.geneontology.org/cgi-bin/amigo/term_details?term=GO:0051707
response to external biotic stimulus	Gene Ontology Slim	GO:0043207	91	1247	3.88441e-15	1.25804e-13	N.13857|N.20131|N.22592|N.28812|N.6370|N.27989|N.5986|N.14275|N.4087|N.10858|N.20604|N.28083|N.21968|N.17633|N.28251|N.16656|N.6044|N.3336|N.20616|N.2170|N.8988|N.21757|N.24242|N.20395|N.23568|N.37|N.16260|N.22373|N.25021|N.30471|N.25869|N.26267|N.4701|N.14693|N.4970|N.6945|N.13969|N.24663|N.6857|N.15422|N.19959|N.19896|N.20263|N.21664|N.30260|N.30355|N.29254|N.22107|N.7301|N.25840|N.16131|N.2467…	http://amigo.geneontology.org/cgi-bin/amigo/term_details?term=GO:0043207
cell communication	Gene Ontology Slim	GO:0007154	120	1917	4.70304e-15	1.50525e-13	N.8092|N.2677|N.5278|N.6709|N.22592|N.28819|N.23628|N.10858|N.28955|N.20604|N.27262|N.14476|N.13697|N.15300|N.24032|N.25441|N.28251|N.16656|N.18410|N.24125|N.18987|N.17781|N.29442|N.9312|N.12515|N.3551|N.16068|N.8988|N.22103|N.19161|N.18403|N.7836|N.23568|N.24718|N.15356|N.8561|N.19608|N.13361|N.8531|N.30471|N.2875|N.15825|N.9408|N.12274|N.9876|N.14693|N.12743|N.17995|N.7437|N.29456|N.6857|N.2466…	http://amigo.geneontology.org/cgi-bin/amigo/term_details?term=GO:0007154
organic substance biosynthetic process	Gene Ontology Slim	GO:1901576	207	4182	4.95161e-15	1.56638e-13	N.19251|N.1208|N.17098|N.5278|N.20131|N.22711|N.6709|N.25759|N.25288|N.19663|N.8092|N.5988|N.18410|N.6193|N.5986|N.18900|N.25880|N.30159|N.26208|N.17957|N.20604|N.27262|N.11873|N.14476|N.16546|N.13697|N.20079|N.15300|N.26492|N.10495|N.27667|N.24032|N.18005|N.28509|N.10958|N.28251|N.28252|N.16656|N.12163|N.21434|N.8472|N.22592|N.24724|N.18987|N.5995|N.17781|N.7116|N.29411|N.1946|N.9312|N.20610|N.1…	http://amigo.geneontology.org/cgi-bin/amigo/term_details?term=GO:1901576
cation binding	Gene Ontology Slim	GO:0043169	157	2844	5.3628e-15	1.67695e-13	N.12857|N.17098|N.2677|N.6171|N.5278|N.9059|N.20131|N.25759|N.6193|N.9469|N.18159|N.6945|N.4087|N.379|N.10858|N.22357|N.375|N.11873|N.5501|N.12829|N.26905|N.28251|N.17385|N.12161|N.21434|N.18410|N.26700|N.11448|N.16958|N.22942|N.11270|N.17415|N.14880|N.28327|N.11776|N.11775|N.9848|N.21757|N.6765|N.18403|N.20610|N.3106|N.11051|N.19608|N.22373|N.5848|N.9122|N.5986|N.9121|N.11603|N.11607|N.14065|N.1…	http://amigo.geneontology.org/cgi-bin/amigo/term_details?term=GO:0043169
response to biotic stimulus	Gene Ontology Slim	GO:0009607	91	1259	6.59555e-15	2.039e-13	N.13857|N.20131|N.22592|N.28812|N.6370|N.27989|N.5986|N.14275|N.4087|N.10858|N.20604|N.28083|N.21968|N.17633|N.28251|N.16656|N.6044|N.3336|N.20616|N.2170|N.8988|N.21757|N.24242|N.20395|N.23568|N.37|N.16260|N.22373|N.25021|N.30471|N.25869|N.26267|N.4701|N.14693|N.4970|N.6945|N.13969|N.24663|N.6857|N.15422|N.19959|N.19896|N.20263|N.21664|N.30260|N.30355|N.29254|N.22107|N.7301|N.25840|N.16131|N.2467…	http://amigo.geneontology.org/cgi-bin/amigo/term_details?term=GO:0009607
biosynthetic process	Gene Ontology Slim	GO:0009058	211	4309	7.14916e-15	2.18531e-13	N.19251|N.1208|N.17098|N.5278|N.20131|N.22711|N.6709|N.25759|N.25288|N.19663|N.8092|N.5988|N.18410|N.6193|N.5986|N.18900|N.25880|N.30159|N.26208|N.17957|N.20604|N.27262|N.11873|N.14476|N.16546|N.13697|N.20079|N.15300|N.27836|N.10495|N.27667|N.24032|N.18005|N.28509|N.10958|N.28251|N.28252|N.16656|N.12163|N.21434|N.8472|N.22592|N.24724|N.18987|N.5995|N.17781|N.7116|N.29411|N.1946|N.9312|N.20610|N.1…	http://amigo.geneontology.org/cgi-bin/amigo/term_details?term=GO:0009058
regulation of cellular process	Gene Ontology Slim	GO:0050794	213	4368	7.68625e-15	2.32338e-13	N.1208|N.5278|N.22711|N.6709|N.25759|N.25288|N.19663|N.8092|N.5988|N.18410|N.9469|N.18900|N.12743|N.25880|N.30159|N.30355|N.17957|N.20604|N.27262|N.14476|N.20079|N.15300|N.27667|N.4425|N.24032|N.18005|N.25441|N.28251|N.16656|N.12163|N.25633|N.21434|N.8472|N.24125|N.24724|N.17781|N.30533|N.29442|N.13373|N.9312|N.20610|N.18615|N.12515|N.3551|N.16068|N.5823|N.8989|N.8988|N.9531|N.22103|N.24242|N.211…	http://amigo.geneontology.org/cgi-bin/amigo/term_details?term=GO:0050794
cellular response to hypoxia	Gene Ontology Slim	GO:0071456	34	212	1.47748e-14	4.417e-13	N.7409|N.30086|N.13302|N.22373|N.27989|N.5986|N.26859|N.20351|N.25868|N.10858|N.20604|N.18159|N.9819|N.19735|N.13287|N.12568|N.15300|N.19026|N.17633|N.16656|N.9059|N.2928|N.11775|N.5678|N.22789|N.24296|N.30284|N.27160|N.18964|N.11486|N.11776|N.3324|N.8988|N.29254	http://amigo.geneontology.org/cgi-bin/amigo/term_details?term=GO:0071456
response to organonitrogen compound	Gene Ontology Slim	GO:0010243	34	214	1.88356e-14	5.5698e-13	N.15538|N.8092|N.30086|N.24242|N.15101|N.5278|N.15537|N.22592|N.14758|N.21757|N.6193|N.5986|N.22793|N.26208|N.23701|N.20604|N.9819|N.29115|N.15300|N.12829|N.29442|N.16656|N.6857|N.19757|N.12023|N.19735|N.88|N.17781|N.8988|N.29534|N.7593|N.10858|N.29105|N.3570	http://amigo.geneontology.org/cgi-bin/amigo/term_details?term=GO:0010243
response to water deprivation	Gene Ontology Slim	GO:0009414	43	350	2.44287e-14	7.14606e-13	N.19161|N.30086|N.23568|N.4361|N.6709|N.26275|N.24953|N.30315|N.27989|N.6623|N.26859|N.28819|N.8561|N.26208|N.20604|N.24044|N.9819|N.13829|N.13828|N.15885|N.28083|N.30533|N.25091|N.3201|N.24032|N.19026|N.28512|N.24663|N.18168|N.5056|N.24120|N.618|N.11523|N.13725|N.4944|N.12772|N.18964|N.16958|N.12515|N.3328|N.12832|N.8988|N.29254	http://amigo.geneontology.org/cgi-bin/amigo/term_details?term=GO:0009414
cellular response to organic substance	Gene Ontology Slim	GO:0071310	76	974	3.59524e-14	1.04052e-12	N.5507|N.22492|N.3383|N.18403|N.3389|N.5278|N.1580|N.24718|N.6709|N.22592|N.18521|N.5744|N.19161|N.23720|N.13361|N.19337|N.15651|N.28083|N.28819|N.12743|N.28512|N.22339|N.15825|N.20604|N.9408|N.27262|N.12274|N.15885|N.3328|N.29115|N.30392|N.13725|N.5690|N.13292|N.18980|N.8092|N.24032|N.17995|N.4054|N.11523|N.28008|N.29442|N.28251|N.12806|N.18452|N.22172|N.17242|N.6857|N.10807|N.16426|N.18410|N.10…	http://amigo.geneontology.org/cgi-bin/amigo/term_details?term=GO:0071310
response to water	Gene Ontology Slim	GO:0009415	43	358	4.9445e-14	1.41595e-12	N.19161|N.30086|N.23568|N.4361|N.6709|N.26275|N.24953|N.30315|N.27989|N.6623|N.26859|N.28819|N.8561|N.26208|N.20604|N.24044|N.9819|N.13829|N.13828|N.15885|N.28083|N.30533|N.25091|N.3201|N.24032|N.19026|N.28512|N.24663|N.18168|N.5056|N.24120|N.618|N.11523|N.13725|N.4944|N.12772|N.18964|N.16958|N.12515|N.3328|N.12832|N.8988|N.29254	http://amigo.geneontology.org/cgi-bin/amigo/term_details?term=GO:0009415
hormone-mediated signaling pathway	Gene Ontology Slim	GO:0009755	66	783	7.26025e-14	2.05745e-12	N.22492|N.3383|N.18403|N.3389|N.5278|N.1580|N.24718|N.6709|N.22592|N.18521|N.5744|N.19608|N.23720|N.13361|N.19337|N.15651|N.12743|N.22339|N.15825|N.20604|N.9408|N.27262|N.12274|N.15885|N.29115|N.15300|N.13725|N.5690|N.13292|N.8092|N.24032|N.17995|N.4054|N.11523|N.28008|N.28512|N.12806|N.18452|N.22172|N.17242|N.6857|N.10807|N.16426|N.18410|N.10809|N.16656|N.28083|N.88|N.17781|N.18980|N.14407|N.221…	http://amigo.geneontology.org/cgi-bin/amigo/term_details?term=GO:0009755
cellular biosynthetic process	Gene Ontology Slim	GO:0044249	200	4123	1.10419e-13	3.09685e-12	N.19251|N.1208|N.17098|N.5278|N.20131|N.22711|N.6709|N.25759|N.25288|N.19663|N.8092|N.5988|N.18410|N.5986|N.18900|N.25880|N.30159|N.26208|N.17957|N.20604|N.27262|N.11873|N.14476|N.16546|N.13697|N.20079|N.15300|N.27836|N.10495|N.27667|N.24032|N.18005|N.28509|N.10958|N.28251|N.28252|N.16656|N.12163|N.21434|N.8472|N.22592|N.24724|N.18987|N.5995|N.17781|N.7116|N.29411|N.1946|N.9312|N.20610|N.12515|N.…	http://amigo.geneontology.org/cgi-bin/amigo/term_details?term=GO:0044249
active transmembrane transporter activity	Gene Ontology Slim	GO:0022804	51	508	1.37425e-13	3.81496e-12	N.18334|N.20200|N.3515|N.6742|N.14889|N.16459|N.2119|N.24953|N.7732|N.24065|N.9121|N.21165|N.875|N.7128|N.21411|N.23701|N.20395|N.3136|N.12568|N.3336|N.24526|N.26651|N.6561|N.15073|N.25136|N.25138|N.21100|N.22819|N.28512|N.20562|N.20781|N.26747|N.7708|N.30158|N.7094|N.20639|N.16403|N.22408|N.21316|N.4944|N.787|N.20616|N.785|N.22524|N.13810|N.11270|N.29735|N.12302|N.20782|N.23860|N.3682	http://amigo.geneontology.org/cgi-bin/amigo/term_details?term=GO:0022804
developmental process	Gene Ontology Slim	GO:0032502	159	3027	1.83752e-13	5.04946e-12	N.22617|N.22825|N.15538|N.13857|N.20131|N.22592|N.25288|N.28817|N.19663|N.5823|N.18168|N.28819|N.6945|N.4087|N.17957|N.20604|N.27262|N.11873|N.16546|N.28127|N.173|N.20079|N.13699|N.26799|N.13287|N.20493|N.18841|N.8472|N.30159|N.24724|N.29442|N.13373|N.9312|N.26700|N.18615|N.12515|N.22942|N.16068|N.2170|N.8989|N.8988|N.18403|N.30086|N.2592|N.24718|N.8561|N.18837|N.7732|N.6193|N.9122|N.7437|N.2875|…	http://amigo.geneontology.org/cgi-bin/amigo/term_details?term=GO:0032502
regulation of nitrogen compound metabolic process	Gene Ontology Slim	GO:0051171	144	2660	3.76282e-13	1.02367e-11	N.1208|N.5278|N.22711|N.6709|N.25759|N.25288|N.19663|N.8092|N.5823|N.8472|N.5986|N.18900|N.25880|N.30159|N.20606|N.17957|N.20604|N.27262|N.14476|N.20079|N.15300|N.27667|N.24032|N.18005|N.16656|N.12163|N.25633|N.21434|N.18410|N.22592|N.24724|N.18987|N.17781|N.9312|N.20610|N.12515|N.16068|N.5988|N.8989|N.8988|N.22103|N.24242|N.19161|N.18403|N.30086|N.6592|N.19608|N.14596|N.13361|N.13244|N.9122|N.20…	http://amigo.geneontology.org/cgi-bin/amigo/term_details?term=GO:0051171
inorganic ion transmembrane transport	Gene Ontology Slim	GO:0098660	46	440	6.03079e-13	1.62443e-11	N.24526|N.3515|N.2119|N.24953|N.18836|N.18835|N.20155|N.24065|N.875|N.7128|N.23701|N.30543|N.7807|N.18334|N.12274|N.18206|N.12568|N.3336|N.20782|N.26651|N.19521|N.6561|N.16403|N.25136|N.2095|N.2311|N.25138|N.15073|N.20562|N.5718|N.18842|N.30158|N.21411|N.5679|N.22408|N.21316|N.4944|N.787|N.20616|N.785|N.30175|N.20639|N.11270|N.14767|N.20781|N.3682	http://amigo.geneontology.org/cgi-bin/amigo/term_details?term=GO:0098660
regulation of primary metabolic process	Gene Ontology Slim	GO:0080090	145	2719	9.06989e-13	2.40798e-11	N.1208|N.5278|N.22711|N.6709|N.25759|N.25288|N.19663|N.8092|N.5823|N.8472|N.5986|N.18900|N.25880|N.30159|N.20606|N.17957|N.20604|N.27262|N.14476|N.20079|N.15300|N.27667|N.24032|N.18005|N.16656|N.12163|N.25633|N.21434|N.18410|N.22592|N.24724|N.18987|N.17781|N.9312|N.20610|N.12515|N.16068|N.5988|N.8989|N.8988|N.22103|N.24242|N.19161|N.18403|N.30086|N.6592|N.19608|N.14596|N.13361|N.6193|N.9122|N.207…	http://amigo.geneontology.org/cgi-bin/amigo/term_details?term=GO:0080090
macromolecule metabolic process	Gene Ontology Slim	GO:0043170	286	6748	9.14611e-13	2.40798e-11	N.22617|N.1208|N.9063|N.13855|N.10404|N.18841|N.13582|N.22711|N.5823|N.25759|N.25288|N.19663|N.8092|N.28812|N.18429|N.8472|N.9469|N.18159|N.18900|N.12743|N.21107|N.25880|N.30159|N.30355|N.17957|N.20604|N.22357|N.27262|N.14476|N.28127|N.20079|N.15300|N.27836|N.5278|N.28215|N.8300|N.24032|N.16055|N.18005|N.25441|N.16656|N.12163|N.12161|N.6709|N.21434|N.15282|N.22592|N.29828|N.25341|N.10964|N.17781|…	http://amigo.geneontology.org/cgi-bin/amigo/term_details?term=GO:0043170
response to osmotic stress	Gene Ontology Slim	GO:0006970	50	518	9.20527e-13	2.40798e-11	N.3383|N.30086|N.5278|N.23568|N.2119|N.29677|N.5744|N.19161|N.30315|N.7732|N.6623|N.24044|N.28819|N.4187|N.26208|N.23701|N.20604|N.26859|N.3201|N.15499|N.13829|N.13828|N.6044|N.15885|N.30533|N.25091|N.9819|N.618|N.4361|N.19026|N.24120|N.24663|N.17244|N.7708|N.18168|N.5678|N.88|N.11523|N.8988|N.23183|N.12772|N.9439|N.26275|N.16958|N.12515|N.16068|N.29232|N.14010|N.11114|N.14017	http://amigo.geneontology.org/cgi-bin/amigo/term_details?term=GO:0006970
anion transmembrane transport	Gene Ontology Slim	GO:0098656	38	312	1.00433e-12	2.60216e-11	N.11077|N.18334|N.11078|N.16742|N.2119|N.24953|N.7732|N.24065|N.25806|N.21450|N.875|N.7128|N.30355|N.3515|N.3136|N.12568|N.26651|N.4970|N.3336|N.20782|N.20781|N.2589|N.12967|N.28512|N.20562|N.265|N.7708|N.30158|N.20639|N.22408|N.21316|N.4944|N.787|N.785|N.29735|N.25082|N.13422|N.14889	http://amigo.geneontology.org/cgi-bin/amigo/term_details?term=GO:0098656
anatomical structure development	Gene Ontology Slim	GO:0048856	151	2882	1.02788e-12	2.63806e-11	N.22617|N.22825|N.15538|N.20131|N.22592|N.25288|N.28817|N.19663|N.5823|N.28819|N.6945|N.4087|N.28955|N.20604|N.27262|N.11873|N.16546|N.28127|N.173|N.20079|N.13699|N.26799|N.13287|N.20493|N.18841|N.18168|N.30159|N.29442|N.13373|N.9312|N.26700|N.18615|N.22942|N.16068|N.2170|N.8989|N.8988|N.18403|N.2592|N.24718|N.8561|N.18837|N.7732|N.6193|N.9122|N.2875|N.15825|N.20095|N.29393|N.12274|N.10073|N.402|…	http://amigo.geneontology.org/cgi-bin/amigo/term_details?term=GO:0048856
secondary active transmembrane transporter activity	Gene Ontology Slim	GO:0015291	39	331	1.28466e-12	3.26629e-11	N.18334|N.24526|N.3515|N.14889|N.16459|N.2119|N.24953|N.24065|N.21165|N.875|N.7128|N.23701|N.20395|N.3136|N.12568|N.3336|N.20782|N.20781|N.6561|N.16403|N.25136|N.25138|N.15073|N.22819|N.28512|N.20562|N.30158|N.20639|N.22408|N.21316|N.4944|N.787|N.20616|N.785|N.22524|N.29735|N.26651|N.23860|N.3682	http://amigo.geneontology.org/cgi-bin/amigo/term_details?term=GO:0015291
cellular macromolecule metabolic process	Gene Ontology Slim	GO:0044260	245	5542	1.38859e-12	3.49784e-11	N.22617|N.1208|N.9063|N.13855|N.10404|N.18841|N.13582|N.22711|N.5823|N.25759|N.25288|N.19663|N.8092|N.28812|N.18429|N.18410|N.9469|N.18159|N.18900|N.12743|N.25880|N.30159|N.30355|N.17957|N.20604|N.27262|N.14476|N.20079|N.15300|N.12829|N.5278|N.27667|N.8300|N.24032|N.16055|N.18005|N.25441|N.16656|N.12163|N.6709|N.21434|N.8472|N.22592|N.29828|N.25341|N.10964|N.17781|N.11673|N.29442|N.7593|N.9312|N.…	http://amigo.geneontology.org/cgi-bin/amigo/term_details?term=GO:0044260
multicellular organismal process	Gene Ontology Slim	GO:0032501	147	2789	1.42714e-12	3.56195e-11	N.22617|N.15538|N.20131|N.25288|N.28817|N.19663|N.5823|N.28819|N.6945|N.4087|N.28955|N.20604|N.27262|N.11873|N.16546|N.28127|N.173|N.20079|N.13699|N.26799|N.13287|N.20493|N.16403|N.18841|N.18168|N.30159|N.29442|N.13373|N.9312|N.26700|N.18615|N.22942|N.16068|N.2170|N.8989|N.8988|N.18403|N.30086|N.24718|N.15356|N.8561|N.18837|N.7732|N.6193|N.9122|N.2875|N.15825|N.20095|N.29393|N.12274|N.10073|N.402…	http://amigo.geneontology.org/cgi-bin/amigo/term_details?term=GO:0032501
transport	Gene Ontology Slim	GO:0006810	125	2226	1.72377e-12	4.24708e-11	N.12857|N.11077|N.26747|N.9140|N.15962|N.25806|N.6945|N.30355|N.23860|N.28083|N.26799|N.26651|N.6561|N.25136|N.11078|N.25138|N.16403|N.12967|N.5718|N.18842|N.24489|N.30158|N.15560|N.13725|N.26708|N.20616|N.11448|N.11270|N.13373|N.14889|N.20395|N.2119|N.16322|N.18836|N.22373|N.7732|N.20155|N.9121|N.7128|N.875|N.12274|N.12568|N.4970|N.24526|N.2589|N.15428|N.30033|N.28961|N.7708|N.21411|N.20639|N.12…	http://amigo.geneontology.org/cgi-bin/amigo/term_details?term=GO:0006810
regulation of cellular metabolic process	Gene Ontology Slim	GO:0031323	148	2823	1.73286e-12	4.24708e-11	N.1208|N.5278|N.22711|N.6709|N.25759|N.25288|N.19663|N.8092|N.5823|N.8472|N.5986|N.18900|N.25880|N.30159|N.20606|N.17957|N.20604|N.27262|N.14476|N.20079|N.15300|N.27667|N.24032|N.18005|N.16656|N.12163|N.25633|N.21434|N.18410|N.22592|N.24724|N.18987|N.17781|N.9312|N.20610|N.12515|N.16068|N.5988|N.8989|N.8988|N.22103|N.24242|N.19161|N.18403|N.30086|N.6592|N.19608|N.22373|N.13361|N.13244|N.9122|N.20…	http://amigo.geneontology.org/cgi-bin/amigo/term_details?term=GO:0031323
anion transmembrane transporter activity	Gene Ontology Slim	GO:0008509	36	287	1.83674e-12	4.46148e-11	N.11077|N.3515|N.11078|N.16742|N.24953|N.7732|N.24065|N.25806|N.21450|N.875|N.7128|N.30355|N.18334|N.3136|N.12568|N.26651|N.4970|N.3336|N.20782|N.20781|N.2589|N.12967|N.28512|N.20562|N.265|N.7708|N.30158|N.20639|N.22408|N.21316|N.4944|N.787|N.785|N.29735|N.13422|N.14889	http://amigo.geneontology.org/cgi-bin/amigo/term_details?term=GO:0008509
ADP binding	Gene Ontology Slim	GO:0043531	22	99	2.5418e-12	6.11944e-11	N.15161|N.1642|N.8504|N.24676|N.24677|N.20609|N.20605|N.8178|N.15988|N.16446|N.26826|N.1992|N.9665|N.24667|N.24669|N.8552|N.453|N.21664|N.27398|N.13154|N.29108|N.10584	http://amigo.geneontology.org/cgi-bin/amigo/term_details?term=GO:0043531
cellular nitrogen compound biosynthetic process	Gene Ontology Slim	GO:0044271	150	2899	3.08247e-12	7.35602e-11	N.19251|N.1208|N.5278|N.20131|N.22711|N.6709|N.25759|N.25288|N.19663|N.8092|N.5823|N.18410|N.5986|N.18900|N.25880|N.30159|N.20606|N.17957|N.20604|N.27262|N.21924|N.14476|N.13697|N.20079|N.15300|N.26492|N.27667|N.24032|N.18005|N.16656|N.12163|N.21434|N.8472|N.22592|N.24724|N.18987|N.17781|N.9312|N.20610|N.12515|N.5988|N.8989|N.8988|N.21757|N.24242|N.19161|N.6765|N.18403|N.30086|N.6592|N.5520|N.196…	http://amigo.geneontology.org/cgi-bin/amigo/term_details?term=GO:0044271
establishment of localization	Gene Ontology Slim	GO:0051234	125	2255	3.93995e-12	9.29436e-11	N.12857|N.11077|N.26747|N.9140|N.15962|N.25806|N.6945|N.30355|N.23860|N.28083|N.26799|N.26651|N.6561|N.25136|N.11078|N.25138|N.16403|N.12967|N.5718|N.18842|N.24489|N.30158|N.15560|N.13725|N.26708|N.20616|N.11448|N.11270|N.13373|N.14889|N.20395|N.2119|N.16322|N.18836|N.22373|N.7732|N.20155|N.9121|N.7128|N.875|N.12274|N.12568|N.4970|N.24526|N.2589|N.15428|N.30033|N.28961|N.7708|N.21411|N.20639|N.12…	http://amigo.geneontology.org/cgi-bin/amigo/term_details?term=GO:0051234
system development	Gene Ontology Slim	GO:0048731	107	1804	3.96304e-12	9.29436e-11	N.22617|N.1981|N.20131|N.19663|N.28819|N.6945|N.4087|N.20604|N.27262|N.11873|N.16546|N.173|N.26799|N.13287|N.20493|N.18841|N.18168|N.30159|N.29442|N.13373|N.9312|N.26700|N.16068|N.2170|N.8989|N.8988|N.18403|N.8561|N.18837|N.7732|N.6193|N.9122|N.15825|N.20095|N.29393|N.12274|N.402|N.17995|N.13969|N.6857|N.7708|N.15422|N.894|N.13563|N.11617|N.9439|N.1393|N.26275|N.30388|N.25995|N.142|N.8962|N.15538…	http://amigo.geneontology.org/cgi-bin/amigo/term_details?term=GO:0048731
response to abscisic acid	Gene Ontology Slim	GO:0009737	50	542	4.25079e-12	9.88399e-11	N.3383|N.30086|N.3389|N.5278|N.6709|N.26275|N.8561|N.5744|N.19161|N.7732|N.19337|N.26114|N.28819|N.14560|N.22339|N.10858|N.23701|N.16068|N.14476|N.12274|N.15885|N.15300|N.13725|N.5690|N.2848|N.24032|N.8369|N.16656|N.20562|N.10807|N.7708|N.18168|N.10809|N.28083|N.24120|N.88|N.11523|N.12534|N.14407|N.11617|N.12772|N.9819|N.30175|N.12096|N.4187|N.30543|N.29232|N.3328|N.12832|N.13058	http://amigo.geneontology.org/cgi-bin/amigo/term_details?term=GO:0009737
cellular response to acid chemical	Gene Ontology Slim	GO:0071229	47	488	4.80706e-12	1.09934e-10	N.3383|N.18403|N.3389|N.5278|N.23568|N.28083|N.8561|N.22107|N.19161|N.19337|N.28819|N.21450|N.22339|N.15825|N.20604|N.9408|N.15885|N.3328|N.30392|N.13725|N.5690|N.24032|N.4054|N.29456|N.28251|N.12806|N.16656|N.14041|N.6857|N.10807|N.18410|N.10809|N.5056|N.15300|N.88|N.11523|N.18980|N.14407|N.13292|N.30175|N.14560|N.16068|N.19608|N.23288|N.12832|N.8988|N.13058	http://amigo.geneontology.org/cgi-bin/amigo/term_details?term=GO:0071229
response to alcohol	Gene Ontology Slim	GO:0097305	50	544	4.80875e-12	1.09934e-10	N.3383|N.30086|N.3389|N.5278|N.6709|N.26275|N.8561|N.5744|N.19161|N.7732|N.19337|N.26114|N.28819|N.14560|N.22339|N.10858|N.23701|N.16068|N.14476|N.12274|N.15885|N.15300|N.13725|N.5690|N.2848|N.24032|N.8369|N.16656|N.20562|N.10807|N.7708|N.18168|N.10809|N.28083|N.24120|N.88|N.11523|N.12534|N.14407|N.11617|N.12772|N.9819|N.30175|N.12096|N.4187|N.30543|N.29232|N.3328|N.12832|N.13058	http://amigo.geneontology.org/cgi-bin/amigo/term_details?term=GO:0097305
cellular aromatic compound metabolic process	Gene Ontology Slim	GO:0006725	184	3882	9.80578e-12	2.22305e-10	N.19251|N.1208|N.5278|N.18841|N.20131|N.22711|N.6709|N.25759|N.25288|N.28817|N.19663|N.8092|N.5988|N.8472|N.5986|N.18900|N.28819|N.25880|N.30159|N.26208|N.17957|N.10791|N.22357|N.27262|N.14476|N.28127|N.20079|N.15300|N.27836|N.10495|N.27667|N.24032|N.18005|N.28252|N.16656|N.12161|N.21434|N.15282|N.22592|N.24724|N.18987|N.5995|N.17781|N.9312|N.20610|N.12515|N.12362|N.28327|N.5823|N.8989|N.8988|N.2…	http://amigo.geneontology.org/cgi-bin/amigo/term_details?term=GO:0006725
immune system process	Gene Ontology Slim	GO:0002376	41	391	1.01039e-11	2.27159e-10	N.24242|N.14041|N.23568|N.20131|N.27921|N.7301|N.6370|N.4263|N.18117|N.14275|N.10858|N.20604|N.13283|N.2034|N.14693|N.30392|N.88|N.7573|N.21968|N.17633|N.17244|N.29456|N.28251|N.16656|N.7313|N.6044|N.6857|N.26208|N.15422|N.19959|N.15300|N.15979|N.24296|N.18980|N.21664|N.30260|N.2170|N.30355|N.3324|N.8988|N.4593	http://amigo.geneontology.org/cgi-bin/amigo/term_details?term=GO:0002376
regulation of biological quality	Gene Ontology Slim	GO:0065008	74	1056	1.01869e-11	2.27159e-10	N.1981|N.24027|N.2498|N.28819|N.4771|N.20131|N.9408|N.24953|N.28817|N.19663|N.9671|N.18836|N.18835|N.18410|N.881|N.24065|N.6623|N.15632|N.24044|N.9121|N.6945|N.19608|N.11088|N.22793|N.26814|N.15825|N.11270|N.11873|N.16633|N.1324|N.13283|N.12362|N.16439|N.16055|N.27836|N.10073|N.2059|N.4425|N.17896|N.15073|N.13287|N.2336|N.24271|N.16393|N.20562|N.5718|N.18842|N.17244|N.22886|N.12309|N.21411|N.894|…	http://amigo.geneontology.org/cgi-bin/amigo/term_details?term=GO:0065008
organic cyclic compound metabolic process	Gene Ontology Slim	GO:1901360	187	3969	1.03345e-11	2.28578e-10	N.19251|N.1208|N.5278|N.18841|N.20131|N.22711|N.6709|N.25759|N.25288|N.28817|N.19663|N.8092|N.5988|N.8472|N.5986|N.18900|N.28819|N.25880|N.30159|N.26208|N.17957|N.10791|N.22357|N.27262|N.14476|N.28127|N.20079|N.15300|N.27836|N.10495|N.27667|N.24032|N.18005|N.28252|N.16656|N.12161|N.21434|N.15282|N.22592|N.24724|N.18987|N.5995|N.17781|N.9312|N.20610|N.12515|N.22942|N.28327|N.5823|N.8989|N.8988|N.2…	http://amigo.geneontology.org/cgi-bin/amigo/term_details?term=GO:1901360
response to salt stress	Gene Ontology Slim	GO:0009651	44	446	1.12723e-11	2.47308e-10	N.3383|N.30086|N.5278|N.23568|N.2119|N.29677|N.5744|N.19161|N.30315|N.7732|N.6623|N.26859|N.28819|N.4187|N.26208|N.23701|N.24044|N.3201|N.15499|N.13829|N.13828|N.6044|N.9819|N.30533|N.618|N.4361|N.19026|N.24120|N.17244|N.7708|N.18168|N.5678|N.88|N.11523|N.23183|N.12772|N.9439|N.26275|N.16958|N.12515|N.29232|N.14010|N.11114|N.14017	http://amigo.geneontology.org/cgi-bin/amigo/term_details?term=GO:0009651
anion transport	Gene Ontology Slim	GO:0006820	40	377	1.30084e-11	2.83115e-10	N.11077|N.18334|N.11078|N.16742|N.2119|N.24953|N.7732|N.24065|N.20200|N.25806|N.9121|N.21450|N.875|N.7128|N.30355|N.3515|N.3136|N.12568|N.26651|N.4970|N.3336|N.20782|N.20781|N.2589|N.12967|N.28512|N.20562|N.265|N.7708|N.30158|N.20639|N.22408|N.21316|N.4944|N.787|N.785|N.29735|N.25082|N.13422|N.14889	http://amigo.geneontology.org/cgi-bin/amigo/term_details?term=GO:0006820
multi-organism process	Gene Ontology Slim	GO:0051704	102	1720	1.34494e-11	2.90389e-10	N.13857|N.20131|N.22592|N.28812|N.6370|N.27989|N.5986|N.14275|N.4087|N.10858|N.28955|N.20604|N.15300|N.21968|N.17633|N.28251|N.16656|N.6044|N.3336|N.20616|N.2170|N.5823|N.8988|N.21757|N.24242|N.2592|N.23568|N.37|N.15356|N.16260|N.22373|N.25021|N.30471|N.25869|N.26267|N.4701|N.14693|N.4970|N.10073|N.6945|N.13969|N.24663|N.6857|N.15422|N.19959|N.19896|N.20263|N.21664|N.30260|N.12309|N.30355|N.29254…	http://amigo.geneontology.org/cgi-bin/amigo/term_details?term=GO:0051704
regulation of macromolecule metabolic process	Gene Ontology Slim	GO:0060255	145	2845	2.1665e-11	4.64092e-10	N.1208|N.5278|N.22711|N.6709|N.25759|N.25288|N.19663|N.8092|N.5823|N.8472|N.5986|N.18900|N.25880|N.30159|N.20606|N.17957|N.20604|N.27262|N.14476|N.20079|N.15300|N.27667|N.24032|N.18005|N.16656|N.12163|N.25633|N.21434|N.18410|N.22592|N.24724|N.18987|N.17781|N.9312|N.20610|N.12515|N.16068|N.5988|N.8989|N.8988|N.22103|N.24242|N.19161|N.18403|N.30086|N.6592|N.19608|N.14596|N.13361|N.6193|N.9122|N.207…	http://amigo.geneontology.org/cgi-bin/amigo/term_details?term=GO:0060255
multicellular organism development	Gene Ontology Slim	GO:0007275	134	2554	2.25459e-11	4.79188e-10	N.22617|N.15538|N.20131|N.25288|N.28817|N.19663|N.5823|N.28819|N.6945|N.4087|N.28955|N.20604|N.27262|N.11873|N.16546|N.28127|N.173|N.13699|N.26799|N.13287|N.20493|N.18841|N.18168|N.30159|N.29442|N.13373|N.9312|N.26700|N.22942|N.16068|N.2170|N.8989|N.8988|N.18403|N.24718|N.8561|N.18837|N.7732|N.6193|N.9122|N.2875|N.15825|N.20095|N.29393|N.12274|N.402|N.10514|N.17995|N.13969|N.6857|N.7708|N.15422|N…	http://amigo.geneontology.org/cgi-bin/amigo/term_details?term=GO:0007275
innate immune response	Gene Ontology Slim	GO:0045087	38	352	2.66535e-11	5.621e-10	N.14041|N.23568|N.20131|N.27921|N.7301|N.6370|N.4263|N.18117|N.14275|N.10858|N.20604|N.13283|N.2034|N.6044|N.15300|N.88|N.7573|N.21968|N.17633|N.17244|N.29456|N.28251|N.16656|N.7313|N.6857|N.26208|N.15422|N.30392|N.15979|N.24296|N.18980|N.21664|N.30260|N.2170|N.30355|N.3324|N.8988|N.4593	http://amigo.geneontology.org/cgi-bin/amigo/term_details?term=GO:0045087
localization	Gene Ontology Slim	GO:0051179	129	2434	3.01733e-11	6.31434e-10	N.12857|N.11077|N.26747|N.20131|N.15962|N.25806|N.6945|N.30355|N.23860|N.28083|N.26799|N.26651|N.6561|N.25136|N.9140|N.25138|N.16403|N.12967|N.5718|N.18842|N.24489|N.30158|N.15560|N.13725|N.26708|N.20616|N.11448|N.11270|N.13373|N.14889|N.20395|N.2119|N.16322|N.18836|N.22373|N.7732|N.20155|N.9121|N.7128|N.875|N.12274|N.12568|N.4970|N.24526|N.2589|N.15428|N.30033|N.28961|N.7708|N.21416|N.21411|N.20…	http://amigo.geneontology.org/cgi-bin/amigo/term_details?term=GO:0051179
response to bacterium	Gene Ontology Slim	GO:0009617	43	445	3.55975e-11	7.3926e-10	N.24242|N.14041|N.27989|N.26267|N.20131|N.37|N.22107|N.28812|N.7301|N.25840|N.16260|N.10963|N.6945|N.10858|N.23701|N.20604|N.7146|N.4815|N.13283|N.21757|N.6044|N.15300|N.13725|N.17633|N.29254|N.20263|N.16656|N.25749|N.24663|N.6857|N.26208|N.16131|N.19959|N.19896|N.28083|N.88|N.24296|N.18980|N.10964|N.18964|N.30355|N.8988|N.4593	http://amigo.geneontology.org/cgi-bin/amigo/term_details?term=GO:0009617
response to ethylene	Gene Ontology Slim	GO:0009723	33	274	4.08261e-11	8.41419e-10	N.20200|N.1580|N.6709|N.22592|N.8092|N.26492|N.15651|N.12743|N.20604|N.27262|N.16426|N.29115|N.15300|N.17995|N.4054|N.17961|N.18452|N.22172|N.17242|N.10807|N.15422|N.10809|N.88|N.17781|N.12772|N.1393|N.9312|N.12515|N.12832|N.29105|N.8988|N.16656|N.22103	http://amigo.geneontology.org/cgi-bin/amigo/term_details?term=GO:0009723
immune response	Gene Ontology Slim	GO:0006955	38	358	4.18493e-11	8.56022e-10	N.14041|N.23568|N.20131|N.27921|N.7301|N.6370|N.4263|N.18117|N.14275|N.10858|N.20604|N.13283|N.2034|N.6044|N.15300|N.88|N.7573|N.21968|N.17633|N.17244|N.29456|N.28251|N.16656|N.7313|N.6857|N.26208|N.15422|N.30392|N.15979|N.24296|N.18980|N.21664|N.30260|N.2170|N.30355|N.3324|N.8988|N.4593	http://amigo.geneontology.org/cgi-bin/amigo/term_details?term=GO:0006955
regulation of metabolic process	Gene Ontology Slim	GO:0019222	151	3039	4.56607e-11	9.27014e-10	N.1208|N.5278|N.22711|N.6709|N.25759|N.25288|N.19663|N.8092|N.5823|N.18410|N.5986|N.18900|N.25880|N.30159|N.20606|N.17957|N.20604|N.27262|N.14476|N.20079|N.15300|N.27667|N.24032|N.18005|N.16656|N.12163|N.25633|N.21434|N.8472|N.22592|N.24724|N.18987|N.17781|N.9312|N.20610|N.12515|N.16068|N.5988|N.8989|N.8988|N.22103|N.24242|N.19161|N.18403|N.30086|N.6592|N.19608|N.22373|N.13361|N.13244|N.9122|N.20…	http://amigo.geneontology.org/cgi-bin/amigo/term_details?term=GO:0019222
symporter activity	Gene Ontology Slim	GO:0015293	24	146	6.97651e-11	1.4059e-09	N.18334|N.24526|N.3515|N.24065|N.7128|N.23701|N.875|N.3682|N.3336|N.20782|N.20781|N.6561|N.25136|N.25138|N.16403|N.28512|N.30158|N.21316|N.787|N.20616|N.785|N.29735|N.26651|N.14889	http://amigo.geneontology.org/cgi-bin/amigo/term_details?term=GO:0015293
macromolecule biosynthetic process	Gene Ontology Slim	GO:0009059	147	2958	8.61739e-11	1.7238e-09	N.1208|N.5278|N.22711|N.6709|N.25759|N.25288|N.19663|N.8092|N.5823|N.8472|N.5986|N.18900|N.25880|N.30159|N.20606|N.17957|N.20604|N.27262|N.14476|N.20079|N.15300|N.27667|N.24032|N.18005|N.10958|N.16656|N.12163|N.21434|N.18410|N.22592|N.24724|N.18987|N.17781|N.9312|N.20610|N.12515|N.5988|N.8989|N.8988|N.22103|N.24242|N.19161|N.18403|N.30086|N.6592|N.5520|N.19608|N.14596|N.13361|N.6193|N.9122|N.2074…	http://amigo.geneontology.org/cgi-bin/amigo/term_details?term=GO:0009059
RNA metabolic process	Gene Ontology Slim	GO:0016070	140	2776	1.0243e-10	2.03403e-09	N.1208|N.5278|N.22711|N.6709|N.25759|N.25288|N.19663|N.8092|N.5823|N.18410|N.5986|N.18900|N.25880|N.30159|N.20606|N.17957|N.20604|N.22357|N.27262|N.14476|N.28127|N.20079|N.15300|N.27836|N.27667|N.24032|N.16055|N.18005|N.16656|N.12161|N.21434|N.15282|N.22592|N.24724|N.18987|N.17781|N.9312|N.20610|N.12515|N.5988|N.8989|N.8988|N.22103|N.24242|N.19161|N.18403|N.30086|N.6592|N.19608|N.14596|N.13361|N.…	http://amigo.geneontology.org/cgi-bin/amigo/term_details?term=GO:0016070
cellular macromolecule biosynthetic process	Gene Ontology Slim	GO:0034645	144	2885	1.04575e-10	2.06156e-09	N.1208|N.5278|N.22711|N.6709|N.25759|N.25288|N.19663|N.8092|N.5823|N.8472|N.5986|N.18900|N.25880|N.30159|N.20606|N.17957|N.20604|N.27262|N.14476|N.20079|N.15300|N.27667|N.24032|N.18005|N.10958|N.16656|N.12163|N.21434|N.18410|N.22592|N.24724|N.18987|N.17781|N.9312|N.20610|N.12515|N.5988|N.8989|N.8988|N.22103|N.24242|N.19161|N.18403|N.30086|N.6592|N.5520|N.19608|N.14596|N.13361|N.6193|N.9122|N.2074…	http://amigo.geneontology.org/cgi-bin/amigo/term_details?term=GO:0034645
heterocycle metabolic process	Gene Ontology Slim	GO:0046483	175	3744	1.05748e-10	2.06969e-09	N.19251|N.1208|N.5278|N.18841|N.20131|N.22711|N.6709|N.25759|N.25288|N.19663|N.8092|N.5988|N.8472|N.5986|N.18900|N.28819|N.25880|N.30159|N.20606|N.17957|N.10791|N.22357|N.27262|N.14476|N.28127|N.20079|N.15300|N.27836|N.27667|N.24032|N.18005|N.16656|N.12161|N.21434|N.15282|N.22592|N.24724|N.18987|N.5995|N.17781|N.9312|N.20610|N.12515|N.12362|N.28327|N.5823|N.8989|N.8988|N.21757|N.24242|N.19161|N.6…	http://amigo.geneontology.org/cgi-bin/amigo/term_details?term=GO:0046483
defense response to other organism	Gene Ontology Slim	GO:0098542	70	1025	1.09383e-10	2.12555e-09	N.24242|N.14041|N.6370|N.26267|N.23568|N.20131|N.37|N.22592|N.22107|N.28083|N.28812|N.7301|N.25840|N.15422|N.24676|N.5986|N.30471|N.10963|N.18117|N.14275|N.4087|N.10858|N.30355|N.23701|N.20604|N.7146|N.4263|N.4815|N.13283|N.2034|N.14693|N.30392|N.13725|N.88|N.13857|N.7573|N.21968|N.27921|N.17633|N.17244|N.20263|N.26208|N.28251|N.7313|N.6044|N.24663|N.6857|N.10807|N.16131|N.19959|N.10809|N.19896|N…	http://amigo.geneontology.org/cgi-bin/amigo/term_details?term=GO:0098542
hormone metabolic process	Gene Ontology Slim	GO:0042445	31	254	1.17683e-10	2.27061e-09	N.2498|N.1324|N.20131|N.28817|N.9671|N.7301|N.6623|N.26814|N.28819|N.11088|N.15825|N.11873|N.13283|N.12308|N.16055|N.30533|N.2059|N.17896|N.24271|N.16393|N.17244|N.17961|N.27836|N.2848|N.16439|N.4099|N.22942|N.12362|N.23288|N.22886|N.13292	http://amigo.geneontology.org/cgi-bin/amigo/term_details?term=GO:0042445
signal transduction	Gene Ontology Slim	GO:0007165	97	1678	1.65193e-10	3.16485e-09	N.8092|N.5278|N.6709|N.22592|N.12743|N.30355|N.20604|N.27262|N.14476|N.15300|N.24032|N.25441|N.28251|N.16656|N.18410|N.24125|N.18987|N.17781|N.5690|N.9312|N.12515|N.3551|N.16068|N.8988|N.22103|N.18403|N.7836|N.23568|N.24718|N.19608|N.13361|N.30471|N.2875|N.15825|N.9408|N.12274|N.14693|N.17995|N.29456|N.6857|N.24669|N.24144|N.8552|N.1393|N.22492|N.5507|N.22107|N.5744|N.26492|N.25167|N.24676|N.2467…	http://amigo.geneontology.org/cgi-bin/amigo/term_details?term=GO:0007165
hormone biosynthetic process	Gene Ontology Slim	GO:0042446	26	182	1.78732e-10	3.40029e-09	N.2498|N.1324|N.20131|N.9671|N.7301|N.6623|N.26814|N.11088|N.15825|N.11873|N.13283|N.12362|N.16055|N.30533|N.17896|N.24271|N.16393|N.17961|N.27836|N.2848|N.16439|N.22942|N.12308|N.23288|N.22886|N.13292	http://amigo.geneontology.org/cgi-bin/amigo/term_details?term=GO:0042446
nucleus	Gene Ontology Slim	GO:0005634	334	8632	3.2562e-10	6.15172e-09	N.12857|N.19251|N.1208|N.21792|N.19026|N.3336|N.5278|N.18841|N.22711|N.5823|N.25759|N.25039|N.11088|N.19663|N.8092|N.5988|N.18429|N.15282|N.22825|N.9469|N.6960|N.18159|N.18900|N.12743|N.15988|N.25880|N.30159|N.20608|N.20606|N.17957|N.10791|N.22357|N.22870|N.27262|N.14476|N.11554|N.28127|N.173|N.20079|N.15300|N.13699|N.27667|N.24032|N.14560|N.16055|N.18005|N.16403|N.974|N.25441|N.17554|N.12163|N.1…	http://amigo.geneontology.org/cgi-bin/amigo/term_details?term=GO:0005634
plant organ development	Gene Ontology Slim	GO:0099402	64	923	4.01989e-10	7.54214e-09	N.15538|N.18403|N.18841|N.20131|N.15537|N.24953|N.6338|N.7301|N.7732|N.5863|N.26114|N.24065|N.26814|N.6945|N.30159|N.22555|N.11088|N.22793|N.4185|N.20604|N.10958|N.27508|N.27262|N.12274|N.2034|N.16055|N.15825|N.8561|N.29442|N.402|N.17995|N.4054|N.1580|N.6857|N.10807|N.9059|N.7708|N.15422|N.10809|N.894|N.88|N.11523|N.18980|N.19735|N.23037|N.4944|N.9439|N.1393|N.9312|N.26700|N.19663|N.5896|N.16068|…	http://amigo.geneontology.org/cgi-bin/amigo/term_details?term=GO:0099402
signaling	Gene Ontology Slim	GO:0023052	97	1713	4.64362e-10	8.65271e-09	N.8092|N.5278|N.6709|N.22592|N.12743|N.30355|N.20604|N.27262|N.14476|N.15300|N.24032|N.25441|N.28251|N.16656|N.18410|N.24125|N.18987|N.17781|N.5690|N.9312|N.12515|N.3551|N.16068|N.8988|N.22103|N.18403|N.7836|N.23568|N.24718|N.19608|N.13361|N.30471|N.2875|N.15825|N.9408|N.12274|N.14693|N.17995|N.29456|N.6857|N.24669|N.24144|N.8552|N.1393|N.22492|N.5507|N.22107|N.5744|N.26492|N.25167|N.24676|N.2467…	http://amigo.geneontology.org/cgi-bin/amigo/term_details?term=GO:0023052
phosphorelay signal transduction system	Gene Ontology Slim	GO:0000160	28	223	5.19265e-10	9.60993e-09	N.8092|N.1580|N.6709|N.22592|N.26492|N.12743|N.10809|N.20604|N.27262|N.15885|N.16426|N.15300|N.17995|N.4054|N.28008|N.16656|N.22172|N.17242|N.10807|N.29115|N.18452|N.17781|N.9312|N.12515|N.29105|N.8988|N.18987|N.22103	http://amigo.geneontology.org/cgi-bin/amigo/term_details?term=GO:0000160
cellular response to oxygen-containing compound	Gene Ontology Slim	GO:1901701	50	630	5.66878e-10	1.04202e-08	N.3383|N.18403|N.3389|N.5278|N.23568|N.28083|N.5507|N.8561|N.22107|N.5744|N.19161|N.19337|N.28819|N.21450|N.22339|N.15825|N.20604|N.9408|N.15885|N.3328|N.29442|N.30392|N.13725|N.5690|N.24032|N.4054|N.29456|N.28251|N.12806|N.16656|N.14041|N.6857|N.10807|N.18410|N.10809|N.5056|N.15300|N.88|N.11523|N.18980|N.14407|N.13292|N.30175|N.14560|N.16068|N.19608|N.23288|N.12832|N.8988|N.13058	http://amigo.geneontology.org/cgi-bin/amigo/term_details?term=GO:1901701
plant-type hypersensitive response	Gene Ontology Slim	GO:0009626	17	76	7.09796e-10	1.29597e-08	N.15979|N.14275|N.17244|N.30355|N.21664|N.14041|N.30260|N.3324|N.7313|N.13283|N.2170|N.2034|N.6370|N.88|N.30392|N.4263|N.18117	http://amigo.geneontology.org/cgi-bin/amigo/term_details?term=GO:0009626
sulfur compound transmembrane transporter activity	Gene Ontology Slim	GO:1901682	12	29	7.31877e-10	1.32738e-08	N.11077|N.875|N.3515|N.787|N.7128|N.12967|N.11078|N.18334|N.785|N.12568|N.20782|N.20781	http://amigo.geneontology.org/cgi-bin/amigo/term_details?term=GO:1901682
cation transport	Gene Ontology Slim	GO:0006812	46	555	7.84243e-10	1.41294e-08	N.12857|N.25840|N.18835|N.24953|N.18836|N.22373|N.26114|N.20155|N.25806|N.24065|N.6945|N.22555|N.23701|N.21610|N.30543|N.7807|N.12274|N.18206|N.3336|N.24526|N.6561|N.16403|N.25136|N.2095|N.2311|N.25138|N.15073|N.20562|N.5718|N.14767|N.30033|N.21411|N.5679|N.4944|N.14821|N.3188|N.20200|N.30175|N.20639|N.11270|N.12308|N.28340|N.18842|N.19521|N.20616|N.3682	http://amigo.geneontology.org/cgi-bin/amigo/term_details?term=GO:0006812
oxoacid metabolic process	Gene Ontology Slim	GO:0043436	68	1032	8.29242e-10	1.48418e-08	N.322|N.26127|N.19161|N.17098|N.28509|N.2498|N.24663|N.5752|N.20131|N.22592|N.28817|N.9671|N.18837|N.7301|N.19337|N.6623|N.24044|N.28819|N.30044|N.30258|N.21450|N.25091|N.21785|N.26492|N.11873|N.1324|N.13283|N.16546|N.13697|N.14693|N.17934|N.5690|N.13292|N.2059|N.11523|N.17896|N.12654|N.17961|N.23552|N.24271|N.28251|N.28512|N.22172|N.2806|N.17244|N.9059|N.5775|N.5056|N.3336|N.5995|N.3201|N.27513|…	http://amigo.geneontology.org/cgi-bin/amigo/term_details?term=GO:0043436
nucleic acid metabolic process	Gene Ontology Slim	GO:0090304	150	3145	8.42132e-10	1.49151e-08	N.1208|N.5278|N.18841|N.22711|N.6709|N.25759|N.25288|N.19663|N.8092|N.5823|N.8472|N.5986|N.18900|N.25880|N.30159|N.20606|N.17957|N.20604|N.22357|N.27262|N.14476|N.28127|N.20079|N.15300|N.27836|N.27667|N.24032|N.18005|N.16656|N.12161|N.21434|N.15282|N.22592|N.24724|N.18987|N.17781|N.9312|N.20610|N.12515|N.28327|N.5988|N.8989|N.8988|N.22103|N.24242|N.19161|N.18403|N.30086|N.6592|N.19608|N.14596|N.1…	http://amigo.geneontology.org/cgi-bin/amigo/term_details?term=GO:0090304
host programmed cell death induced by symbiont	Gene Ontology Slim	GO:0034050	17	77	8.44304e-10	1.49151e-08	N.15979|N.14275|N.17244|N.30355|N.21664|N.14041|N.30260|N.3324|N.7313|N.13283|N.2170|N.2034|N.6370|N.88|N.30392|N.4263|N.18117	http://amigo.geneontology.org/cgi-bin/amigo/term_details?term=GO:0034050
nucleic acid binding	Gene Ontology Slim	GO:0003676	150	3147	8.77955e-10	1.54095e-08	N.1208|N.5278|N.6709|N.25759|N.25288|N.19663|N.8092|N.5823|N.8472|N.5986|N.18900|N.25880|N.30159|N.20606|N.17957|N.20604|N.22357|N.27262|N.28127|N.20079|N.15300|N.13699|N.27667|N.24032|N.18005|N.16656|N.17385|N.25633|N.21434|N.18410|N.22592|N.24724|N.17781|N.9312|N.12515|N.28327|N.8989|N.8988|N.22103|N.24242|N.19161|N.18403|N.30086|N.6592|N.19608|N.14596|N.13361|N.6193|N.9122|N.20744|N.11603|N.11…	http://amigo.geneontology.org/cgi-bin/amigo/term_details?term=GO:0003676
ethylene-activated signaling pathway	Gene Ontology Slim	GO:0009873	25	183	9.18497e-10	1.60178e-08	N.8092|N.1580|N.6709|N.22592|N.26492|N.12743|N.10809|N.20604|N.27262|N.16426|N.29115|N.15300|N.17995|N.4054|N.16656|N.22172|N.17242|N.10807|N.18452|N.17781|N.9312|N.12515|N.29105|N.8988|N.22103	http://amigo.geneontology.org/cgi-bin/amigo/term_details?term=GO:0009873
organic acid metabolic process	Gene Ontology Slim	GO:0006082	68	1039	1.07653e-09	1.86541e-08	N.322|N.26127|N.19161|N.17098|N.28509|N.2498|N.24663|N.5752|N.20131|N.22592|N.28817|N.9671|N.18837|N.7301|N.19337|N.6623|N.24044|N.28819|N.30044|N.30258|N.21450|N.25091|N.21785|N.26492|N.11873|N.1324|N.13283|N.16546|N.13697|N.14693|N.17934|N.5690|N.13292|N.2059|N.11523|N.17896|N.12654|N.17961|N.23552|N.24271|N.28251|N.28512|N.22172|N.2806|N.17244|N.9059|N.5775|N.5056|N.3336|N.5995|N.3201|N.27513|…	http://amigo.geneontology.org/cgi-bin/amigo/term_details?term=GO:0006082
shoot system development	Gene Ontology Slim	GO:0048367	59	838	1.16598e-09	2.00762e-08	N.1981|N.18403|N.2498|N.7732|N.22107|N.6338|N.25778|N.22617|N.29928|N.5863|N.24065|N.11873|N.26814|N.28819|N.6945|N.4087|N.22555|N.11088|N.22793|N.9122|N.4185|N.20604|N.17877|N.8427|N.29393|N.12274|N.2034|N.173|N.16055|N.29442|N.402|N.17995|N.4054|N.20679|N.6857|N.7708|N.15422|N.30159|N.11554|N.19735|N.13708|N.88|N.11523|N.18980|N.11617|N.9439|N.1393|N.26700|N.5896|N.16068|N.30388|N.2170|N.14017|…	http://amigo.geneontology.org/cgi-bin/amigo/term_details?term=GO:0048367
cellular response to ethylene stimulus	Gene Ontology Slim	GO:0071369	25	189	1.66929e-09	2.85617e-08	N.8092|N.1580|N.6709|N.22592|N.26492|N.12743|N.10809|N.20604|N.27262|N.16426|N.29115|N.15300|N.17995|N.4054|N.16656|N.22172|N.17242|N.10807|N.18452|N.17781|N.9312|N.12515|N.29105|N.8988|N.22103	http://amigo.geneontology.org/cgi-bin/amigo/term_details?term=GO:0071369
drug binding	Gene Ontology Slim	GO:0008144	99	1818	2.1131e-09	3.59292e-08	N.22617|N.9063|N.13855|N.10404|N.9059|N.13582|N.15161|N.8504|N.18429|N.20609|N.30355|N.20605|N.22357|N.13697|N.6742|N.27836|N.8300|N.27513|N.25441|N.28251|N.3813|N.12161|N.18841|N.18168|N.5995|N.11673|N.13373|N.18615|N.27398|N.11270|N.5056|N.18277|N.15356|N.27228|N.18837|N.7732|N.5848|N.18936|N.9121|N.25869|N.16068|N.15988|N.14693|N.11228|N.9665|N.24667|N.7708|N.16131|N.2699|N.21664|N.26275|N.131…	http://amigo.geneontology.org/cgi-bin/amigo/term_details?term=GO:0008144
multi-organism cellular process	Gene Ontology Slim	GO:0044764	18	97	3.07063e-09	5.18861e-08	N.15979|N.14275|N.17244|N.30355|N.21664|N.14041|N.30260|N.3324|N.7313|N.13283|N.88|N.2170|N.2034|N.6370|N.16260|N.30392|N.4263|N.18117	http://amigo.geneontology.org/cgi-bin/amigo/term_details?term=GO:0044764
sulfur compound transport	Gene Ontology Slim	GO:0072348	12	34	3.17364e-09	5.32955e-08	N.11077|N.875|N.3515|N.787|N.7128|N.12967|N.11078|N.18334|N.785|N.12568|N.20782|N.20781	http://amigo.geneontology.org/cgi-bin/amigo/term_details?term=GO:0072348
regulation of developmental process	Gene Ontology Slim	GO:0050793	49	649	3.86418e-09	6.44939e-08	N.15538|N.18403|N.15537|N.28817|N.6338|N.25167|N.29928|N.6193|N.6623|N.30044|N.19663|N.11088|N.4185|N.20604|N.12309|N.27262|N.8427|N.29393|N.11554|N.173|N.30533|N.10073|N.2059|N.402|N.17896|N.16055|N.29442|N.13373|N.8472|N.21416|N.894|N.88|N.11523|N.10963|N.12274|N.23037|N.11617|N.9439|N.18615|N.9312|N.30175|N.12515|N.5896|N.16068|N.30388|N.13708|N.8988|N.25995|N.15499	http://amigo.geneontology.org/cgi-bin/amigo/term_details?term=GO:0050793
post-embryonic development	Gene Ontology Slim	GO:0009791	85	1503	6.36484e-09	1.05583e-07	N.1981|N.20095|N.18403|N.2498|N.16546|N.7732|N.1580|N.13287|N.30175|N.26799|N.22107|N.6338|N.18837|N.18168|N.29928|N.5863|N.26114|N.15825|N.11873|N.29918|N.13969|N.6945|N.4087|N.8988|N.11088|N.22793|N.26814|N.4185|N.20604|N.17877|N.8427|N.29393|N.11554|N.15885|N.2034|N.173|N.16055|N.29442|N.8561|N.2875|N.5690|N.2059|N.28127|N.3630|N.30044|N.13373|N.17995|N.4054|N.9122|N.18980|N.28512|N.15651|N.20…	http://amigo.geneontology.org/cgi-bin/amigo/term_details?term=GO:0009791
defense response to bacterium	Gene Ontology Slim	GO:0042742	35	378	6.52253e-09	1.07543e-07	N.24242|N.14041|N.26267|N.20131|N.37|N.22107|N.28812|N.7301|N.25840|N.10963|N.10858|N.23701|N.20604|N.7146|N.4815|N.13283|N.6044|N.15300|N.13725|N.17633|N.20263|N.16656|N.25749|N.24663|N.6857|N.16131|N.19959|N.19896|N.28083|N.88|N.24296|N.18980|N.26208|N.8988|N.4593	http://amigo.geneontology.org/cgi-bin/amigo/term_details?term=GO:0042742
regulation of hormone levels	Gene Ontology Slim	GO:0010817	33	342	7.00425e-09	1.14789e-07	N.2498|N.1324|N.20131|N.24953|N.28817|N.9671|N.7301|N.6623|N.26814|N.28819|N.11088|N.15825|N.11873|N.13283|N.12362|N.16055|N.30533|N.2059|N.17896|N.24271|N.16393|N.17244|N.17961|N.27836|N.4944|N.2848|N.16439|N.4099|N.22942|N.12308|N.23288|N.22886|N.13292	http://amigo.geneontology.org/cgi-bin/amigo/term_details?term=GO:0010817
programmed cell death	Gene Ontology Slim	GO:0012501	21	146	8.92971e-09	1.45469e-07	N.15979|N.14275|N.17244|N.30355|N.21664|N.14041|N.30260|N.3324|N.9469|N.7313|N.27539|N.13283|N.2170|N.2034|N.6370|N.5501|N.88|N.16131|N.30392|N.4263|N.18117	http://amigo.geneontology.org/cgi-bin/amigo/term_details?term=GO:0012501
nucleobase-containing compound metabolic process	Gene Ontology Slim	GO:0006139	157	3464	9.25222e-09	1.49825e-07	N.19251|N.1208|N.5278|N.18841|N.22711|N.6709|N.25759|N.25288|N.19663|N.8092|N.5988|N.8472|N.5986|N.18900|N.25880|N.30159|N.20606|N.17957|N.10791|N.22357|N.27262|N.14476|N.28127|N.20079|N.15300|N.27836|N.27667|N.24032|N.18005|N.16656|N.12161|N.21434|N.15282|N.22592|N.24724|N.18987|N.17781|N.9312|N.20610|N.12515|N.28327|N.5823|N.8989|N.8988|N.22103|N.24242|N.19161|N.18403|N.30086|N.6592|N.19608|N.1…	http://amigo.geneontology.org/cgi-bin/amigo/term_details?term=GO:0006139
adenyl ribonucleotide binding	Gene Ontology Slim	GO:0032559	94	1748	9.97219e-09	1.60529e-07	N.9063|N.13855|N.10404|N.26747|N.13582|N.15161|N.8504|N.18429|N.20609|N.30355|N.20605|N.22357|N.13697|N.6742|N.27836|N.8300|N.25441|N.3813|N.12161|N.18841|N.18168|N.5995|N.11673|N.1642|N.13373|N.18615|N.27398|N.11270|N.18277|N.15356|N.27228|N.7732|N.5848|N.18936|N.9121|N.25869|N.16068|N.15988|N.14693|N.11228|N.9665|N.24667|N.24669|N.16131|N.8552|N.2699|N.21664|N.26275|N.13154|N.12302|N.10584|N.28…	http://amigo.geneontology.org/cgi-bin/amigo/term_details?term=GO:0032559
integral component of plasma membrane	Gene Ontology Slim	GO:0005887	22	162	1.02117e-08	1.63417e-07	N.3515|N.3389|N.15028|N.24953|N.26114|N.875|N.7128|N.30166|N.18334|N.26651|N.20782|N.16735|N.6561|N.16293|N.16403|N.2293|N.4944|N.21450|N.785|N.787|N.3324|N.20781	http://amigo.geneontology.org/cgi-bin/amigo/term_details?term=GO:0005887
intrinsic component of plasma membrane	Gene Ontology Slim	GO:0031226	31	312	1.07136e-08	1.70446e-07	N.18334|N.3389|N.15028|N.24953|N.22373|N.15457|N.26114|N.875|N.7128|N.30166|N.3515|N.16735|N.26651|N.20782|N.20781|N.6561|N.7573|N.21968|N.17633|N.16293|N.16403|N.5718|N.2293|N.5679|N.4944|N.787|N.3188|N.785|N.21450|N.3324|N.15491	http://amigo.geneontology.org/cgi-bin/amigo/term_details?term=GO:0031226
adenyl nucleotide binding	Gene Ontology Slim	GO:0030554	94	1751	1.07858e-08	1.70597e-07	N.9063|N.13855|N.10404|N.26747|N.13582|N.15161|N.8504|N.18429|N.20609|N.30355|N.20605|N.22357|N.13697|N.6742|N.27836|N.8300|N.25441|N.3813|N.12161|N.18841|N.18168|N.5995|N.11673|N.1642|N.13373|N.18615|N.27398|N.11270|N.18277|N.15356|N.27228|N.7732|N.5848|N.18936|N.9121|N.25869|N.16068|N.15988|N.14693|N.11228|N.9665|N.24667|N.24669|N.16131|N.8552|N.2699|N.21664|N.26275|N.13154|N.12302|N.10584|N.28…	http://amigo.geneontology.org/cgi-bin/amigo/term_details?term=GO:0030554
cation transmembrane transporter activity	Gene Ontology Slim	GO:0008324	36	406	1.12051e-08	1.76205e-07	N.24953|N.18836|N.18835|N.26114|N.20155|N.25806|N.24065|N.22555|N.23701|N.30543|N.7807|N.18206|N.3336|N.24526|N.6561|N.16403|N.25136|N.2095|N.2311|N.25138|N.15073|N.20562|N.5718|N.14767|N.21411|N.5679|N.4944|N.20616|N.30175|N.20639|N.11270|N.12308|N.28340|N.18842|N.19521|N.3682	http://amigo.geneontology.org/cgi-bin/amigo/term_details?term=GO:0008324
sulfate transmembrane transport	Gene Ontology Slim	GO:1902358	9	16	1.28637e-08	1.99975e-07	N.785|N.875|N.3515|N.787|N.7128|N.18334|N.12568|N.20782|N.20781	http://amigo.geneontology.org/cgi-bin/amigo/term_details?term=GO:1902358
sulfate transmembrane transporter activity	Gene Ontology Slim	GO:0015116	9	16	1.28637e-08	1.99975e-07	N.785|N.875|N.3515|N.787|N.7128|N.18334|N.12568|N.20782|N.20781	http://amigo.geneontology.org/cgi-bin/amigo/term_details?term=GO:0015116
response to extracellular stimulus	Gene Ontology Slim	GO:0009991	27	246	1.43958e-08	2.22522e-07	N.19161|N.2677|N.23568|N.8561|N.21757|N.785|N.28819|N.23628|N.10858|N.14041|N.13697|N.9876|N.7437|N.2928|N.20562|N.13287|N.21785|N.88|N.22408|N.12772|N.787|N.23630|N.11486|N.3328|N.12832|N.5056|N.13292	http://amigo.geneontology.org/cgi-bin/amigo/term_details?term=GO:0009991
carboxylic acid metabolic process	Gene Ontology Slim	GO:0019752	59	906	1.6673e-08	2.56264e-07	N.26127|N.19161|N.17098|N.28509|N.2498|N.24663|N.5752|N.20131|N.22592|N.28817|N.9671|N.18837|N.7301|N.6623|N.24044|N.28819|N.30044|N.30258|N.322|N.25091|N.21785|N.26492|N.11873|N.1324|N.13283|N.16546|N.13697|N.14693|N.17934|N.5690|N.2059|N.11523|N.17896|N.12654|N.17961|N.24271|N.28251|N.2806|N.17244|N.9059|N.5775|N.5056|N.5995|N.3201|N.27513|N.24296|N.23850|N.29411|N.2848|N.13292|N.1946|N.30533|N…	http://amigo.geneontology.org/cgi-bin/amigo/term_details?term=GO:0019752
cation transmembrane transport	Gene Ontology Slim	GO:0098655	37	436	2.03175e-08	3.10527e-07	N.24953|N.18836|N.18835|N.26114|N.20155|N.25806|N.24065|N.22555|N.23701|N.30543|N.7807|N.12274|N.18206|N.3336|N.24526|N.6561|N.16403|N.25136|N.2095|N.2311|N.25138|N.15073|N.20562|N.5718|N.14767|N.21411|N.5679|N.4944|N.20616|N.30175|N.20639|N.11270|N.12308|N.28340|N.18842|N.19521|N.3682	http://amigo.geneontology.org/cgi-bin/amigo/term_details?term=GO:0098655
small molecule metabolic process	Gene Ontology Slim	GO:0044281	83	1496	2.16275e-08	3.28702e-07	N.322|N.19251|N.1151|N.19161|N.17098|N.28509|N.2498|N.28819|N.9059|N.20131|N.22592|N.28817|N.9671|N.18837|N.7301|N.19337|N.6765|N.6623|N.5752|N.24044|N.26293|N.30044|N.30258|N.21450|N.25091|N.21785|N.20493|N.10791|N.26492|N.11873|N.1324|N.13283|N.16546|N.21757|N.13697|N.14693|N.17934|N.5690|N.13292|N.2059|N.11523|N.3630|N.17896|N.12654|N.13969|N.17961|N.23552|N.6523|N.24271|N.28251|N.24663|N.2851…	http://amigo.geneontology.org/cgi-bin/amigo/term_details?term=GO:0044281
gene expression	Gene Ontology Slim	GO:0010467	146	3199	2.25991e-08	3.41561e-07	N.1208|N.5278|N.22711|N.6709|N.25759|N.25288|N.19663|N.8092|N.5823|N.8472|N.5986|N.18900|N.25880|N.30159|N.20606|N.17957|N.20604|N.22357|N.27262|N.14476|N.28127|N.20079|N.15300|N.27836|N.27667|N.24032|N.18005|N.16656|N.12163|N.12161|N.21434|N.15282|N.22592|N.24724|N.18987|N.17781|N.9312|N.20610|N.12515|N.5988|N.8989|N.8988|N.22103|N.24242|N.19161|N.18403|N.30086|N.6592|N.5520|N.19608|N.14596|N.13…	http://amigo.geneontology.org/cgi-bin/amigo/term_details?term=GO:0010467
inorganic anion transmembrane transporter activity	Gene Ontology Slim	GO:0015103	18	113	2.53013e-08	3.80288e-07	N.22408|N.21316|N.30355|N.875|N.3515|N.787|N.12568|N.28512|N.18334|N.21450|N.29735|N.785|N.7128|N.24065|N.20781|N.20782|N.30158|N.26651	http://amigo.geneontology.org/cgi-bin/amigo/term_details?term=GO:0015103
response to cold	Gene Ontology Slim	GO:0009409	34	382	2.61886e-08	3.91462e-07	N.12792|N.5278|N.23568|N.5744|N.5988|N.30315|N.22373|N.5986|N.6623|N.24044|N.6945|N.30086|N.20606|N.9819|N.13829|N.13828|N.30533|N.5690|N.618|N.4361|N.13969|N.7037|N.26208|N.18168|N.88|N.17781|N.10963|N.26275|N.16958|N.12515|N.25264|N.12832|N.13058|N.23539	http://amigo.geneontology.org/cgi-bin/amigo/term_details?term=GO:0009409
protein binding	Gene Ontology Slim	GO:0005515	177	4103	2.64178e-08	3.9273e-07	N.22617|N.9063|N.18964|N.13855|N.10404|N.19949|N.6709|N.25288|N.8504|N.28812|N.27989|N.17098|N.5986|N.20200|N.26859|N.6945|N.25880|N.30355|N.10791|N.27262|N.460|N.14476|N.16546|N.28127|N.20079|N.15300|N.26799|N.24032|N.13287|N.20493|N.16656|N.12163|N.17385|N.25633|N.18841|N.24489|N.18410|N.30159|N.18987|N.11673|N.29442|N.13373|N.9312|N.20610|N.18615|N.12515|N.14464|N.16068|N.5823|N.8989|N.8988|N.…	http://amigo.geneontology.org/cgi-bin/amigo/term_details?term=GO:0005515
cellular nitrogen compound metabolic process	Gene Ontology Slim	GO:0034641	183	4283	2.79168e-08	4.12758e-07	N.19251|N.1208|N.5278|N.18841|N.20131|N.22711|N.6709|N.25759|N.25288|N.19663|N.8092|N.5988|N.8472|N.5986|N.18900|N.28819|N.25880|N.30159|N.20606|N.17957|N.10791|N.22357|N.27262|N.14476|N.13697|N.20079|N.15300|N.27836|N.27667|N.24032|N.18005|N.16656|N.12163|N.12161|N.21434|N.15282|N.22592|N.24724|N.18987|N.5995|N.17781|N.9312|N.20610|N.12515|N.28327|N.5823|N.8989|N.8988|N.21757|N.24242|N.19161|N.6…	http://amigo.geneontology.org/cgi-bin/amigo/term_details?term=GO:0034641
secondary metabolic process	Gene Ontology Slim	GO:0019748	32	347	3.14403e-08	4.62342e-07	N.28662|N.20131|N.7301|N.22373|N.19337|N.6623|N.8545|N.8544|N.25869|N.21546|N.17957|N.29311|N.30533|N.10495|N.13292|N.17896|N.23552|N.26523|N.28252|N.16393|N.22172|N.24663|N.8472|N.24724|N.88|N.11523|N.5690|N.26310|N.8411|N.26208|N.13058|N.25995	http://amigo.geneontology.org/cgi-bin/amigo/term_details?term=GO:0019748
secondary active sulfate transmembrane transporter activity	Gene Ontology Slim	GO:0008271	8	12	3.19648e-08	4.67528e-07	N.785|N.875|N.3515|N.787|N.7128|N.18334|N.20782|N.20781	http://amigo.geneontology.org/cgi-bin/amigo/term_details?term=GO:0008271
inorganic anion transmembrane transport	Gene Ontology Slim	GO:0098661	14	65	3.39976e-08	4.94601e-07	N.22408|N.21316|N.875|N.3515|N.787|N.7128|N.2119|N.18334|N.785|N.12568|N.30158|N.20781|N.20782|N.26651	http://amigo.geneontology.org/cgi-bin/amigo/term_details?term=GO:0098661
cellular response to extracellular stimulus	Gene Ontology Slim	GO:0031668	23	191	3.61059e-08	5.2248e-07	N.19161|N.2677|N.23568|N.8561|N.785|N.28819|N.23628|N.9876|N.10858|N.13697|N.13287|N.7437|N.20562|N.21785|N.22408|N.12772|N.787|N.23630|N.11486|N.3328|N.12832|N.5056|N.13292	http://amigo.geneontology.org/cgi-bin/amigo/term_details?term=GO:0031668
antiporter activity	Gene Ontology Slim	GO:0015297	22	176	3.91375e-08	5.63352e-07	N.18334|N.16459|N.24953|N.24065|N.21165|N.875|N.7128|N.23860|N.3515|N.3136|N.12568|N.20782|N.20781|N.22819|N.20562|N.20639|N.22408|N.4944|N.787|N.20395|N.785|N.22524	http://amigo.geneontology.org/cgi-bin/amigo/term_details?term=GO:0015297
sulfate transport	Gene Ontology Slim	GO:0008272	9	19	4.03533e-08	5.77796e-07	N.785|N.875|N.3515|N.787|N.7128|N.18334|N.12568|N.20782|N.20781	http://amigo.geneontology.org/cgi-bin/amigo/term_details?term=GO:0008272
inorganic cation transmembrane transporter activity	Gene Ontology Slim	GO:0022890	33	373	4.77249e-08	6.79767e-07	N.24953|N.18836|N.18835|N.20155|N.24065|N.23701|N.30543|N.7807|N.18206|N.3336|N.24526|N.6561|N.16403|N.25136|N.2095|N.2311|N.25138|N.15073|N.20562|N.5718|N.18842|N.21411|N.5679|N.4944|N.20616|N.30175|N.20639|N.11270|N.12308|N.28340|N.14767|N.19521|N.3682	http://amigo.geneontology.org/cgi-bin/amigo/term_details?term=GO:0022890
cellular response to external stimulus	Gene Ontology Slim	GO:0071496	23	195	5.09644e-08	7.22129e-07	N.19161|N.2677|N.23568|N.8561|N.785|N.28819|N.23628|N.9876|N.10858|N.13697|N.13287|N.7437|N.20562|N.21785|N.22408|N.12772|N.787|N.23630|N.11486|N.3328|N.12832|N.5056|N.13292	http://amigo.geneontology.org/cgi-bin/amigo/term_details?term=GO:0071496
chemical homeostasis	Gene Ontology Slim	GO:0048878	33	375	5.36089e-08	7.55664e-07	N.24027|N.15632|N.4771|N.19663|N.19608|N.18836|N.18835|N.881|N.24065|N.26814|N.24044|N.6945|N.30543|N.9408|N.16633|N.13287|N.20639|N.15073|N.20562|N.5718|N.18842|N.18410|N.21411|N.894|N.5679|N.23183|N.3188|N.21498|N.22942|N.11270|N.14767|N.13292|N.13373	http://amigo.geneontology.org/cgi-bin/amigo/term_details?term=GO:0048878
metal ion transport	Gene Ontology Slim	GO:0030001	31	337	5.41967e-08	7.60011e-07	N.12857|N.25840|N.18835|N.24953|N.14821|N.22373|N.20155|N.24065|N.6945|N.21610|N.30543|N.7807|N.12274|N.18206|N.20639|N.2095|N.2311|N.15073|N.20562|N.5718|N.18842|N.30033|N.5679|N.4944|N.3188|N.20200|N.30175|N.11270|N.14767|N.19521|N.18836	http://amigo.geneontology.org/cgi-bin/amigo/term_details?term=GO:0030001
ion homeostasis	Gene Ontology Slim	GO:0050801	28	285	6.77831e-08	9.45662e-07	N.24027|N.4771|N.19663|N.19608|N.18836|N.18835|N.24065|N.6945|N.30543|N.9408|N.16633|N.13287|N.20639|N.15073|N.20562|N.5718|N.18842|N.18410|N.21411|N.894|N.5679|N.23183|N.3188|N.21498|N.11270|N.14767|N.13292|N.13373	http://amigo.geneontology.org/cgi-bin/amigo/term_details?term=GO:0050801
transferase activity	Gene Ontology Slim	GO:0016740	149	3353	7.8087e-08	1.08386e-06	N.10830|N.21792|N.11072|N.13855|N.10404|N.13582|N.28817|N.5988|N.18429|N.16260|N.9063|N.9469|N.28819|N.12743|N.10858|N.10791|N.174|N.173|N.5501|N.27836|N.10495|N.8300|N.13287|N.25441|N.28251|N.28252|N.3813|N.12161|N.18841|N.5997|N.17098|N.29411|N.11673|N.7593|N.18615|N.16068|N.14880|N.23817|N.28812|N.13373|N.1151|N.28662|N.15101|N.16000|N.5080|N.18277|N.15356|N.14758|N.18936|N.11986|N.14065|N.215…	http://amigo.geneontology.org/cgi-bin/amigo/term_details?term=GO:0016740
inorganic anion transport	Gene Ontology Slim	GO:0015698	19	140	1.0289e-07	1.42087e-06	N.22408|N.21316|N.30355|N.875|N.3515|N.787|N.12568|N.28512|N.2119|N.18334|N.21450|N.29735|N.785|N.7128|N.24065|N.20781|N.20782|N.30158|N.26651	http://amigo.geneontology.org/cgi-bin/amigo/term_details?term=GO:0015698
reproductive structure development	Gene Ontology Slim	GO:0048608	69	1202	1.07486e-07	1.47684e-06	N.1981|N.20095|N.18403|N.2498|N.16546|N.7732|N.30175|N.22107|N.6338|N.18837|N.18168|N.29928|N.5863|N.15825|N.11873|N.26814|N.13969|N.6945|N.4087|N.8988|N.11088|N.22793|N.9122|N.4185|N.20604|N.8427|N.29393|N.11554|N.15885|N.2034|N.173|N.16055|N.5690|N.26799|N.402|N.3630|N.30044|N.17995|N.4054|N.20493|N.29442|N.28512|N.13287|N.20679|N.22617|N.13373|N.7708|N.15422|N.88|N.17961|N.13563|N.12274|N.1161…	http://amigo.geneontology.org/cgi-bin/amigo/term_details?term=GO:0048608
reproductive system development	Gene Ontology Slim	GO:0061458	69	1203	1.10697e-07	1.51332e-06	N.1981|N.20095|N.18403|N.2498|N.16546|N.7732|N.30175|N.22107|N.6338|N.18837|N.18168|N.29928|N.5863|N.15825|N.11873|N.26814|N.13969|N.6945|N.4087|N.8988|N.11088|N.22793|N.9122|N.4185|N.20604|N.8427|N.29393|N.11554|N.15885|N.2034|N.173|N.16055|N.5690|N.26799|N.402|N.3630|N.30044|N.17995|N.4054|N.20493|N.29442|N.28512|N.13287|N.20679|N.22617|N.13373|N.7708|N.15422|N.88|N.17961|N.13563|N.12274|N.1161…	http://amigo.geneontology.org/cgi-bin/amigo/term_details?term=GO:0061458
cell death	Gene Ontology Slim	GO:0008219	21	175	1.47955e-07	2.01256e-06	N.15979|N.14275|N.17244|N.30355|N.21664|N.14041|N.30260|N.3324|N.9469|N.7313|N.27539|N.13283|N.2170|N.2034|N.6370|N.5501|N.88|N.16131|N.30392|N.4263|N.18117	http://amigo.geneontology.org/cgi-bin/amigo/term_details?term=GO:0008219
organic acid biosynthetic process	Gene Ontology Slim	GO:0016053	38	497	1.6127e-07	2.17196e-06	N.17098|N.28509|N.2498|N.1324|N.20131|N.9671|N.7301|N.6623|N.30258|N.11873|N.13283|N.16546|N.13697|N.14693|N.30533|N.5690|N.17896|N.11523|N.24271|N.28251|N.24663|N.26127|N.322|N.21785|N.5995|N.3201|N.17961|N.23850|N.29411|N.2848|N.13292|N.1946|N.27539|N.12308|N.23288|N.29456|N.13058|N.12654	http://amigo.geneontology.org/cgi-bin/amigo/term_details?term=GO:0016053
carboxylic acid biosynthetic process	Gene Ontology Slim	GO:0046394	38	497	1.6127e-07	2.17196e-06	N.17098|N.28509|N.2498|N.1324|N.20131|N.9671|N.7301|N.6623|N.30258|N.11873|N.13283|N.16546|N.13697|N.14693|N.30533|N.5690|N.17896|N.11523|N.24271|N.28251|N.24663|N.26127|N.322|N.21785|N.5995|N.3201|N.17961|N.23850|N.29411|N.2848|N.13292|N.1946|N.27539|N.12308|N.23288|N.29456|N.13058|N.12654	http://amigo.geneontology.org/cgi-bin/amigo/term_details?term=GO:0046394
response to temperature stimulus	Gene Ontology Slim	GO:0009266	41	562	1.70476e-07	2.28003e-06	N.12792|N.5278|N.23568|N.6592|N.29677|N.5744|N.5988|N.30315|N.22373|N.5986|N.6623|N.24044|N.6945|N.30086|N.20606|N.9819|N.13829|N.13828|N.30533|N.5690|N.27667|N.618|N.4361|N.13592|N.13969|N.7037|N.26208|N.18168|N.5678|N.88|N.17781|N.10963|N.10964|N.26275|N.16958|N.12515|N.25264|N.12832|N.11114|N.13058|N.23539	http://amigo.geneontology.org/cgi-bin/amigo/term_details?term=GO:0009266
anion binding	Gene Ontology Slim	GO:0043168	114	2407	1.70971e-07	2.28003e-06	N.9063|N.13855|N.10404|N.26747|N.13582|N.15161|N.8504|N.18429|N.20609|N.30355|N.20605|N.22357|N.13697|N.6742|N.27836|N.8300|N.25441|N.28251|N.3813|N.12161|N.18841|N.24489|N.18168|N.5995|N.11673|N.1642|N.1946|N.4099|N.18615|N.16958|N.27398|N.11270|N.5056|N.13373|N.6765|N.7836|N.18277|N.15356|N.27228|N.9671|N.18837|N.7732|N.5848|N.18936|N.9121|N.25869|N.29311|N.16068|N.15988|N.14693|N.15030|N.11228…	http://amigo.geneontology.org/cgi-bin/amigo/term_details?term=GO:0043168
reproductive shoot system development	Gene Ontology Slim	GO:0090567	37	480	1.94302e-07	2.57853e-06	N.22617|N.18403|N.2498|N.22107|N.6338|N.25778|N.5863|N.26814|N.6945|N.4087|N.11088|N.22793|N.9122|N.4185|N.20604|N.11873|N.29393|N.12274|N.2034|N.173|N.29442|N.402|N.16055|N.20679|N.15422|N.11554|N.88|N.18980|N.11617|N.13708|N.1393|N.5896|N.30388|N.2170|N.8988|N.15825|N.15499	http://amigo.geneontology.org/cgi-bin/amigo/term_details?term=GO:0090567
ATP binding	Gene Ontology Slim	GO:0005524	87	1685	1.98782e-07	2.62518e-06	N.9063|N.13855|N.10404|N.26747|N.13582|N.15161|N.8504|N.18429|N.20609|N.30355|N.20605|N.22357|N.13697|N.6742|N.27836|N.8300|N.25441|N.3813|N.12161|N.18841|N.18168|N.5995|N.11673|N.13373|N.18615|N.27398|N.11270|N.18277|N.15356|N.24676|N.7732|N.5848|N.18936|N.9121|N.25869|N.16068|N.15988|N.14693|N.11228|N.9665|N.24667|N.7708|N.16131|N.2699|N.21664|N.26275|N.13154|N.12302|N.10584|N.28955|N.28686|N.1…	http://amigo.geneontology.org/cgi-bin/amigo/term_details?term=GO:0005524
inorganic cation transmembrane transport	Gene Ontology Slim	GO:0098662	32	379	2.01918e-07	2.65371e-06	N.24953|N.18836|N.18835|N.20155|N.24065|N.23701|N.30543|N.7807|N.12274|N.18206|N.3336|N.24526|N.6561|N.16403|N.25136|N.2095|N.2311|N.25138|N.15073|N.20562|N.5718|N.18842|N.21411|N.5679|N.4944|N.20616|N.30175|N.20639|N.11270|N.14767|N.19521|N.3682	http://amigo.geneontology.org/cgi-bin/amigo/term_details?term=GO:0098662
carbohydrate derivative binding	Gene Ontology Slim	GO:0097367	99	2006	2.05308e-07	2.68529e-06	N.9063|N.13855|N.10404|N.26747|N.13582|N.15161|N.8504|N.18429|N.20609|N.30355|N.20605|N.22357|N.13697|N.6742|N.27836|N.8300|N.25441|N.3813|N.12161|N.18841|N.18168|N.5995|N.11673|N.1642|N.13373|N.18615|N.27398|N.11270|N.6765|N.18277|N.15356|N.27228|N.9671|N.7732|N.5848|N.18936|N.9121|N.25869|N.16068|N.15988|N.14693|N.11228|N.9665|N.24667|N.24669|N.16131|N.8552|N.2699|N.21664|N.26275|N.13154|N.1230…	http://amigo.geneontology.org/cgi-bin/amigo/term_details?term=GO:0097367
developmental process involved in reproduction	Gene Ontology Slim	GO:0003006	76	1410	2.5882e-07	3.369e-06	N.1981|N.20095|N.18403|N.2498|N.28686|N.7732|N.10547|N.30175|N.22107|N.6338|N.18837|N.18168|N.29928|N.5863|N.15825|N.11873|N.26814|N.5896|N.13969|N.6945|N.4087|N.8988|N.11088|N.28955|N.22793|N.9122|N.4185|N.20604|N.8427|N.29393|N.11554|N.15885|N.2034|N.173|N.16055|N.5690|N.26799|N.402|N.3630|N.30044|N.17995|N.4054|N.20493|N.2336|N.29442|N.18980|N.28512|N.16546|N.13287|N.20679|N.22617|N.13373|N.77…	http://amigo.geneontology.org/cgi-bin/amigo/term_details?term=GO:0003006
plastid	Gene Ontology Slim	GO:0009536	186	4526	2.94519e-07	3.81542e-06	N.19251|N.11077|N.17098|N.11072|N.13857|N.20131|N.28812|N.28819|N.6945|N.17955|N.10858|N.1324|N.16546|N.19185|N.18841|N.27836|N.10495|N.26651|N.24236|N.8300|N.6561|N.25136|N.24955|N.15687|N.13582|N.25138|N.12967|N.28251|N.28252|N.16393|N.6044|N.8229|N.5995|N.7116|N.29411|N.1946|N.14464|N.15044|N.14508|N.403|N.15962|N.7301|N.6765|N.28662|N.20395|N.4361|N.5520|N.1464|N.8561|N.27228|N.16322|N.22373|…	http://amigo.geneontology.org/cgi-bin/amigo/term_details?term=GO:0009536
ribonucleotide binding	Gene Ontology Slim	GO:0032553	97	1977	3.54161e-07	4.56633e-06	N.9063|N.13855|N.10404|N.26747|N.13582|N.15161|N.8504|N.18429|N.20609|N.30355|N.20605|N.22357|N.13697|N.6742|N.27836|N.8300|N.25441|N.3813|N.12161|N.18841|N.18168|N.5995|N.11673|N.1642|N.13373|N.18615|N.27398|N.11270|N.6765|N.18277|N.15356|N.27228|N.9671|N.7732|N.5848|N.18936|N.9121|N.25869|N.16068|N.15988|N.14693|N.11228|N.9665|N.24667|N.24669|N.16131|N.8552|N.2699|N.21664|N.26275|N.13154|N.1230…	http://amigo.geneontology.org/cgi-bin/amigo/term_details?term=GO:0032553
small molecule binding	Gene Ontology Slim	GO:0036094	112	2389	3.59768e-07	4.61674e-06	N.9063|N.13855|N.10404|N.9059|N.13582|N.15161|N.8504|N.18429|N.20609|N.30355|N.20605|N.22357|N.13697|N.6742|N.27836|N.8300|N.20493|N.25441|N.28251|N.3813|N.12161|N.18841|N.18168|N.5995|N.11673|N.1642|N.1946|N.4099|N.18615|N.27398|N.11270|N.5056|N.13373|N.6765|N.18277|N.15356|N.27228|N.9671|N.18837|N.7732|N.5848|N.18936|N.9121|N.25869|N.16068|N.15988|N.14693|N.15030|N.11228|N.29456|N.9665|N.24667|…	http://amigo.geneontology.org/cgi-bin/amigo/term_details?term=GO:0036094
cellular response to lipid	Gene Ontology Slim	GO:0071396	32	391	3.83501e-07	4.87778e-06	N.3383|N.18403|N.3389|N.5278|N.5744|N.19161|N.19337|N.28819|N.22339|N.15825|N.20604|N.9408|N.15885|N.28083|N.13725|N.5690|N.24032|N.3328|N.12806|N.10807|N.18410|N.10809|N.11523|N.14407|N.13292|N.30175|N.14560|N.16068|N.19608|N.23288|N.8988|N.13058	http://amigo.geneontology.org/cgi-bin/amigo/term_details?term=GO:0071396
response to light stimulus	Gene Ontology Slim	GO:0009416	45	670	3.83696e-07	4.87778e-06	N.15416|N.18403|N.12792|N.2498|N.1324|N.23568|N.20131|N.18964|N.27989|N.6338|N.7301|N.22373|N.5848|N.18521|N.15651|N.29918|N.24044|N.2875|N.332|N.25869|N.24724|N.4185|N.11873|N.4815|N.13283|N.9819|N.13697|N.13699|N.12544|N.30086|N.15265|N.28512|N.15422|N.21785|N.3239|N.88|N.9439|N.18599|N.12515|N.3328|N.12832|N.3324|N.9848|N.14017|N.29254	http://amigo.geneontology.org/cgi-bin/amigo/term_details?term=GO:0009416
active ion transmembrane transporter activity	Gene Ontology Slim	GO:0022853	25	258	4.27482e-07	5.40913e-06	N.24526|N.18334|N.24953|N.24065|N.9121|N.875|N.7128|N.23701|N.3515|N.3336|N.20782|N.20781|N.6561|N.25136|N.25138|N.16403|N.21411|N.20639|N.22408|N.4944|N.787|N.20616|N.785|N.11270|N.3682	http://amigo.geneontology.org/cgi-bin/amigo/term_details?term=GO:0022853
regulation of response to stimulus	Gene Ontology Slim	GO:0048583	43	631	4.84419e-07	6.10121e-06	N.24242|N.25840|N.3383|N.18403|N.23568|N.22592|N.22107|N.19608|N.28812|N.25167|N.19337|N.4263|N.12743|N.22339|N.30355|N.15825|N.20604|N.26267|N.9408|N.13283|N.14693|N.15300|N.13725|N.88|N.16656|N.25749|N.6044|N.6857|N.10807|N.18410|N.10809|N.28083|N.15979|N.11523|N.20263|N.18980|N.11617|N.9439|N.30175|N.16068|N.20799|N.5823|N.8988	http://amigo.geneontology.org/cgi-bin/amigo/term_details?term=GO:0048583
homeostatic process	Gene Ontology Slim	GO:0042592	39	543	4.89598e-07	6.13802e-06	N.24027|N.4771|N.19663|N.19608|N.18836|N.18835|N.881|N.24065|N.15632|N.24044|N.6945|N.26814|N.30543|N.9408|N.16633|N.13287|N.20639|N.10073|N.17423|N.4425|N.15073|N.20562|N.5718|N.14767|N.18410|N.21411|N.12309|N.894|N.5679|N.23183|N.29442|N.3188|N.21498|N.20730|N.22942|N.11270|N.18842|N.13292|N.13373	http://amigo.geneontology.org/cgi-bin/amigo/term_details?term=GO:0042592
cellular transition metal ion homeostasis	Gene Ontology Slim	GO:0046916	13	71	5.40205e-07	6.74141e-06	N.6945|N.16633|N.24027|N.13287|N.4771|N.21498|N.20562|N.5718|N.14767|N.18836|N.18835|N.18842|N.5679	http://amigo.geneontology.org/cgi-bin/amigo/term_details?term=GO:0046916
phyllome development	Gene Ontology Slim	GO:0048827	36	483	5.9727e-07	7.41951e-06	N.6338|N.7732|N.24065|N.26814|N.6945|N.22555|N.11088|N.22793|N.4185|N.20604|N.12274|N.2034|N.16055|N.29442|N.17995|N.4054|N.6857|N.7708|N.15422|N.30159|N.19735|N.88|N.11523|N.18980|N.9439|N.1393|N.26700|N.5896|N.16068|N.2170|N.14017|N.12832|N.8989|N.8988|N.15825|N.142	http://amigo.geneontology.org/cgi-bin/amigo/term_details?term=GO:0048827
response to oxidative stress	Gene Ontology Slim	GO:0006979	32	400	6.09214e-07	7.53348e-06	N.29311|N.30086|N.6171|N.1580|N.22373|N.28762|N.28764|N.24044|N.28819|N.6945|N.4087|N.20604|N.18181|N.9819|N.6044|N.26905|N.7924|N.14041|N.6857|N.30159|N.5678|N.88|N.17961|N.24296|N.8988|N.20200|N.29677|N.12832|N.11776|N.8989|N.11114|N.18092	http://amigo.geneontology.org/cgi-bin/amigo/term_details?term=GO:0006979
defense response, incompatible interaction	Gene Ontology Slim	GO:0009814	20	176	6.38299e-07	7.85744e-06	N.24296|N.14041|N.7573|N.21968|N.17633|N.10858|N.26208|N.21664|N.20604|N.28251|N.27921|N.7313|N.13283|N.6857|N.29456|N.15422|N.30392|N.4593|N.8988|N.18117	http://amigo.geneontology.org/cgi-bin/amigo/term_details?term=GO:0009814
diterpenoid metabolic process	Gene Ontology Slim	GO:0016101	10	38	6.48588e-07	7.94812e-06	N.17896|N.30533|N.2498|N.1324|N.1491|N.11873|N.2848|N.23288|N.6623|N.13292	http://amigo.geneontology.org/cgi-bin/amigo/term_details?term=GO:0016101
aging	Gene Ontology Slim	GO:0007568	19	160	6.61917e-07	8.07509e-06	N.88|N.17961|N.13857|N.22555|N.18403|N.9439|N.20604|N.26700|N.24065|N.16068|N.12274|N.6857|N.12832|N.15422|N.8989|N.30159|N.8988|N.19735|N.7437	http://amigo.geneontology.org/cgi-bin/amigo/term_details?term=GO:0007568
purine ribonucleotide binding	Gene Ontology Slim	GO:0032555	95	1957	7.3634e-07	8.94291e-06	N.9063|N.13855|N.10404|N.26747|N.13582|N.15161|N.8504|N.18429|N.20609|N.30355|N.20605|N.22357|N.13697|N.6742|N.27836|N.8300|N.25441|N.3813|N.12161|N.18841|N.18168|N.5995|N.11673|N.1642|N.13373|N.18615|N.27398|N.11270|N.6765|N.18277|N.15356|N.27228|N.7732|N.5848|N.18936|N.9121|N.25869|N.16068|N.15988|N.14693|N.11228|N.9665|N.24667|N.24669|N.16131|N.8552|N.2699|N.21664|N.26275|N.13154|N.12302|N.105…	http://amigo.geneontology.org/cgi-bin/amigo/term_details?term=GO:0032555
purine nucleotide binding	Gene Ontology Slim	GO:0017076	95	1960	7.84442e-07	9.48477e-06	N.9063|N.13855|N.10404|N.26747|N.13582|N.15161|N.8504|N.18429|N.20609|N.30355|N.20605|N.22357|N.13697|N.6742|N.27836|N.8300|N.25441|N.3813|N.12161|N.18841|N.18168|N.5995|N.11673|N.1642|N.13373|N.18615|N.27398|N.11270|N.6765|N.18277|N.15356|N.27228|N.7732|N.5848|N.18936|N.9121|N.25869|N.16068|N.15988|N.14693|N.11228|N.9665|N.24667|N.24669|N.16131|N.8552|N.2699|N.21664|N.26275|N.13154|N.12302|N.105…	http://amigo.geneontology.org/cgi-bin/amigo/term_details?term=GO:0017076
flower development	Gene Ontology Slim	GO:0009908	35	468	7.94082e-07	9.55885e-06	N.22617|N.18403|N.2498|N.22107|N.6338|N.25778|N.5863|N.26814|N.6945|N.4087|N.11088|N.9122|N.4185|N.20604|N.11873|N.29393|N.12274|N.2034|N.173|N.29442|N.402|N.16055|N.20679|N.15422|N.11554|N.88|N.18980|N.13708|N.1393|N.5896|N.30388|N.2170|N.8988|N.15825|N.15499	http://amigo.geneontology.org/cgi-bin/amigo/term_details?term=GO:0009908
response to radiation	Gene Ontology Slim	GO:0009314	45	692	8.77049e-07	1.05111e-05	N.15416|N.18403|N.12792|N.2498|N.1324|N.23568|N.20131|N.18964|N.27989|N.6338|N.7301|N.22373|N.5848|N.18521|N.15651|N.29918|N.24044|N.2875|N.332|N.25869|N.24724|N.4185|N.11873|N.4815|N.13283|N.9819|N.13697|N.13699|N.12544|N.30086|N.15265|N.28512|N.15422|N.21785|N.3239|N.88|N.9439|N.18599|N.12515|N.3328|N.12832|N.3324|N.9848|N.14017|N.29254	http://amigo.geneontology.org/cgi-bin/amigo/term_details?term=GO:0009314
regulation of defense response	Gene Ontology Slim	GO:0031347	23	233	9.14365e-07	1.09102e-05	N.24242|N.23568|N.28812|N.25840|N.4263|N.30355|N.20604|N.26267|N.13283|N.14693|N.15300|N.88|N.16656|N.25749|N.6044|N.6857|N.15979|N.20263|N.18980|N.11617|N.20799|N.5823|N.8988	http://amigo.geneontology.org/cgi-bin/amigo/term_details?term=GO:0031347
chloroplast	Gene Ontology Slim	GO:0009507	171	4164	1.05785e-06	1.25672e-05	N.19251|N.11077|N.17098|N.11072|N.13857|N.20131|N.28812|N.28819|N.6945|N.17955|N.10858|N.1324|N.16546|N.18841|N.27836|N.10495|N.26651|N.24236|N.8300|N.6561|N.25136|N.24955|N.28509|N.13582|N.25138|N.12967|N.28251|N.28252|N.6044|N.8229|N.5995|N.7116|N.29411|N.1946|N.14464|N.15044|N.14508|N.15962|N.7301|N.6765|N.28662|N.4361|N.5520|N.1464|N.8561|N.27228|N.16322|N.13244|N.28007|N.7128|N.21546|N.10831…	http://amigo.geneontology.org/cgi-bin/amigo/term_details?term=GO:0009507
anion:anion antiporter activity	Gene Ontology Slim	GO:0015301	9	31	1.18491e-06	1.39548e-05	N.22408|N.875|N.3515|N.787|N.7128|N.18334|N.785|N.20782|N.20781	http://amigo.geneontology.org/cgi-bin/amigo/term_details?term=GO:0015301
solute:anion antiporter activity	Gene Ontology Slim	GO:0140323	9	31	1.18491e-06	1.39548e-05	N.22408|N.875|N.3515|N.787|N.7128|N.18334|N.785|N.20782|N.20781	http://amigo.geneontology.org/cgi-bin/amigo/term_details?term=GO:0140323
metal ion transmembrane transporter activity	Gene Ontology Slim	GO:0046873	21	204	1.46142e-06	1.71371e-05	N.19521|N.24953|N.7807|N.11270|N.2095|N.4944|N.2311|N.15073|N.30175|N.18835|N.20562|N.5718|N.30543|N.18842|N.18836|N.18206|N.14767|N.20155|N.20639|N.24065|N.5679	http://amigo.geneontology.org/cgi-bin/amigo/term_details?term=GO:0046873
gibberellin biosynthetic process	Gene Ontology Slim	GO:0009686	9	32	1.48089e-06	1.72909e-05	N.17896|N.30533|N.2498|N.1324|N.11873|N.2848|N.23288|N.6623|N.13292	http://amigo.geneontology.org/cgi-bin/amigo/term_details?term=GO:0009686
regulation of secondary metabolic process	Gene Ontology Slim	GO:0043455	11	54	1.61424e-06	1.87673e-05	N.11523|N.17896|N.6623|N.13058|N.17957|N.24663|N.22373|N.8472|N.30533|N.5690|N.13292	http://amigo.geneontology.org/cgi-bin/amigo/term_details?term=GO:0043455
induced systemic resistance, jasmonic acid mediated signaling pathway	Gene Ontology Slim	GO:0009864	6	9	1.81452e-06	2.1006e-05	N.88|N.8988|N.20604|N.16656|N.15300|N.18980	http://amigo.geneontology.org/cgi-bin/amigo/term_details?term=GO:0009864
gibberellin metabolic process	Gene Ontology Slim	GO:0009685	9	33	1.83851e-06	2.11935e-05	N.17896|N.30533|N.2498|N.1324|N.11873|N.2848|N.23288|N.6623|N.13292	http://amigo.geneontology.org/cgi-bin/amigo/term_details?term=GO:0009685
vacuole	Gene Ontology Slim	GO:0005773	57	1003	1.88442e-06	2.1631e-05	N.4361|N.7252|N.11077|N.22373|N.20395|N.26747|N.11078|N.5080|N.16459|N.2119|N.24953|N.9734|N.30315|N.25167|N.29753|N.28007|N.21411|N.23860|N.10791|N.18835|N.2850|N.732|N.13829|N.2034|N.24526|N.403|N.13828|N.3630|N.17719|N.7573|N.21968|N.2095|N.17633|N.16403|N.12967|N.22819|N.18842|N.37|N.30032|N.24489|N.15422|N.7094|N.29755|N.10963|N.22560|N.10964|N.4944|N.21450|N.22524|N.14464|N.2170|N.12654|N.1…	http://amigo.geneontology.org/cgi-bin/amigo/term_details?term=GO:0005773
response to antibiotic	Gene Ontology Slim	GO:0046677	24	263	1.91582e-06	2.18991e-05	N.24242|N.20604|N.28819|N.6945|N.23701|N.14041|N.6044|N.30392|N.17633|N.28251|N.6857|N.16131|N.30159|N.88|N.11523|N.24296|N.12772|N.20200|N.15499|N.29456|N.11776|N.8989|N.8988|N.13292	http://amigo.geneontology.org/cgi-bin/amigo/term_details?term=GO:0046677
response to cytokinin	Gene Ontology Slim	GO:0009735	14	95	2.03038e-06	2.31115e-05	N.27513|N.24032|N.17995|N.18403|N.11617|N.28008|N.1393|N.12806|N.12515|N.2806|N.7486|N.5752|N.15422|N.18987	http://amigo.geneontology.org/cgi-bin/amigo/term_details?term=GO:0009735
organic acid transmembrane transport	Gene Ontology Slim	GO:1903825	16	125	2.06319e-06	2.329e-05	N.2589|N.11077|N.11078|N.7732|N.12967|N.16742|N.13422|N.20562|N.25082|N.265|N.12568|N.7708|N.4970|N.3336|N.25806|N.14889	http://amigo.geneontology.org/cgi-bin/amigo/term_details?term=GO:1903825
carboxylic acid transmembrane transport	Gene Ontology Slim	GO:1905039	16	125	2.06319e-06	2.329e-05	N.2589|N.11077|N.11078|N.7732|N.12967|N.16742|N.13422|N.20562|N.25082|N.265|N.12568|N.7708|N.4970|N.3336|N.25806|N.14889	http://amigo.geneontology.org/cgi-bin/amigo/term_details?term=GO:1905039
response to reactive oxygen species	Gene Ontology Slim	GO:0000302	17	141	2.09952e-06	2.36023e-05	N.88|N.6945|N.30159|N.14041|N.20604|N.1580|N.29677|N.6857|N.20200|N.12832|N.6044|N.11776|N.8989|N.11114|N.8988|N.5678|N.28819	http://amigo.geneontology.org/cgi-bin/amigo/term_details?term=GO:0000302
small molecule biosynthetic process	Gene Ontology Slim	GO:0044283	42	648	2.18456e-06	2.44572e-05	N.19251|N.17098|N.28509|N.2498|N.1324|N.20131|N.9671|N.7301|N.6765|N.6623|N.30258|N.12654|N.11873|N.13283|N.16546|N.13697|N.14693|N.30533|N.5690|N.17896|N.17961|N.24271|N.28251|N.24663|N.26127|N.322|N.21785|N.5995|N.3201|N.11523|N.23850|N.29411|N.2848|N.13292|N.1946|N.27539|N.25264|N.12308|N.23288|N.29456|N.13058|N.21757	http://amigo.geneontology.org/cgi-bin/amigo/term_details?term=GO:0044283
response to nutrient levels	Gene Ontology Slim	GO:0031667	21	211	2.38846e-06	2.66304e-05	N.88|N.23628|N.22408|N.7437|N.2677|N.21785|N.787|N.23630|N.11486|N.20562|N.14041|N.13287|N.13697|N.9876|N.10858|N.785|N.12772|N.2928|N.5056|N.13292|N.21757	http://amigo.geneontology.org/cgi-bin/amigo/term_details?term=GO:0031667
organic acid transport	Gene Ontology Slim	GO:0015849	17	143	2.498e-06	2.76253e-05	N.2589|N.11077|N.11078|N.7732|N.12967|N.16742|N.13422|N.20562|N.25082|N.265|N.20200|N.12568|N.7708|N.4970|N.3336|N.25806|N.14889	http://amigo.geneontology.org/cgi-bin/amigo/term_details?term=GO:0015849
carboxylic acid transport	Gene Ontology Slim	GO:0046942	17	143	2.498e-06	2.76253e-05	N.2589|N.11077|N.11078|N.7732|N.12967|N.16742|N.13422|N.20562|N.25082|N.265|N.20200|N.12568|N.7708|N.4970|N.3336|N.25806|N.14889	http://amigo.geneontology.org/cgi-bin/amigo/term_details?term=GO:0046942
diterpenoid biosynthetic process	Gene Ontology Slim	GO:0016102	9	35	2.7814e-06	3.06348e-05	N.17896|N.30533|N.2498|N.1324|N.11873|N.2848|N.23288|N.6623|N.13292	http://amigo.geneontology.org/cgi-bin/amigo/term_details?term=GO:0016102
organic acid transmembrane transporter activity	Gene Ontology Slim	GO:0005342	15	113	2.85266e-06	3.11673e-05	N.2589|N.11077|N.11078|N.7732|N.12967|N.16742|N.13422|N.20562|N.265|N.12568|N.7708|N.4970|N.3336|N.25806|N.14889	http://amigo.geneontology.org/cgi-bin/amigo/term_details?term=GO:0005342
carboxylic acid transmembrane transporter activity	Gene Ontology Slim	GO:0046943	15	113	2.85266e-06	3.11673e-05	N.2589|N.11077|N.11078|N.7732|N.12967|N.16742|N.13422|N.20562|N.265|N.12568|N.7708|N.4970|N.3336|N.25806|N.14889	http://amigo.geneontology.org/cgi-bin/amigo/term_details?term=GO:0046943
cellular hormone metabolic process	Gene Ontology Slim	GO:0034754	10	46	2.88933e-06	3.14417e-05	N.11088|N.20131|N.4099|N.16393|N.12362|N.7301|N.16055|N.22886|N.27836|N.16439	http://amigo.geneontology.org/cgi-bin/amigo/term_details?term=GO:0034754
plant organ senescence	Gene Ontology Slim	GO:0090693	16	129	2.98675e-06	3.23723e-05	N.88|N.8988|N.22555|N.18403|N.9439|N.20604|N.26700|N.16068|N.12274|N.6857|N.12832|N.15422|N.8989|N.30159|N.24065|N.19735	http://amigo.geneontology.org/cgi-bin/amigo/term_details?term=GO:0090693
oxidoreductase activity	Gene Ontology Slim	GO:0016491	67	1276	3.1391e-06	3.38312e-05	N.4425|N.2498|N.1324|N.6171|N.13857|N.20131|N.11051|N.9671|N.30315|N.22373|N.5848|N.15457|N.28762|N.20730|N.28764|N.18159|N.8545|N.8544|N.6945|N.26700|N.12885|N.25091|N.26814|N.11060|N.11873|N.4815|N.16987|N.4588|N.13829|N.15206|N.10894|N.11105|N.17934|N.10073|N.11102|N.13828|N.3201|N.4361|N.10889|N.11062|N.26905|N.13860|N.24271|N.16546|N.14010|N.30447|N.4087|N.11156|N.13314|N.538|N.2848|N.12654|…	http://amigo.geneontology.org/cgi-bin/amigo/term_details?term=GO:0016491
positive regulation of developmental process	Gene Ontology Slim	GO:0051094	15	114	3.14622e-06	3.38312e-05	N.30044|N.11523|N.19663|N.12274|N.23037|N.30175|N.8427|N.28817|N.16068|N.11554|N.894|N.8472|N.29928|N.2059|N.402	http://amigo.geneontology.org/cgi-bin/amigo/term_details?term=GO:0051094
induced systemic resistance	Gene Ontology Slim	GO:0009682	8	26	3.26365e-06	3.49558e-05	N.88|N.18980|N.20604|N.20131|N.16656|N.7301|N.15300|N.8988	http://amigo.geneontology.org/cgi-bin/amigo/term_details?term=GO:0009682
Plant hormone signal transduction	KEGG PATHWAY	ath04075	24	273	3.47398e-06	3.70771e-05	N.22492|N.24718|N.22732|N.22107|N.23720|N.13361|N.18521|N.15632|N.12743|N.27506|N.7146|N.17524|N.30392|N.29961|N.28008|N.881|N.11808|N.7880|N.88|N.14280|N.30175|N.30388|N.18980|N.18987	http://www.genome.jp/kegg-bin/show_pathway?ath04075/ath:AT2G14960%09red/ath:AT2G23170%09red/ath:AT3G57130%09red/ath:AT4G29080%09red/ath:AT2G43790%09red/ath:AT4G32280%09red/ath:AT3G16500%09red/ath:AT5G53590%09red/ath:AT2G25490%09red/ath:AT1G68640%09red/ath:AT1G19180%09red/ath:AT5G06839%09red/ath:AT5G50760%09red/ath:AT2G33310%09red/ath:AT5G65210%09red/ath:AT5G06950%09red/ath:AT2G22670%09red/ath:AT3…
cellular cation homeostasis	Gene Ontology Slim	GO:0030003	17	147	3.50539e-06	3.70771e-05	N.6945|N.16633|N.24027|N.13287|N.23183|N.4771|N.15073|N.21498|N.20562|N.5718|N.18842|N.18836|N.18835|N.14767|N.20639|N.21411|N.5679	http://amigo.geneontology.org/cgi-bin/amigo/term_details?term=GO:0030003
regulation of cellular ketone metabolic process	Gene Ontology Slim	GO:0010565	12	72	3.50692e-06	3.70771e-05	N.11523|N.17896|N.19161|N.6623|N.13058|N.24663|N.22592|N.13283|N.17244|N.30533|N.5690|N.13292	http://amigo.geneontology.org/cgi-bin/amigo/term_details?term=GO:0010565
inorganic ion homeostasis	Gene Ontology Slim	GO:0098771	23	254	3.50941e-06	3.70771e-05	N.24027|N.4771|N.18836|N.18835|N.24065|N.6945|N.30543|N.16633|N.13287|N.5679|N.15073|N.20562|N.5718|N.18842|N.21411|N.20639|N.23183|N.3188|N.21498|N.11270|N.14767|N.13292|N.13373	http://amigo.geneontology.org/cgi-bin/amigo/term_details?term=GO:0098771
heme binding	Gene Ontology Slim	GO:0020037	25	293	3.57352e-06	3.76083e-05	N.6171|N.5752|N.20131|N.7301|N.26814|N.4087|N.11060|N.13829|N.15206|N.11105|N.17934|N.11102|N.13828|N.4361|N.11062|N.26905|N.2806|N.13314|N.27513|N.24296|N.22942|N.30315|N.16439|N.9848|N.7486	http://amigo.geneontology.org/cgi-bin/amigo/term_details?term=GO:0020037
regulation of response to biotic stimulus	Gene Ontology Slim	GO:0002831	18	165	3.86725e-06	4.05428e-05	N.88|N.24242|N.20263|N.23568|N.30355|N.20604|N.26267|N.16656|N.25749|N.6044|N.13283|N.28812|N.25840|N.14693|N.15300|N.8988|N.4263|N.18980	http://amigo.geneontology.org/cgi-bin/amigo/term_details?term=GO:0002831
nucleotide binding	Gene Ontology Slim	GO:0000166	101	2209	4.03793e-06	4.20084e-05	N.9063|N.13855|N.10404|N.26747|N.13582|N.15161|N.8504|N.18429|N.20609|N.30355|N.20605|N.22357|N.13697|N.6742|N.27836|N.8300|N.25441|N.3813|N.12161|N.18841|N.18168|N.5995|N.11673|N.1642|N.1946|N.4099|N.18615|N.27398|N.11270|N.13373|N.6765|N.18277|N.15356|N.27228|N.9671|N.7732|N.5848|N.18936|N.9121|N.25869|N.16068|N.15988|N.14693|N.11228|N.9665|N.24667|N.24669|N.16131|N.8552|N.2699|N.21664|N.26275|…	http://amigo.geneontology.org/cgi-bin/amigo/term_details?term=GO:0000166
nucleoside phosphate binding	Gene Ontology Slim	GO:1901265	101	2209	4.03793e-06	4.20084e-05	N.9063|N.13855|N.10404|N.26747|N.13582|N.15161|N.8504|N.18429|N.20609|N.30355|N.20605|N.22357|N.13697|N.6742|N.27836|N.8300|N.25441|N.3813|N.12161|N.18841|N.18168|N.5995|N.11673|N.1642|N.1946|N.4099|N.18615|N.27398|N.11270|N.13373|N.6765|N.18277|N.15356|N.27228|N.9671|N.7732|N.5848|N.18936|N.9121|N.25869|N.16068|N.15988|N.14693|N.11228|N.9665|N.24667|N.24669|N.16131|N.8552|N.2699|N.21664|N.26275|…	http://amigo.geneontology.org/cgi-bin/amigo/term_details?term=GO:1901265
reproductive process	Gene Ontology Slim	GO:0022414	82	1686	4.13361e-06	4.284e-05	N.1981|N.20095|N.18403|N.2498|N.2592|N.28686|N.7732|N.15356|N.5823|N.30175|N.22107|N.6338|N.18837|N.18168|N.29928|N.5863|N.15825|N.11873|N.26814|N.5896|N.13969|N.6945|N.4087|N.8988|N.11088|N.28955|N.22793|N.9122|N.4185|N.20604|N.8427|N.29393|N.11554|N.15885|N.2034|N.173|N.16055|N.5690|N.26799|N.402|N.3630|N.30044|N.13373|N.17995|N.4054|N.20493|N.2336|N.10547|N.29442|N.18980|N.28512|N.16546|N.1328…	http://amigo.geneontology.org/cgi-bin/amigo/term_details?term=GO:0022414
Biosynthesis of secondary metabolites	KEGG PATHWAY	ath01110	60	1107	4.14707e-06	4.28978e-05	N.15412|N.8545|N.17098|N.2498|N.1324|N.6171|N.26127|N.20131|N.9671|N.25778|N.7301|N.13244|N.28878|N.6765|N.26814|N.24044|N.5230|N.8544|N.30258|N.12885|N.11873|N.16546|N.13697|N.3389|N.27836|N.25091|N.26293|N.3201|N.13969|N.26905|N.5848|N.13860|N.19029|N.24271|N.28251|N.8369|N.12849|N.12160|N.25021|N.9059|N.322|N.16393|N.21785|N.5995|N.25869|N.4087|N.17961|N.22682|N.29411|N.2699|N.1946|N.22942|N.1…	http://www.genome.jp/kegg-bin/show_pathway?ath01110/ath:AT5G54160%09red/ath:AT3G30180%09red/ath:AT5G06720%09red/ath:AT2G01180%09red/ath:AT4G37840%09red/ath:AT3G21240%09red/ath:AT5G06060%09red/ath:AT4G33680%09red/ath:AT2G26540%09red/ath:AT4G26270%09red/ath:AT5G23960%09red/ath:AT4G39210%09red/ath:AT5G38710%09red/ath:AT1G02400%09red/ath:AT1G76690%09red/ath:AT5G61410%09red/ath:AT1G18500%09red/ath:AT5…
regulation of small molecule metabolic process	Gene Ontology Slim	GO:0062012	13	88	4.56737e-06	4.6903e-05	N.11523|N.17896|N.19161|N.6623|N.13058|N.24663|N.26492|N.22592|N.13283|N.17244|N.30533|N.5690|N.13292	http://amigo.geneontology.org/cgi-bin/amigo/term_details?term=GO:0062012
potassium ion transmembrane transport	Gene Ontology Slim	GO:0071805	11	61	4.56875e-06	4.6903e-05	N.2095|N.4944|N.2311|N.30175|N.24953|N.30543|N.12274|N.18206|N.20155|N.24065|N.20639	http://amigo.geneontology.org/cgi-bin/amigo/term_details?term=GO:0071805
metal ion homeostasis	Gene Ontology Slim	GO:0055065	20	203	4.7404e-06	4.8146e-05	N.6945|N.16633|N.24027|N.11270|N.23183|N.4771|N.3188|N.15073|N.21498|N.20562|N.5718|N.30543|N.18842|N.18836|N.18835|N.13287|N.14767|N.24065|N.13373|N.5679	http://amigo.geneontology.org/cgi-bin/amigo/term_details?term=GO:0055065
negative regulation of transcription, DNA-templated	Gene Ontology Slim	GO:0045892	22	240	4.74293e-06	4.8146e-05	N.24242|N.30086|N.5278|N.16000|N.6709|N.19663|N.20604|N.14476|N.12274|N.9819|N.30392|N.5690|N.3630|N.16656|N.22172|N.20679|N.15300|N.894|N.13292|N.8988|N.13058|N.4593	http://amigo.geneontology.org/cgi-bin/amigo/term_details?term=GO:0045892
cation homeostasis	Gene Ontology Slim	GO:0055080	22	240	4.74293e-06	4.8146e-05	N.24027|N.4771|N.18836|N.18835|N.24065|N.6945|N.30543|N.16633|N.13287|N.5679|N.15073|N.20562|N.5718|N.18842|N.21411|N.20639|N.23183|N.3188|N.21498|N.11270|N.14767|N.13373	http://amigo.geneontology.org/cgi-bin/amigo/term_details?term=GO:0055080
reproduction	Gene Ontology Slim	GO:0000003	82	1695	4.99406e-06	5.05068e-05	N.1981|N.20095|N.18403|N.2498|N.2592|N.28686|N.7732|N.15356|N.5823|N.30175|N.22107|N.6338|N.18837|N.18168|N.29928|N.5863|N.15825|N.11873|N.26814|N.5896|N.13969|N.6945|N.4087|N.8988|N.11088|N.28955|N.22793|N.9122|N.4185|N.20604|N.8427|N.29393|N.11554|N.15885|N.2034|N.173|N.16055|N.5690|N.26799|N.402|N.3630|N.30044|N.13373|N.17995|N.4054|N.20493|N.2336|N.10547|N.29442|N.18980|N.28512|N.16546|N.1328…	http://amigo.geneontology.org/cgi-bin/amigo/term_details?term=GO:0000003
immune effector process	Gene Ontology Slim	GO:0002252	11	62	5.24551e-06	5.28533e-05	N.88|N.24242|N.18980|N.17633|N.20604|N.16656|N.14693|N.19959|N.8988|N.15300|N.4593	http://amigo.geneontology.org/cgi-bin/amigo/term_details?term=GO:0002252
regulation of multicellular organismal process	Gene Ontology Slim	GO:0051239	35	513	5.40015e-06	5.42108e-05	N.15538|N.18403|N.15537|N.28817|N.18615|N.6193|N.30044|N.19663|N.20604|N.12309|N.27262|N.29393|N.11554|N.173|N.10073|N.2059|N.402|N.894|N.88|N.11523|N.10963|N.12274|N.23037|N.11617|N.9439|N.13373|N.9312|N.30175|N.5896|N.16068|N.30388|N.13708|N.8988|N.25995|N.15499	http://amigo.geneontology.org/cgi-bin/amigo/term_details?term=GO:0051239
tissue development	Gene Ontology Slim	GO:0009888	38	581	5.4283e-06	5.42929e-05	N.1981|N.22825|N.22617|N.18841|N.22592|N.6338|N.25167|N.6623|N.23628|N.11088|N.4187|N.4185|N.17877|N.8427|N.11554|N.16055|N.30533|N.5690|N.10514|N.17896|N.4054|N.29442|N.12806|N.20679|N.9059|N.29928|N.21416|N.894|N.88|N.17961|N.23037|N.21195|N.13373|N.23630|N.19663|N.16068|N.18980|N.13058	http://amigo.geneontology.org/cgi-bin/amigo/term_details?term=GO:0009888
cell wall	Gene Ontology Slim	GO:0005618	40	628	5.60315e-06	5.58365e-05	N.21610|N.2592|N.13855|N.26905|N.2119|N.19663|N.14901|N.3864|N.30471|N.21968|N.22791|N.10791|N.4701|N.2677|N.2034|N.17719|N.7573|N.7437|N.28007|N.11226|N.11305|N.15500|N.28354|N.22078|N.10807|N.8105|N.10809|N.894|N.10963|N.13563|N.10964|N.21667|N.13373|N.23630|N.24663|N.12107|N.29232|N.2170|N.538|N.18237	http://amigo.geneontology.org/cgi-bin/amigo/term_details?term=GO:0005618
regulation of response to external stimulus	Gene Ontology Slim	GO:0032101	18	170	5.65328e-06	5.59886e-05	N.88|N.24242|N.20263|N.23568|N.30355|N.20604|N.26267|N.16656|N.25749|N.6044|N.13283|N.28812|N.25840|N.14693|N.15300|N.8988|N.4263|N.18980	http://amigo.geneontology.org/cgi-bin/amigo/term_details?term=GO:0032101
leaf development	Gene Ontology Slim	GO:0048366	27	342	5.65957e-06	5.59886e-05	N.7732|N.24065|N.26814|N.6945|N.22555|N.22793|N.20604|N.12274|N.17995|N.4054|N.6857|N.7708|N.15422|N.30159|N.19735|N.88|N.11523|N.18980|N.9439|N.26700|N.5896|N.16068|N.142|N.12832|N.8989|N.8988|N.14017	http://amigo.geneontology.org/cgi-bin/amigo/term_details?term=GO:0048366
external encapsulating structure	Gene Ontology Slim	GO:0030312	40	629	5.80459e-06	5.72151e-05	N.21610|N.2592|N.13855|N.26905|N.2119|N.19663|N.14901|N.3864|N.30471|N.21968|N.22791|N.10791|N.4701|N.2677|N.2034|N.17719|N.7573|N.7437|N.28007|N.11226|N.11305|N.15500|N.28354|N.22078|N.10807|N.8105|N.10809|N.894|N.10963|N.13563|N.10964|N.21667|N.13373|N.23630|N.24663|N.12107|N.29232|N.2170|N.538|N.18237	http://amigo.geneontology.org/cgi-bin/amigo/term_details?term=GO:0030312
monocarboxylic acid metabolic process	Gene Ontology Slim	GO:0032787	33	471	5.94182e-06	5.83564e-05	N.28509|N.9059|N.20131|N.28817|N.9671|N.7301|N.24044|N.28819|N.30258|N.26492|N.13283|N.16546|N.13697|N.14693|N.17934|N.5690|N.2059|N.11523|N.17961|N.24271|N.2806|N.17244|N.5752|N.5775|N.21785|N.3201|N.27513|N.23850|N.24663|N.27539|N.12308|N.13058|N.7486	http://amigo.geneontology.org/cgi-bin/amigo/term_details?term=GO:0032787
regulation of isoprenoid metabolic process	Gene Ontology Slim	GO:0019747	8	29	6.44704e-06	6.30905e-05	N.11523|N.17896|N.30533|N.13058|N.24663|N.6623|N.5690|N.13292	http://amigo.geneontology.org/cgi-bin/amigo/term_details?term=GO:0019747
positive regulation of biological process	Gene Ontology Slim	GO:0048518	61	1151	6.66394e-06	6.49793e-05	N.22711|N.3383|N.18403|N.20079|N.23568|N.6592|N.28083|N.5507|N.25288|N.28817|N.19663|N.19161|N.5988|N.29928|N.5863|N.402|N.30044|N.25880|N.18584|N.30355|N.17957|N.20604|N.26492|N.8427|N.13283|N.11554|N.30392|N.13725|N.5690|N.2059|N.27667|N.2875|N.13592|N.11523|N.16656|N.17267|N.14041|N.24663|N.6857|N.26208|N.8472|N.21416|N.24724|N.15300|N.894|N.88|N.17781|N.18980|N.12274|N.23037|N.12772|N.13058|N…	http://amigo.geneontology.org/cgi-bin/amigo/term_details?term=GO:0048518
organonitrogen compound metabolic process	Gene Ontology Slim	GO:1901564	178	4514	6.82225e-06	6.62855e-05	N.22617|N.9063|N.13855|N.10404|N.20131|N.22592|N.28817|N.28812|N.18429|N.17098|N.9469|N.18159|N.28819|N.12743|N.10858|N.26492|N.13697|N.5501|N.27836|N.8300|N.16055|N.22789|N.13582|N.25441|N.28251|N.3813|N.12163|N.18841|N.29828|N.5995|N.10964|N.13373|N.29411|N.11673|N.7593|N.4099|N.18615|N.16068|N.12362|N.2170|N.14880|N.1946|N.18277|N.21757|N.19161|N.6765|N.18403|N.15101|N.23568|N.5520|N.15356|N.1…	http://amigo.geneontology.org/cgi-bin/amigo/term_details?term=GO:1901564
positive regulation of biosynthetic process	Gene Ontology Slim	GO:0009891	37	566	7.26656e-06	7.03512e-05	N.22711|N.19161|N.18403|N.20079|N.6592|N.5507|N.25288|N.19663|N.5988|N.5863|N.25880|N.18584|N.20606|N.17957|N.26492|N.11554|N.30392|N.5690|N.27667|N.13592|N.11523|N.17267|N.24663|N.6857|N.8472|N.21416|N.24724|N.894|N.17781|N.12772|N.2431|N.20799|N.5823|N.18980|N.13058|N.15825|N.14017	http://amigo.geneontology.org/cgi-bin/amigo/term_details?term=GO:0009891
negative regulation of cellular macromolecule biosynthetic process	Gene Ontology Slim	GO:2000113	24	287	7.61108e-06	7.34254e-05	N.24242|N.30086|N.5278|N.16000|N.6709|N.19663|N.20604|N.14476|N.12274|N.9819|N.30392|N.5690|N.3630|N.16656|N.12163|N.22172|N.20679|N.15300|N.894|N.13058|N.8988|N.13292|N.14017|N.4593	http://amigo.geneontology.org/cgi-bin/amigo/term_details?term=GO:2000113
cellular response to nutrient levels	Gene Ontology Slim	GO:0031669	17	157	7.79629e-06	7.46824e-05	N.23628|N.22408|N.7437|N.21785|N.787|N.23630|N.11486|N.20562|N.2677|N.13287|N.13697|N.9876|N.10858|N.785|N.12772|N.5056|N.13292	http://amigo.geneontology.org/cgi-bin/amigo/term_details?term=GO:0031669
cellular ion homeostasis	Gene Ontology Slim	GO:0006873	17	157	7.79629e-06	7.46824e-05	N.6945|N.16633|N.24027|N.13287|N.23183|N.4771|N.15073|N.21498|N.20562|N.5718|N.18842|N.18836|N.18835|N.14767|N.20639|N.21411|N.5679	http://amigo.geneontology.org/cgi-bin/amigo/term_details?term=GO:0006873
positive regulation of transcription, DNA-templated	Gene Ontology Slim	GO:0045893	33	478	7.91173e-06	7.55223e-05	N.22711|N.19161|N.20079|N.6592|N.5507|N.25288|N.19663|N.5823|N.5863|N.25880|N.20606|N.17957|N.11554|N.30392|N.5690|N.27667|N.13592|N.11523|N.17267|N.6857|N.8472|N.21416|N.24724|N.894|N.17781|N.12772|N.2431|N.20799|N.5988|N.18980|N.13058|N.15825|N.14017	http://amigo.geneontology.org/cgi-bin/amigo/term_details?term=GO:0045893
leaf senescence	Gene Ontology Slim	GO:0010150	15	124	7.94738e-06	7.55974e-05	N.88|N.8988|N.22555|N.9439|N.20604|N.26700|N.16068|N.12274|N.6857|N.12832|N.15422|N.8989|N.30159|N.24065|N.19735	http://amigo.geneontology.org/cgi-bin/amigo/term_details?term=GO:0010150
oxidation-reduction process	Gene Ontology Slim	GO:0055114	74	1501	7.97873e-06	7.56312e-05	N.4425|N.2498|N.1324|N.6171|N.11062|N.13857|N.3106|N.11051|N.9671|N.30315|N.22373|N.5848|N.15457|N.28762|N.20730|N.28764|N.18159|N.8545|N.8544|N.6945|N.26700|N.12885|N.25091|N.26814|N.11060|N.11873|N.4815|N.16987|N.4588|N.13829|N.15206|N.10894|N.11105|N.17934|N.10073|N.2848|N.11102|N.13828|N.3201|N.4361|N.10889|N.13969|N.26905|N.20131|N.19029|N.24271|N.16546|N.13314|N.14010|N.30447|N.22626|N.2262…	http://amigo.geneontology.org/cgi-bin/amigo/term_details?term=GO:0055114
purine ribonucleoside triphosphate binding	Gene Ontology Slim	GO:0035639	88	1887	8.64874e-06	8.16975e-05	N.9063|N.13855|N.10404|N.26747|N.13582|N.15161|N.8504|N.18429|N.20609|N.30355|N.20605|N.22357|N.13697|N.6742|N.27836|N.8300|N.25441|N.3813|N.12161|N.18841|N.18168|N.5995|N.11673|N.13373|N.18615|N.27398|N.11270|N.6765|N.18277|N.15356|N.24676|N.7732|N.5848|N.18936|N.9121|N.25869|N.16068|N.15988|N.14693|N.11228|N.9665|N.24667|N.7708|N.16131|N.2699|N.21664|N.26275|N.13154|N.12302|N.10584|N.28955|N.28…	http://amigo.geneontology.org/cgi-bin/amigo/term_details?term=GO:0035639
cellular manganese ion homeostasis	Gene Ontology Slim	GO:0030026	7	21	8.8082e-06	8.2916e-05	N.24027|N.4771|N.21498|N.14767|N.18836|N.18835|N.18842	http://amigo.geneontology.org/cgi-bin/amigo/term_details?term=GO:0030026
meristem development	Gene Ontology Slim	GO:0048507	21	233	9.821e-06	9.21312e-05	N.23628|N.1981|N.17896|N.30533|N.16055|N.23037|N.22617|N.6623|N.21195|N.4185|N.23630|N.20679|N.8427|N.11088|N.6338|N.11554|N.25167|N.29928|N.21416|N.29442|N.18980	http://amigo.geneontology.org/cgi-bin/amigo/term_details?term=GO:0048507
positive regulation of macromolecule biosynthetic process	Gene Ontology Slim	GO:0010557	35	529	1.00267e-05	9.37379e-05	N.22711|N.19161|N.20079|N.6592|N.5507|N.25288|N.19663|N.5823|N.5863|N.25880|N.18584|N.20606|N.17957|N.26492|N.11554|N.30392|N.5690|N.27667|N.13592|N.11523|N.17267|N.6857|N.8472|N.21416|N.24724|N.894|N.17781|N.12772|N.2431|N.20799|N.5988|N.18980|N.13058|N.15825|N.14017	http://amigo.geneontology.org/cgi-bin/amigo/term_details?term=GO:0010557
negative regulation of nucleic acid-templated transcription	Gene Ontology Slim	GO:1903507	22	253	1.02559e-05	9.52255e-05	N.24242|N.30086|N.5278|N.16000|N.6709|N.19663|N.20604|N.14476|N.12274|N.9819|N.30392|N.5690|N.3630|N.16656|N.22172|N.20679|N.15300|N.894|N.13292|N.8988|N.13058|N.4593	http://amigo.geneontology.org/cgi-bin/amigo/term_details?term=GO:1903507
negative regulation of RNA biosynthetic process	Gene Ontology Slim	GO:1902679	22	253	1.02559e-05	9.52255e-05	N.24242|N.30086|N.5278|N.16000|N.6709|N.19663|N.20604|N.14476|N.12274|N.9819|N.30392|N.5690|N.3630|N.16656|N.22172|N.20679|N.15300|N.894|N.13292|N.8988|N.13058|N.4593	http://amigo.geneontology.org/cgi-bin/amigo/term_details?term=GO:1902679
cellular metal ion homeostasis	Gene Ontology Slim	GO:0006875	15	127	1.03131e-05	9.54314e-05	N.6945|N.16633|N.24027|N.13287|N.23183|N.4771|N.15073|N.21498|N.20562|N.5718|N.18842|N.18836|N.18835|N.14767|N.5679	http://amigo.geneontology.org/cgi-bin/amigo/term_details?term=GO:0006875
response to salicylic acid	Gene Ontology Slim	GO:0009751	19	197	1.07316e-05	9.89674e-05	N.8988|N.11523|N.24296|N.14041|N.17633|N.24242|N.23701|N.20604|N.28251|N.12772|N.15499|N.6857|N.20200|N.29456|N.16131|N.30392|N.30159|N.13292|N.8989	http://amigo.geneontology.org/cgi-bin/amigo/term_details?term=GO:0009751
positive regulation of cellular biosynthetic process	Gene Ontology Slim	GO:0031328	36	554	1.08616e-05	9.98278e-05	N.22711|N.19161|N.18403|N.20079|N.6592|N.5507|N.25288|N.19663|N.5988|N.5863|N.25880|N.18584|N.20606|N.17957|N.11554|N.30392|N.5690|N.27667|N.13592|N.11523|N.17267|N.24663|N.6857|N.8472|N.21416|N.24724|N.894|N.17781|N.12772|N.2431|N.20799|N.5823|N.18980|N.13058|N.15825|N.14017	http://amigo.geneontology.org/cgi-bin/amigo/term_details?term=GO:0031328
modified amino acid transmembrane transporter activity	Gene Ontology Slim	GO:0072349	5	7	1.096e-05	0.000100056	N.22555|N.11077|N.12967|N.16742|N.11078	http://amigo.geneontology.org/cgi-bin/amigo/term_details?term=GO:0072349
positive regulation of cell differentiation	Gene Ontology Slim	GO:0045597	5	7	1.096e-05	0.000100056	N.29928|N.19663|N.894|N.8472|N.8427	http://amigo.geneontology.org/cgi-bin/amigo/term_details?term=GO:0045597
lipid biosynthetic process	Gene Ontology Slim	GO:0008610	33	488	1.17756e-05	0.000107143	N.28509|N.2498|N.1324|N.9671|N.25778|N.7486|N.25021|N.6623|N.26814|N.30258|N.26492|N.11873|N.16546|N.14693|N.30533|N.5690|N.17896|N.11523|N.24271|N.2806|N.5752|N.25341|N.3201|N.27513|N.23850|N.1491|N.2848|N.13292|N.24663|N.22942|N.27539|N.23288|N.13058	http://amigo.geneontology.org/cgi-bin/amigo/term_details?term=GO:0008610
cellular response to starvation	Gene Ontology Slim	GO:0009267	15	129	1.22191e-05	0.000110807	N.23628|N.785|N.7437|N.21785|N.787|N.23630|N.11486|N.20562|N.2677|N.13697|N.9876|N.13287|N.12772|N.5056|N.13292	http://amigo.geneontology.org/cgi-bin/amigo/term_details?term=GO:0009267
cellular chemical homeostasis	Gene Ontology Slim	GO:0055082	18	181	1.24226e-05	0.000112019	N.6945|N.16633|N.24027|N.13287|N.23183|N.4771|N.15073|N.21498|N.20562|N.5718|N.18842|N.18836|N.18835|N.14767|N.20639|N.21411|N.24044|N.5679	http://amigo.geneontology.org/cgi-bin/amigo/term_details?term=GO:0055082
positive regulation of RNA metabolic process	Gene Ontology Slim	GO:0051254	34	512	1.2444e-05	0.000112019	N.22711|N.19161|N.20079|N.6592|N.5507|N.25288|N.19663|N.5823|N.5863|N.25880|N.18584|N.20606|N.17957|N.11554|N.30392|N.5690|N.27667|N.13592|N.11523|N.17267|N.6857|N.8472|N.21416|N.24724|N.894|N.17781|N.12772|N.2431|N.20799|N.5988|N.18980|N.13058|N.15825|N.14017	http://amigo.geneontology.org/cgi-bin/amigo/term_details?term=GO:0051254
systemic acquired resistance, salicylic acid mediated signaling pathway	Gene Ontology Slim	GO:0009862	6	14	1.24762e-05	0.000112019	N.20604|N.14041|N.28251|N.29456|N.30392|N.8988	http://amigo.geneontology.org/cgi-bin/amigo/term_details?term=GO:0009862
negative regulation of RNA metabolic process	Gene Ontology Slim	GO:0051253	22	258	1.35999e-05	0.000121706	N.24242|N.30086|N.5278|N.16000|N.6709|N.19663|N.20604|N.14476|N.12274|N.9819|N.30392|N.5690|N.3630|N.16656|N.22172|N.20679|N.15300|N.894|N.13292|N.8988|N.13058|N.4593	http://amigo.geneontology.org/cgi-bin/amigo/term_details?term=GO:0051253
manganese ion homeostasis	Gene Ontology Slim	GO:0055071	7	23	1.44292e-05	0.000128703	N.24027|N.4771|N.21498|N.14767|N.18836|N.18835|N.18842	http://amigo.geneontology.org/cgi-bin/amigo/term_details?term=GO:0055071
negative regulation of biosynthetic process	Gene Ontology Slim	GO:0009890	25	320	1.46375e-05	0.000130135	N.24242|N.12792|N.5278|N.16000|N.6709|N.19663|N.30086|N.20604|N.14476|N.12274|N.9819|N.30392|N.5690|N.3630|N.16656|N.12163|N.22172|N.20679|N.15300|N.894|N.13058|N.8988|N.13292|N.14017|N.4593	http://amigo.geneontology.org/cgi-bin/amigo/term_details?term=GO:0009890
meristem maintenance	Gene Ontology Slim	GO:0010073	14	115	1.48192e-05	0.000131321	N.23628|N.22617|N.18980|N.11088|N.23037|N.21195|N.4185|N.23630|N.20679|N.6338|N.11554|N.16055|N.21416|N.29442	http://amigo.geneontology.org/cgi-bin/amigo/term_details?term=GO:0010073
negative regulation of macromolecule biosynthetic process	Gene Ontology Slim	GO:0010558	24	300	1.50435e-05	0.000132877	N.24242|N.30086|N.5278|N.16000|N.6709|N.19663|N.20604|N.14476|N.12274|N.9819|N.30392|N.5690|N.3630|N.16656|N.12163|N.22172|N.20679|N.15300|N.894|N.13058|N.8988|N.13292|N.14017|N.4593	http://amigo.geneontology.org/cgi-bin/amigo/term_details?term=GO:0010558
response to wounding	Gene Ontology Slim	GO:0009611	18	184	1.5234e-05	0.000134124	N.17961|N.23568|N.7437|N.30086|N.17633|N.24242|N.9819|N.23701|N.24271|N.12515|N.14560|N.9671|N.22373|N.7732|N.7708|N.11775|N.13373|N.25869	http://amigo.geneontology.org/cgi-bin/amigo/term_details?term=GO:0009611
transition metal ion homeostasis	Gene Ontology Slim	GO:0055076	15	132	1.56648e-05	0.000137471	N.6945|N.16633|N.24027|N.13287|N.4771|N.3188|N.21498|N.20562|N.5718|N.11270|N.18842|N.18836|N.18835|N.14767|N.5679	http://amigo.geneontology.org/cgi-bin/amigo/term_details?term=GO:0055076
response to gibberellin	Gene Ontology Slim	GO:0009739	16	149	1.57203e-05	0.000137514	N.11523|N.19608|N.18403|N.2498|N.15825|N.11617|N.30175|N.12806|N.11873|N.15499|N.9408|N.23288|N.25184|N.18410|N.13292|N.25186	http://amigo.geneontology.org/cgi-bin/amigo/term_details?term=GO:0009739
positive regulation of RNA biosynthetic process	Gene Ontology Slim	GO:1902680	33	496	1.60367e-05	0.000139225	N.22711|N.19161|N.20079|N.6592|N.5507|N.25288|N.19663|N.5823|N.5863|N.25880|N.20606|N.17957|N.11554|N.30392|N.5690|N.27667|N.13592|N.11523|N.17267|N.6857|N.8472|N.21416|N.24724|N.894|N.17781|N.12772|N.2431|N.20799|N.5988|N.18980|N.13058|N.15825|N.14017	http://amigo.geneontology.org/cgi-bin/amigo/term_details?term=GO:1902680
positive regulation of nucleic acid-templated transcription	Gene Ontology Slim	GO:1903508	33	496	1.60367e-05	0.000139225	N.22711|N.19161|N.20079|N.6592|N.5507|N.25288|N.19663|N.5823|N.5863|N.25880|N.20606|N.17957|N.11554|N.30392|N.5690|N.27667|N.13592|N.11523|N.17267|N.6857|N.8472|N.21416|N.24724|N.894|N.17781|N.12772|N.2431|N.20799|N.5988|N.18980|N.13058|N.15825|N.14017	http://amigo.geneontology.org/cgi-bin/amigo/term_details?term=GO:1903508
regulation of signal transduction	Gene Ontology Slim	GO:0009966	23	281	1.60693e-05	0.000139225	N.3383|N.18403|N.22592|N.19608|N.25167|N.19337|N.12743|N.22339|N.15825|N.20604|N.9408|N.28083|N.13725|N.16656|N.6857|N.10807|N.18410|N.10809|N.15300|N.11523|N.30175|N.16068|N.8988	http://amigo.geneontology.org/cgi-bin/amigo/term_details?term=GO:0009966
tetrapyrrole binding	Gene Ontology Slim	GO:0046906	25	322	1.6138e-05	0.000139376	N.6171|N.5752|N.20131|N.7301|N.26814|N.4087|N.11060|N.13829|N.15206|N.11105|N.17934|N.11102|N.13828|N.4361|N.11062|N.26905|N.2806|N.13314|N.27513|N.24296|N.22942|N.30315|N.16439|N.9848|N.7486	http://amigo.geneontology.org/cgi-bin/amigo/term_details?term=GO:0046906
cofactor binding	Gene Ontology Slim	GO:0048037	48	859	1.83361e-05	0.000157859	N.15412|N.6171|N.26905|N.13314|N.20131|N.9671|N.18837|N.30315|N.7486|N.5848|N.26814|N.14513|N.4087|N.5056|N.29311|N.6960|N.4815|N.13829|N.15206|N.10619|N.11105|N.17934|N.25091|N.11102|N.13828|N.4361|N.11062|N.11060|N.17961|N.24271|N.28251|N.21757|N.2806|N.5752|N.8617|N.27513|N.24296|N.23850|N.12654|N.1946|N.4099|N.22942|N.14508|N.29456|N.26648|N.16439|N.9848|N.7301	http://amigo.geneontology.org/cgi-bin/amigo/term_details?term=GO:0048037
potassium ion transmembrane transporter activity	Gene Ontology Slim	GO:0015079	10	59	1.9935e-05	0.000171082	N.2095|N.4944|N.2311|N.30175|N.24953|N.30543|N.18206|N.20155|N.24065|N.20639	http://amigo.geneontology.org/cgi-bin/amigo/term_details?term=GO:0015079
regulation of signaling	Gene Ontology Slim	GO:0023051	23	286	2.08252e-05	0.000177331	N.3383|N.18403|N.22592|N.19608|N.25167|N.19337|N.12743|N.22339|N.15825|N.20604|N.9408|N.28083|N.13725|N.16656|N.6857|N.10807|N.18410|N.10809|N.15300|N.11523|N.30175|N.16068|N.8988	http://amigo.geneontology.org/cgi-bin/amigo/term_details?term=GO:0023051
cellular response to abscisic acid stimulus	Gene Ontology Slim	GO:0071215	21	246	2.08586e-05	0.000177331	N.11523|N.24032|N.3383|N.14407|N.22339|N.5690|N.5278|N.30175|N.14560|N.16068|N.19161|N.15885|N.10807|N.3328|N.3389|N.19337|N.10809|N.13725|N.13058|N.28083|N.28819	http://amigo.geneontology.org/cgi-bin/amigo/term_details?term=GO:0071215
cellular response to alcohol	Gene Ontology Slim	GO:0097306	21	246	2.08586e-05	0.000177331	N.11523|N.24032|N.3383|N.14407|N.22339|N.5690|N.5278|N.30175|N.14560|N.16068|N.19161|N.15885|N.10807|N.3328|N.3389|N.19337|N.10809|N.13725|N.13058|N.28083|N.28819	http://amigo.geneontology.org/cgi-bin/amigo/term_details?term=GO:0097306
response to organic cyclic compound	Gene Ontology Slim	GO:0014070	25	328	2.15131e-05	0.000182325	N.24242|N.20604|N.5744|N.21757|N.14901|N.10809|N.23701|N.14041|N.30392|N.17633|N.28251|N.6857|N.10807|N.19757|N.16131|N.30159|N.11523|N.24296|N.12772|N.20200|N.15499|N.29456|N.8989|N.8988|N.13292	http://amigo.geneontology.org/cgi-bin/amigo/term_details?term=GO:0014070
terpenoid biosynthetic process	Gene Ontology Slim	GO:0016114	15	136	2.15847e-05	0.000182364	N.3201|N.11523|N.17896|N.6623|N.2498|N.1324|N.13058|N.11873|N.2848|N.24663|N.23288|N.25021|N.30533|N.5690|N.13292	http://amigo.geneontology.org/cgi-bin/amigo/term_details?term=GO:0016114
negative regulation of nucleobase-containing compound metabolic process	Gene Ontology Slim	GO:0045934	22	268	2.33859e-05	0.00019697	N.24242|N.30086|N.5278|N.16000|N.6709|N.19663|N.20604|N.14476|N.12274|N.9819|N.30392|N.5690|N.3630|N.16656|N.22172|N.20679|N.15300|N.894|N.13292|N.8988|N.13058|N.4593	http://amigo.geneontology.org/cgi-bin/amigo/term_details?term=GO:0045934
positive regulation of nucleobase-containing compound metabolic process	Gene Ontology Slim	GO:0045935	34	530	2.41803e-05	0.000203029	N.22711|N.19161|N.20079|N.6592|N.5507|N.25288|N.19663|N.5823|N.5863|N.25880|N.18584|N.20606|N.17957|N.11554|N.30392|N.5690|N.27667|N.13592|N.11523|N.17267|N.6857|N.8472|N.21416|N.24724|N.894|N.17781|N.12772|N.2431|N.20799|N.5988|N.18980|N.13058|N.15825|N.14017	http://amigo.geneontology.org/cgi-bin/amigo/term_details?term=GO:0045935
regulation of cell communication	Gene Ontology Slim	GO:0010646	23	289	2.42546e-05	0.000203029	N.3383|N.18403|N.22592|N.19608|N.25167|N.19337|N.12743|N.22339|N.15825|N.20604|N.9408|N.28083|N.13725|N.16656|N.6857|N.10807|N.18410|N.10809|N.15300|N.11523|N.30175|N.16068|N.8988	http://amigo.geneontology.org/cgi-bin/amigo/term_details?term=GO:0010646
regulation of response to stress	Gene Ontology Slim	GO:0080134	25	333	2.71762e-05	0.000226788	N.24242|N.3383|N.23568|N.28812|N.25840|N.4263|N.30355|N.20604|N.26267|N.13283|N.14693|N.15300|N.88|N.16656|N.25749|N.6044|N.6857|N.15979|N.11523|N.20263|N.18980|N.11617|N.20799|N.5823|N.8988	http://amigo.geneontology.org/cgi-bin/amigo/term_details?term=GO:0080134
regulation of multicellular organismal development	Gene Ontology Slim	GO:2000026	31	465	2.76653e-05	0.000230163	N.15538|N.18403|N.15537|N.28817|N.19663|N.6193|N.30044|N.20604|N.27262|N.29393|N.11554|N.173|N.13708|N.2059|N.402|N.894|N.88|N.11523|N.10963|N.12274|N.11617|N.9439|N.13373|N.9312|N.30175|N.5896|N.16068|N.30388|N.8988|N.25995|N.15499	http://amigo.geneontology.org/cgi-bin/amigo/term_details?term=GO:2000026
positive regulation of gene expression	Gene Ontology Slim	GO:0010628	34	535	2.88893e-05	0.000239614	N.22711|N.19161|N.20079|N.6592|N.5507|N.25288|N.19663|N.5823|N.5863|N.25880|N.18584|N.20606|N.17957|N.11554|N.30392|N.5690|N.27667|N.13592|N.11523|N.17267|N.6857|N.8472|N.21416|N.24724|N.894|N.17781|N.12772|N.2431|N.20799|N.5988|N.18980|N.13058|N.15825|N.14017	http://amigo.geneontology.org/cgi-bin/amigo/term_details?term=GO:0010628
negative regulation of cellular biosynthetic process	Gene Ontology Slim	GO:0031327	24	314	2.99198e-05	0.000247407	N.24242|N.30086|N.5278|N.16000|N.6709|N.19663|N.20604|N.14476|N.12274|N.9819|N.30392|N.5690|N.3630|N.16656|N.12163|N.22172|N.20679|N.15300|N.894|N.13058|N.8988|N.13292|N.14017|N.4593	http://amigo.geneontology.org/cgi-bin/amigo/term_details?term=GO:0031327
terpenoid metabolic process	Gene Ontology Slim	GO:0006721	16	158	3.03799e-05	0.00025045	N.3201|N.11523|N.17896|N.6623|N.2498|N.1324|N.13058|N.1491|N.11873|N.2848|N.24663|N.23288|N.25021|N.30533|N.5690|N.13292	http://amigo.geneontology.org/cgi-bin/amigo/term_details?term=GO:0006721
negative regulation of response to stimulus	Gene Ontology Slim	GO:0048585	18	195	3.10519e-05	0.000255217	N.15979|N.11523|N.20263|N.18403|N.22339|N.15825|N.26267|N.30175|N.16656|N.25749|N.28812|N.10807|N.25840|N.12743|N.19337|N.15300|N.10809|N.4263	http://amigo.geneontology.org/cgi-bin/amigo/term_details?term=GO:0048585
amine metabolic process	Gene Ontology Slim	GO:0009308	13	108	3.30333e-05	0.000270684	N.24296|N.19161|N.11088|N.20131|N.4099|N.22592|N.12362|N.18837|N.7301|N.16055|N.26648|N.27836|N.16439	http://amigo.geneontology.org/cgi-bin/amigo/term_details?term=GO:0009308
response to starvation	Gene Ontology Slim	GO:0042594	16	160	3.49414e-05	0.00028546	N.23628|N.785|N.7437|N.21785|N.787|N.23630|N.11486|N.20562|N.2677|N.13697|N.9876|N.13287|N.12772|N.2928|N.5056|N.13292	http://amigo.geneontology.org/cgi-bin/amigo/term_details?term=GO:0042594
anatomical structure morphogenesis	Gene Ontology Slim	GO:0009653	47	858	3.55614e-05	0.000289655	N.1981|N.2498|N.2592|N.18841|N.10547|N.6338|N.25167|N.15651|N.5863|N.26114|N.11873|N.28819|N.19663|N.6623|N.11088|N.22793|N.22791|N.14041|N.17877|N.8427|N.11554|N.16055|N.7732|N.30533|N.5690|N.2095|N.2336|N.20679|N.13373|N.9059|N.7708|N.29928|N.894|N.11523|N.23037|N.13292|N.1393|N.18615|N.10073|N.5896|N.4187|N.12309|N.26648|N.18980|N.13058|N.4185|N.14017	http://amigo.geneontology.org/cgi-bin/amigo/term_details?term=GO:0009653
modified amino acid transport	Gene Ontology Slim	GO:0072337	5	10	3.87686e-05	0.000313899	N.22555|N.11077|N.12967|N.16742|N.11078	http://amigo.geneontology.org/cgi-bin/amigo/term_details?term=GO:0072337
response to xenobiotic stimulus	Gene Ontology Slim	GO:0009410	5	10	3.87686e-05	0.000313899	N.21546|N.30392|N.10495|N.28252|N.28662	http://amigo.geneontology.org/cgi-bin/amigo/term_details?term=GO:0009410
triglyceride biosynthetic process	Gene Ontology Slim	GO:0019432	6	18	3.94006e-05	0.000318069	N.27513|N.1491|N.26492|N.2806|N.7486|N.5752	http://amigo.geneontology.org/cgi-bin/amigo/term_details?term=GO:0019432
vacuolar membrane	Gene Ontology Slim	GO:0005774	35	568	4.01263e-05	0.000322969	N.11077|N.20395|N.11078|N.4361|N.16459|N.2119|N.24953|N.30315|N.18835|N.21411|N.23860|N.10791|N.13829|N.13828|N.24526|N.403|N.3630|N.17719|N.7573|N.21968|N.2095|N.17633|N.12967|N.22819|N.14767|N.26747|N.7094|N.10963|N.10964|N.4944|N.21450|N.22524|N.18842|N.13422|N.18836	http://amigo.geneontology.org/cgi-bin/amigo/term_details?term=GO:0005774
organic anion transmembrane transporter activity	Gene Ontology Slim	GO:0008514	16	163	4.29188e-05	0.000344427	N.2589|N.11077|N.11078|N.7732|N.12967|N.16742|N.13422|N.20562|N.265|N.3136|N.12568|N.7708|N.4970|N.3336|N.25806|N.14889	http://amigo.geneontology.org/cgi-bin/amigo/term_details?term=GO:0008514
negative regulation of cellular process	Gene Ontology Slim	GO:0048523	39	667	4.41371e-05	0.000353161	N.24242|N.18403|N.12792|N.5278|N.16000|N.6709|N.19663|N.19337|N.13244|N.4263|N.12743|N.30086|N.22339|N.15825|N.20604|N.4701|N.14476|N.12274|N.9819|N.15300|N.5690|N.3630|N.16656|N.12163|N.22172|N.20679|N.10807|N.10809|N.30392|N.894|N.21727|N.13292|N.30175|N.27539|N.16068|N.8988|N.13058|N.14017|N.4593	http://amigo.geneontology.org/cgi-bin/amigo/term_details?term=GO:0048523
lignin biosynthetic process	Gene Ontology Slim	GO:0009809	9	52	4.46509e-05	0.000356225	N.24724|N.28662|N.21546|N.17957|N.28252|N.16393|N.22373|N.8472|N.10495	http://amigo.geneontology.org/cgi-bin/amigo/term_details?term=GO:0009809
transition metal ion transmembrane transporter activity	Gene Ontology Slim	GO:0046915	10	66	4.69953e-05	0.000373833	N.7807|N.20562|N.5718|N.11270|N.18842|N.18836|N.18835|N.14767|N.19521|N.5679	http://amigo.geneontology.org/cgi-bin/amigo/term_details?term=GO:0046915
regulation of cell differentiation	Gene Ontology Slim	GO:0045595	10	67	5.26803e-05	0.000417833	N.19663|N.13373|N.18615|N.8427|N.12309|N.8472|N.29928|N.12515|N.10073|N.894	http://amigo.geneontology.org/cgi-bin/amigo/term_details?term=GO:0045595
monovalent inorganic cation transmembrane transporter activity	Gene Ontology Slim	GO:0015077	20	244	5.51094e-05	0.000435829	N.6561|N.21411|N.2095|N.4944|N.2311|N.25138|N.16403|N.24065|N.30175|N.20639|N.24953|N.30543|N.20616|N.18206|N.25136|N.20155|N.3336|N.24526|N.23701|N.3682	http://amigo.geneontology.org/cgi-bin/amigo/term_details?term=GO:0015077
monocarboxylic acid biosynthetic process	Gene Ontology Slim	GO:0072330	20	245	5.80862e-05	0.000458039	N.3201|N.30258|N.23850|N.7301|N.28509|N.17961|N.21785|N.5690|N.24271|N.20131|N.24663|N.16546|N.27539|N.13283|N.9671|N.13697|N.12308|N.14693|N.13058|N.11523	http://amigo.geneontology.org/cgi-bin/amigo/term_details?term=GO:0072330
response to karrikin	Gene Ontology Slim	GO:0080167	13	115	5.96748e-05	0.000469206	N.23628|N.4815|N.4944|N.23035|N.11062|N.24302|N.2498|N.11060|N.11873|N.24953|N.21107|N.26114|N.28819	http://amigo.geneontology.org/cgi-bin/amigo/term_details?term=GO:0080167
organic anion transport	Gene Ontology Slim	GO:0015711	19	226	6.13372e-05	0.000480888	N.2589|N.11077|N.7732|N.11078|N.14889|N.12967|N.16742|N.13422|N.20562|N.25082|N.265|N.3136|N.20200|N.12568|N.7708|N.4970|N.3336|N.25806|N.9121	http://amigo.geneontology.org/cgi-bin/amigo/term_details?term=GO:0015711
cellular ketone metabolic process	Gene Ontology Slim	GO:0042180	13	116	6.47017e-05	0.000505807	N.17896|N.11523|N.24296|N.19161|N.6623|N.13058|N.24663|N.22592|N.13283|N.17244|N.30533|N.5690|N.13292	http://amigo.geneontology.org/cgi-bin/amigo/term_details?term=GO:0042180
oxygen binding	Gene Ontology Slim	GO:0019825	4	5	6.64019e-05	0.000516133	N.27513|N.2806|N.7486|N.5752	http://amigo.geneontology.org/cgi-bin/amigo/term_details?term=GO:0019825
xenobiotic metabolic process	Gene Ontology Slim	GO:0006805	4	5	6.64019e-05	0.000516133	N.21546|N.10495|N.28252|N.28662	http://amigo.geneontology.org/cgi-bin/amigo/term_details?term=GO:0006805
negative regulation of biological process	Gene Ontology Slim	GO:0048519	51	986	6.7757e-05	0.000525165	N.24242|N.18403|N.12792|N.5278|N.16000|N.6709|N.19663|N.28812|N.25840|N.19337|N.13244|N.4263|N.12743|N.18584|N.30086|N.22339|N.15825|N.20604|N.26267|N.4701|N.14476|N.12274|N.25749|N.9819|N.30392|N.5690|N.3630|N.21727|N.20263|N.16656|N.12163|N.22172|N.20679|N.10807|N.19959|N.10809|N.15300|N.894|N.15979|N.11523|N.10963|N.12534|N.13292|N.30175|N.27539|N.16068|N.9439|N.8988|N.13058|N.14017|N.4593	http://amigo.geneontology.org/cgi-bin/amigo/term_details?term=GO:0048519
monovalent inorganic cation transport	Gene Ontology Slim	GO:0015672	21	269	6.95765e-05	0.000537736	N.6561|N.21411|N.2095|N.4944|N.2311|N.25138|N.16403|N.24065|N.30175|N.20639|N.24953|N.30543|N.12274|N.20616|N.18206|N.25136|N.20155|N.3336|N.24526|N.23701|N.3682	http://amigo.geneontology.org/cgi-bin/amigo/term_details?term=GO:0015672
regulation of multi-organism process	Gene Ontology Slim	GO:0043900	21	270	7.30709e-05	0.000563142	N.88|N.24242|N.20263|N.23568|N.30355|N.18615|N.20604|N.26267|N.12309|N.16656|N.25749|N.6044|N.13283|N.28812|N.25840|N.14693|N.15300|N.8988|N.10073|N.4263|N.18980	http://amigo.geneontology.org/cgi-bin/amigo/term_details?term=GO:0043900
response to insect	Gene Ontology Slim	GO:0009625	7	31	7.37375e-05	0.000566675	N.20604|N.20131|N.4701|N.7301|N.12832|N.19949|N.8988	http://amigo.geneontology.org/cgi-bin/amigo/term_details?term=GO:0009625
endomembrane system	Gene Ontology Slim	GO:0012505	90	2065	7.45755e-05	0.0005715	N.11072|N.20131|N.5988|N.16260|N.11986|N.23628|N.4087|N.30355|N.10791|N.16546|N.28083|N.26799|N.3136|N.4425|N.16055|N.17633|N.17020|N.24489|N.18168|N.24120|N.11448|N.2170|N.9848|N.7301|N.7836|N.17719|N.37|N.15028|N.16322|N.14901|N.9121|N.11608|N.4701|N.14693|N.4970|N.24526|N.403|N.24663|N.30033|N.13828|N.19896|N.20639|N.22560|N.26275|N.27539|N.21152|N.1981|N.30315|N.26814|N.21411|N.22791|N.14041|…	http://amigo.geneontology.org/cgi-bin/amigo/term_details?term=GO:0012505
positive regulation of cellular process	Gene Ontology Slim	GO:0048522	48	914	7.8154e-05	0.000595952	N.22711|N.3383|N.18403|N.20079|N.6592|N.5507|N.25288|N.19663|N.19161|N.5988|N.29928|N.5863|N.2875|N.25880|N.18584|N.20606|N.17957|N.20604|N.8427|N.11554|N.30392|N.13725|N.5690|N.27667|N.13592|N.11523|N.17267|N.14041|N.24663|N.6857|N.8472|N.21416|N.24724|N.28083|N.894|N.17781|N.18980|N.12772|N.2431|N.30175|N.16068|N.26208|N.20799|N.5823|N.8988|N.13058|N.15825|N.14017	http://amigo.geneontology.org/cgi-bin/amigo/term_details?term=GO:0048522
intracellular signal transduction	Gene Ontology Slim	GO:0035556	32	517	7.82044e-05	0.000595952	N.8092|N.1580|N.6709|N.22592|N.26492|N.12743|N.10809|N.20604|N.27262|N.15885|N.14693|N.29115|N.15300|N.17995|N.4054|N.28008|N.16656|N.22172|N.17242|N.10807|N.16426|N.18452|N.88|N.17781|N.14407|N.9312|N.12515|N.16068|N.29105|N.8988|N.18987|N.22103	http://amigo.geneontology.org/cgi-bin/amigo/term_details?term=GO:0035556
negative regulation of nitrogen compound metabolic process	Gene Ontology Slim	GO:0051172	27	402	7.92525e-05	0.000601785	N.24242|N.30086|N.5278|N.16000|N.6709|N.19663|N.13244|N.20604|N.4701|N.14476|N.12274|N.9819|N.30392|N.5690|N.3630|N.16656|N.12163|N.22172|N.20679|N.15300|N.894|N.15979|N.13058|N.8988|N.13292|N.14017|N.4593	http://amigo.geneontology.org/cgi-bin/amigo/term_details?term=GO:0051172
response to fungus	Gene Ontology Slim	GO:0009620	34	565	7.94121e-05	0.000601785	N.24242|N.6370|N.22592|N.28812|N.25840|N.24676|N.5986|N.30471|N.4263|N.18117|N.30044|N.25869|N.26208|N.20604|N.26267|N.2034|N.28083|N.13725|N.7573|N.21968|N.3813|N.7313|N.24663|N.10807|N.15422|N.10809|N.19896|N.88|N.10963|N.30260|N.16599|N.14560|N.2170|N.8988	http://amigo.geneontology.org/cgi-bin/amigo/term_details?term=GO:0009620
neutral lipid biosynthetic process	Gene Ontology Slim	GO:0046460	6	21	8.0707e-05	0.000608209	N.27513|N.1491|N.26492|N.2806|N.7486|N.5752	http://amigo.geneontology.org/cgi-bin/amigo/term_details?term=GO:0046460
acylglycerol biosynthetic process	Gene Ontology Slim	GO:0046463	6	21	8.0707e-05	0.000608209	N.27513|N.1491|N.26492|N.2806|N.7486|N.5752	http://amigo.geneontology.org/cgi-bin/amigo/term_details?term=GO:0046463
cellular homeostasis	Gene Ontology Slim	GO:0019725	23	315	8.30267e-05	0.000623961	N.24027|N.4771|N.18836|N.18835|N.24044|N.6945|N.16633|N.13287|N.5679|N.10073|N.17423|N.4425|N.15073|N.20562|N.5718|N.18842|N.21411|N.20639|N.23183|N.21498|N.20730|N.12309|N.14767	http://amigo.geneontology.org/cgi-bin/amigo/term_details?term=GO:0019725
regulation of growth	Gene Ontology Slim	GO:0040008	21	276	9.75104e-05	0.000730051	N.11523|N.4361|N.10809|N.7301|N.6623|N.29442|N.18615|N.20131|N.24718|N.2336|N.12309|N.13829|N.10807|N.30533|N.15651|N.13828|N.21416|N.10073|N.25995|N.14017|N.30315	http://amigo.geneontology.org/cgi-bin/amigo/term_details?term=GO:0040008
defense response to fungus	Gene Ontology Slim	GO:0050832	31	500	9.76801e-05	0.000730051	N.24242|N.6370|N.22592|N.28812|N.25840|N.24676|N.5986|N.30471|N.4263|N.18117|N.30044|N.26208|N.20604|N.26267|N.2034|N.28083|N.13725|N.7573|N.21968|N.7313|N.24663|N.10807|N.15422|N.10809|N.19896|N.10963|N.30260|N.16599|N.14560|N.2170|N.8988	http://amigo.geneontology.org/cgi-bin/amigo/term_details?term=GO:0050832
transferase activity, transferring hexosyl groups	Gene Ontology Slim	GO:0016758	25	363	9.95204e-05	0.000741768	N.11608|N.28662|N.3045|N.28817|N.16260|N.28819|N.21546|N.10791|N.174|N.18181|N.173|N.18208|N.13708|N.2059|N.21687|N.19029|N.11305|N.28252|N.24663|N.25424|N.19896|N.10495|N.12107|N.23817|N.18231	http://amigo.geneontology.org/cgi-bin/amigo/term_details?term=GO:0016758
response to freezing	Gene Ontology Slim	GO:0050826	6	22	0.000100316	0.000745653	N.88|N.30533|N.13058|N.5988|N.6623|N.5690	http://amigo.geneontology.org/cgi-bin/amigo/term_details?term=GO:0050826
cellular response to water deprivation	Gene Ontology Slim	GO:0042631	7	33	0.000103806	0.000769494	N.19161|N.23568|N.8561|N.3328|N.12832|N.5056|N.28819	http://amigo.geneontology.org/cgi-bin/amigo/term_details?term=GO:0042631
response to toxic substance	Gene Ontology Slim	GO:0009636	22	299	0.000105917	0.000781168	N.28662|N.6171|N.30315|N.28819|N.6945|N.4087|N.21546|N.29311|N.13829|N.13828|N.6044|N.10495|N.4361|N.26905|N.28512|N.28252|N.6857|N.30159|N.88|N.8411|N.26523|N.8989	http://amigo.geneontology.org/cgi-bin/amigo/term_details?term=GO:0009636
potassium ion transport	Gene Ontology Slim	GO:0006813	11	89	0.000105955	0.000781168	N.2095|N.4944|N.2311|N.30175|N.24953|N.30543|N.12274|N.18206|N.20155|N.24065|N.20639	http://amigo.geneontology.org/cgi-bin/amigo/term_details?term=GO:0006813
cellular response to xenobiotic stimulus	Gene Ontology Slim	GO:0071466	4	6	0.000108235	0.000793672	N.21546|N.10495|N.28252|N.28662	http://amigo.geneontology.org/cgi-bin/amigo/term_details?term=GO:0071466
catalase activity	Gene Ontology Slim	GO:0004096	4	6	0.000108235	0.000793672	N.4361|N.13829|N.30315|N.13828	http://amigo.geneontology.org/cgi-bin/amigo/term_details?term=GO:0004096
cytosol	Gene Ontology Slim	GO:0005829	116	2853	0.000110465	0.00080785	N.22617|N.17098|N.2677|N.13855|N.9059|N.28817|N.28812|N.18429|N.27989|N.22825|N.18159|N.10791|N.13697|N.173|N.28083|N.26651|N.20493|N.15687|N.13860|N.16393|N.12161|N.15282|N.5995|N.29411|N.14464|N.12362|N.29254|N.18837|N.2875|N.2095|N.29311|N.26267|N.15988|N.13002|N.10073|N.402|N.15030|N.13969|N.28378|N.23433|N.26127|N.19959|N.7037|N.22560|N.13797|N.3188|N.8411|N.20730|N.11355|N.12309|N.2365|N.26…	http://amigo.geneontology.org/cgi-bin/amigo/term_details?term=GO:0005829
cellular response to water stimulus	Gene Ontology Slim	GO:0071462	7	34	0.0001222	0.000891273	N.19161|N.23568|N.8561|N.3328|N.12832|N.5056|N.28819	http://amigo.geneontology.org/cgi-bin/amigo/term_details?term=GO:0071462
triglyceride metabolic process	Gene Ontology Slim	GO:0006641	6	23	0.000123529	0.000898555	N.27513|N.1491|N.26492|N.2806|N.7486|N.5752	http://amigo.geneontology.org/cgi-bin/amigo/term_details?term=GO:0006641
secondary metabolite biosynthetic process	Gene Ontology Slim	GO:0044550	15	161	0.00012602	0.000914235	N.88|N.24724|N.28662|N.21546|N.17957|N.20131|N.28252|N.16393|N.7301|N.22373|N.26208|N.8472|N.10495|N.8545|N.8544	http://amigo.geneontology.org/cgi-bin/amigo/term_details?term=GO:0044550
regulation of immune system process	Gene Ontology Slim	GO:0002682	13	125	0.000129116	0.0009342	N.88|N.24242|N.23568|N.30355|N.20604|N.16656|N.6044|N.13283|N.14693|N.15300|N.8988|N.4263|N.18980	http://amigo.geneontology.org/cgi-bin/amigo/term_details?term=GO:0002682
plant-type cell wall	Gene Ontology Slim	GO:0009505	17	200	0.000129864	0.000937124	N.17719|N.28007|N.11226|N.2592|N.13855|N.22791|N.26905|N.28354|N.2677|N.19663|N.2170|N.538|N.14901|N.18237|N.13373|N.894|N.2034	http://amigo.geneontology.org/cgi-bin/amigo/term_details?term=GO:0009505
intracellular sequestering of iron ion	Gene Ontology Slim	GO:0006880	5	14	0.000136872	0.000985079	N.6945|N.14767|N.18842|N.18836|N.18835	http://amigo.geneontology.org/cgi-bin/amigo/term_details?term=GO:0006880
abscisic acid-activated signaling pathway	Gene Ontology Slim	GO:0009738	18	221	0.000137234	0.00098508	N.11523|N.24032|N.3383|N.14407|N.22339|N.5690|N.5278|N.30175|N.14560|N.16068|N.15885|N.10807|N.3389|N.19337|N.10809|N.13725|N.13058|N.28083	http://amigo.geneontology.org/cgi-bin/amigo/term_details?term=GO:0009738
extracellular region	Gene Ontology Slim	GO:0005576	117	2906	0.000150328	0.00107623	N.9063|N.2677|N.6171|N.10404|N.9140|N.8504|N.14275|N.4087|N.17955|N.13855|N.10363|N.28083|N.13828|N.4425|N.21968|N.26905|N.12849|N.21808|N.3813|N.4987|N.24125|N.24120|N.29411|N.4099|N.2170|N.17415|N.15028|N.29256|N.10504|N.2592|N.23568|N.5080|N.37|N.1464|N.21421|N.14901|N.7044|N.28878|N.15457|N.18763|N.7437|N.20095|N.4701|N.17934|N.23628|N.13969|N.11226|N.15500|N.12149|N.28961|N.15422|N.12147|N.1…	http://amigo.geneontology.org/cgi-bin/amigo/term_details?term=GO:0005576
regulation of stomatal closure	Gene Ontology Slim	GO:0090333	6	24	0.000150804	0.0010768	N.8988|N.4944|N.20604|N.24953|N.28083|N.13725	http://amigo.geneontology.org/cgi-bin/amigo/term_details?term=GO:0090333
phenylpropanoid biosynthetic process	Gene Ontology Slim	GO:0009699	11	94	0.000164462	0.00117125	N.24724|N.28662|N.21546|N.17957|N.28252|N.16393|N.22373|N.8472|N.10495|N.8545|N.8544	http://amigo.geneontology.org/cgi-bin/amigo/term_details?term=GO:0009699
regulation of lipid biosynthetic process	Gene Ontology Slim	GO:0046890	8	49	0.000169171	0.00120165	N.11523|N.17896|N.30533|N.13058|N.24663|N.6623|N.5690|N.13292	http://amigo.geneontology.org/cgi-bin/amigo/term_details?term=GO:0046890
sequestering of iron ion	Gene Ontology Slim	GO:0097577	5	15	0.000178337	0.00126345	N.6945|N.14767|N.18842|N.18836|N.18835	http://amigo.geneontology.org/cgi-bin/amigo/term_details?term=GO:0097577
regulation of gibberellic acid mediated signaling pathway	Gene Ontology Slim	GO:0009937	6	25	0.00018263	0.00129051	N.18403|N.15825|N.9408|N.30175|N.19608|N.18410	http://amigo.geneontology.org/cgi-bin/amigo/term_details?term=GO:0009937
symplast	Gene Ontology Slim	GO:0055044	44	847	0.000192035	0.00135345	N.10504|N.14758|N.2592|N.10894|N.26905|N.37|N.5744|N.9734|N.25167|N.26114|N.28764|N.30044|N.11088|N.22791|N.11226|N.10958|N.2677|N.4588|N.16055|N.28686|N.16293|N.403|N.402|N.3630|N.10889|N.28007|N.17633|N.16393|N.28354|N.3813|N.13855|N.10807|N.29753|N.10809|N.29755|N.7037|N.10963|N.16867|N.13797|N.3188|N.11448|N.18237|N.16439|N.11429	http://amigo.geneontology.org/cgi-bin/amigo/term_details?term=GO:0055044
peptide:proton symporter activity	Gene Ontology Slim	GO:0015333	7	37	0.000193788	0.00135876	N.25136|N.23701|N.20616|N.3336|N.24526|N.25138|N.3682	http://amigo.geneontology.org/cgi-bin/amigo/term_details?term=GO:0015333
stomatal closure	Gene Ontology Slim	GO:0090332	7	37	0.000193788	0.00135876	N.10963|N.8988|N.4944|N.20604|N.24953|N.28083|N.13725	http://amigo.geneontology.org/cgi-bin/amigo/term_details?term=GO:0090332
cytokinin biosynthetic process	Gene Ontology Slim	GO:0009691	5	16	0.000228737	0.00159559	N.27836|N.16439|N.16055|N.12362|N.11088	http://amigo.geneontology.org/cgi-bin/amigo/term_details?term=GO:0009691
negative regulation of defense response to bacterium	Gene Ontology Slim	GO:1900425	5	16	0.000228737	0.00159559	N.25749|N.26267|N.20263|N.28812|N.25840	http://amigo.geneontology.org/cgi-bin/amigo/term_details?term=GO:1900425
isoprenoid biosynthetic process	Gene Ontology Slim	GO:0008299	15	173	0.000259897	0.00180831	N.3201|N.11523|N.17896|N.6623|N.2498|N.1324|N.13058|N.11873|N.2848|N.24663|N.23288|N.25021|N.30533|N.5690|N.13292	http://amigo.geneontology.org/cgi-bin/amigo/term_details?term=GO:0008299
amino acid transmembrane transport	Gene Ontology Slim	GO:0003333	10	83	0.000260648	0.00180891	N.2589|N.11077|N.11078|N.12967|N.265|N.25082|N.4970|N.13422|N.25806|N.14889	http://amigo.geneontology.org/cgi-bin/amigo/term_details?term=GO:0003333
neutral lipid metabolic process	Gene Ontology Slim	GO:0006638	6	27	0.000262057	0.00180945	N.27513|N.1491|N.26492|N.2806|N.7486|N.5752	http://amigo.geneontology.org/cgi-bin/amigo/term_details?term=GO:0006638
acylglycerol metabolic process	Gene Ontology Slim	GO:0006639	6	27	0.000262057	0.00180945	N.27513|N.1491|N.26492|N.2806|N.7486|N.5752	http://amigo.geneontology.org/cgi-bin/amigo/term_details?term=GO:0006639
floral organ development	Gene Ontology Slim	GO:0048437	17	214	0.000273266	0.00187892	N.88|N.18980|N.11088|N.29442|N.1393|N.20604|N.6338|N.12274|N.2170|N.2034|N.16055|N.15825|N.5863|N.15422|N.8988|N.26814|N.4185	http://amigo.geneontology.org/cgi-bin/amigo/term_details?term=GO:0048437
oligopeptide transport	Gene Ontology Slim	GO:0006857	8	53	0.000273498	0.00187892	N.25136|N.23701|N.20616|N.28512|N.3336|N.24526|N.25138|N.3682	http://amigo.geneontology.org/cgi-bin/amigo/term_details?term=GO:0006857
amino acid transport	Gene Ontology Slim	GO:0006865	10	84	0.000284531	0.00194979	N.2589|N.11077|N.11078|N.12967|N.265|N.25082|N.4970|N.13422|N.25806|N.14889	http://amigo.geneontology.org/cgi-bin/amigo/term_details?term=GO:0006865
import across plasma membrane	Gene Ontology Slim	GO:0098739	5	17	0.000289277	0.00197733	N.5718|N.12274|N.16742|N.20639|N.5679	http://amigo.geneontology.org/cgi-bin/amigo/term_details?term=GO:0098739
UDP-glycosyltransferase activity	Gene Ontology Slim	GO:0008194	19	258	0.000301524	0.00205588	N.18231|N.28817|N.18181|N.28662|N.21546|N.3045|N.10791|N.24663|N.28252|N.23817|N.21687|N.174|N.173|N.13708|N.25424|N.28819|N.19896|N.2059|N.10495	http://amigo.geneontology.org/cgi-bin/amigo/term_details?term=GO:0008194
cellular response to phosphate starvation	Gene Ontology Slim	GO:0016036	9	69	0.000308792	0.00210017	N.23628|N.7437|N.2677|N.23630|N.11486|N.20562|N.12772|N.9876|N.13292	http://amigo.geneontology.org/cgi-bin/amigo/term_details?term=GO:0016036
Metabolic pathways	KEGG PATHWAY	ath01100	93	2246	0.000310364	0.00210823	N.20095|N.17098|N.6171|N.20131|N.22225|N.11986|N.13268|N.18159|N.4087|N.10791|N.11873|N.16546|N.13697|N.27836|N.26293|N.26905|N.13860|N.28251|N.16393|N.12160|N.5995|N.7116|N.29411|N.1946|N.22942|N.17415|N.16558|N.9848|N.21757|N.6765|N.23568|N.9671|N.18837|N.28878|N.5848|N.25869|N.29311|N.17934|N.13969|N.26808|N.26127|N.21411|N.2699|N.21667|N.8411|N.26648|N.2365|N.26523|N.16439|N.10894|N.7301|N.26…	http://www.genome.jp/kegg-bin/show_pathway?ath01100/ath:AT5G23960%09red/ath:AT5G06720%09red/ath:AT1G64660%09red/ath:AT3G12500%09red/ath:AT4G31500%09red/ath:AT2G26540%09red/ath:AT4G37840%09red/ath:AT1G43710%09red/ath:AT3G59890%09red/ath:AT5G17820%09red/ath:AT1G67730%09red/ath:AT1G68460%09red/ath:AT5G55590%09red/ath:AT2G42670%09red/ath:AT5G09280%09red/ath:AT4G14040%09red/ath:AT4G02780%09red/ath:AT5…
growth	Gene Ontology Slim	GO:0040007	34	612	0.000324413	0.00219817	N.1981|N.30086|N.2498|N.2592|N.20131|N.24718|N.18615|N.30315|N.15651|N.6623|N.10809|N.4187|N.22791|N.11873|N.11554|N.13829|N.13828|N.9819|N.30533|N.10073|N.4361|N.2095|N.2336|N.10547|N.29442|N.10807|N.21416|N.11523|N.27836|N.9439|N.12309|N.25995|N.14017|N.7301	http://amigo.geneontology.org/cgi-bin/amigo/term_details?term=GO:0040007
isoprenoid metabolic process	Gene Ontology Slim	GO:0006720	16	197	0.000325397	0.00219936	N.3201|N.11523|N.17896|N.6623|N.2498|N.1324|N.13058|N.1491|N.11873|N.2848|N.24663|N.23288|N.25021|N.30533|N.5690|N.13292	http://amigo.geneontology.org/cgi-bin/amigo/term_details?term=GO:0006720
activation of immune response	Gene Ontology Slim	GO:0002253	8	55	0.000342608	0.00230424	N.88|N.23568|N.30355|N.20604|N.16656|N.15300|N.8988|N.18980	http://amigo.geneontology.org/cgi-bin/amigo/term_details?term=GO:0002253
activation of innate immune response	Gene Ontology Slim	GO:0002218	8	55	0.000342608	0.00230424	N.88|N.23568|N.30355|N.20604|N.16656|N.15300|N.8988|N.18980	http://amigo.geneontology.org/cgi-bin/amigo/term_details?term=GO:0002218
regulation of gibberellin biosynthetic process	Gene Ontology Slim	GO:0010371	4	9	0.000344762	0.00231301	N.6623|N.17896|N.30533|N.13292	http://amigo.geneontology.org/cgi-bin/amigo/term_details?term=GO:0010371
protein ubiquitination	Gene Ontology Slim	GO:0016567	36	665	0.00034813	0.00231856	N.3383|N.15101|N.27921|N.14758|N.12023|N.9469|N.18117|N.12743|N.14065|N.10858|N.24818|N.21107|N.13287|N.5501|N.19537|N.12829|N.23909|N.17507|N.17422|N.4054|N.7313|N.13258|N.21572|N.18841|N.12534|N.10964|N.15979|N.20260|N.18980|N.12552|N.12553|N.29534|N.7593|N.18599|N.14880|N.3570	http://amigo.geneontology.org/cgi-bin/amigo/term_details?term=GO:0016567
cell junction	Gene Ontology Slim	GO:0030054	43	846	0.000348999	0.00231856	N.10504|N.14758|N.2592|N.10894|N.26905|N.37|N.5744|N.9734|N.25167|N.26114|N.28764|N.30044|N.11088|N.22791|N.11226|N.2677|N.4588|N.16055|N.28686|N.16293|N.403|N.402|N.3630|N.10889|N.28007|N.17633|N.16393|N.28354|N.3813|N.13855|N.10807|N.29753|N.10809|N.29755|N.7037|N.10963|N.16867|N.13797|N.3188|N.11448|N.18237|N.16439|N.11429	http://amigo.geneontology.org/cgi-bin/amigo/term_details?term=GO:0030054
plasmodesma	Gene Ontology Slim	GO:0009506	43	846	0.000348999	0.00231856	N.10504|N.14758|N.2592|N.10894|N.26905|N.37|N.5744|N.9734|N.25167|N.26114|N.28764|N.30044|N.11088|N.22791|N.11226|N.2677|N.4588|N.16055|N.28686|N.16293|N.403|N.402|N.3630|N.10889|N.28007|N.17633|N.16393|N.28354|N.3813|N.13855|N.10807|N.29753|N.10809|N.29755|N.7037|N.10963|N.16867|N.13797|N.3188|N.11448|N.18237|N.16439|N.11429	http://amigo.geneontology.org/cgi-bin/amigo/term_details?term=GO:0009506
cell-cell junction	Gene Ontology Slim	GO:0005911	43	846	0.000348999	0.00231856	N.10504|N.14758|N.2592|N.10894|N.26905|N.37|N.5744|N.9734|N.25167|N.26114|N.28764|N.30044|N.11088|N.22791|N.11226|N.2677|N.4588|N.16055|N.28686|N.16293|N.403|N.402|N.3630|N.10889|N.28007|N.17633|N.16393|N.28354|N.3813|N.13855|N.10807|N.29753|N.10809|N.29755|N.7037|N.10963|N.16867|N.13797|N.3188|N.11448|N.18237|N.16439|N.11429	http://amigo.geneontology.org/cgi-bin/amigo/term_details?term=GO:0005911
sequestering of metal ion	Gene Ontology Slim	GO:0051238	5	18	0.000361226	0.00239395	N.6945|N.14767|N.18842|N.18836|N.18835	http://amigo.geneontology.org/cgi-bin/amigo/term_details?term=GO:0051238
negative regulation of cellular metabolic process	Gene Ontology Slim	GO:0031324	27	446	0.00038048	0.00251542	N.24242|N.12792|N.5278|N.16000|N.6709|N.19663|N.13244|N.30086|N.20604|N.4701|N.14476|N.12274|N.9819|N.30392|N.5690|N.3630|N.16656|N.12163|N.22172|N.20679|N.15300|N.894|N.13058|N.8988|N.13292|N.14017|N.4593	http://amigo.geneontology.org/cgi-bin/amigo/term_details?term=GO:0031324
cellular iron ion homeostasis	Gene Ontology Slim	GO:0006879	7	42	0.000385254	0.00253467	N.6945|N.13287|N.20562|N.14767|N.18836|N.18835|N.18842	http://amigo.geneontology.org/cgi-bin/amigo/term_details?term=GO:0006879
lysosome	Gene Ontology Slim	GO:0005764	7	42	0.000385254	0.00253467	N.11077|N.11078|N.12967|N.2170|N.2034|N.30032|N.15422	http://amigo.geneontology.org/cgi-bin/amigo/term_details?term=GO:0005764
negative regulation of gene expression	Gene Ontology Slim	GO:0010629	27	447	0.000393096	0.00258002	N.24242|N.30086|N.5278|N.16000|N.6709|N.19663|N.18584|N.20604|N.14476|N.12274|N.9819|N.15300|N.5690|N.3630|N.16656|N.12163|N.22172|N.20679|N.19959|N.30392|N.894|N.12534|N.13058|N.8988|N.13292|N.14017|N.4593	http://amigo.geneontology.org/cgi-bin/amigo/term_details?term=GO:0010629
indole-containing compound metabolic process	Gene Ontology Slim	GO:0042430	9	72	0.000410355	0.00268681	N.88|N.24296|N.26208|N.20131|N.22592|N.7301|N.22886|N.16393|N.28819	http://amigo.geneontology.org/cgi-bin/amigo/term_details?term=GO:0042430
stomatal movement	Gene Ontology Slim	GO:0010118	12	124	0.000424016	0.00276959	N.8988|N.8561|N.10963|N.10809|N.4944|N.20604|N.24953|N.16068|N.10807|N.28083|N.13725|N.3336	http://amigo.geneontology.org/cgi-bin/amigo/term_details?term=GO:0010118
cytokinin metabolic process	Gene Ontology Slim	GO:0009690	6	30	0.000429392	0.00279799	N.11088|N.4099|N.12362|N.16055|N.27836|N.16439	http://amigo.geneontology.org/cgi-bin/amigo/term_details?term=GO:0009690
oligopeptide transmembrane transporter activity	Gene Ontology Slim	GO:0035673	7	43	0.000437356	0.00284307	N.25136|N.23701|N.20616|N.3336|N.24526|N.25138|N.3682	http://amigo.geneontology.org/cgi-bin/amigo/term_details?term=GO:0035673
lignin metabolic process	Gene Ontology Slim	GO:0009808	9	73	0.000449763	0.00291676	N.24724|N.28662|N.21546|N.17957|N.28252|N.16393|N.22373|N.8472|N.10495	http://amigo.geneontology.org/cgi-bin/amigo/term_details?term=GO:0009808
cellular lipid metabolic process	Gene Ontology Slim	GO:0044255	35	651	0.000470169	0.00304185	N.28509|N.2498|N.1324|N.17896|N.9671|N.25778|N.7486|N.25021|N.6623|N.30258|N.26492|N.11873|N.16546|N.14693|N.30533|N.5690|N.19023|N.17934|N.11523|N.24271|N.2806|N.5752|N.5775|N.25341|N.3201|N.27513|N.23850|N.1491|N.2848|N.13292|N.24663|N.27539|N.23288|N.3324|N.13058	http://amigo.geneontology.org/cgi-bin/amigo/term_details?term=GO:0044255
oligopeptide transmembrane transport	Gene Ontology Slim	GO:0035672	7	44	0.000494928	0.00318687	N.25136|N.23701|N.20616|N.3336|N.24526|N.25138|N.3682	http://amigo.geneontology.org/cgi-bin/amigo/term_details?term=GO:0035672
xenobiotic transmembrane transporter activity	Gene Ontology Slim	GO:0042910	7	44	0.000494928	0.00318687	N.21165|N.20395|N.23860|N.22524|N.22819|N.16459|N.20562	http://amigo.geneontology.org/cgi-bin/amigo/term_details?term=GO:0042910
oxidoreductase activity, acting on the CH-CH group of donors, NAD or NADP as acceptor	Gene Ontology Slim	GO:0016628	6	31	0.000500573	0.00321561	N.1946|N.24271|N.9671|N.28762|N.8545|N.8544	http://amigo.geneontology.org/cgi-bin/amigo/term_details?term=GO:0016628
post-embryonic plant morphogenesis	Gene Ontology Slim	GO:0090698	14	165	0.000503086	0.00322413	N.22793|N.5690|N.1393|N.17877|N.7708|N.6338|N.20679|N.26648|N.7732|N.5863|N.26114|N.18980|N.13058|N.4185	http://amigo.geneontology.org/cgi-bin/amigo/term_details?term=GO:0090698
root development	Gene Ontology Slim	GO:0048364	27	455	0.000508038	0.00324822	N.15538|N.18841|N.20131|N.15537|N.24953|N.19663|N.7301|N.6193|N.26114|N.10958|N.27508|N.27262|N.17995|N.1580|N.10807|N.9059|N.10809|N.894|N.88|N.8561|N.23037|N.4944|N.21450|N.13373|N.9312|N.26648|N.13292	http://amigo.geneontology.org/cgi-bin/amigo/term_details?term=GO:0048364
root system development	Gene Ontology Slim	GO:0022622	27	456	0.000524302	0.00334434	N.15538|N.18841|N.20131|N.15537|N.24953|N.19663|N.7301|N.6193|N.26114|N.10958|N.27508|N.27262|N.17995|N.1580|N.10807|N.9059|N.10809|N.894|N.88|N.8561|N.23037|N.4944|N.21450|N.13373|N.9312|N.26648|N.13292	http://amigo.geneontology.org/cgi-bin/amigo/term_details?term=GO:0022622
amino acid transmembrane transporter activity	Gene Ontology Slim	GO:0015171	9	75	0.00053793	0.00342325	N.2589|N.11077|N.11078|N.12967|N.265|N.4970|N.13422|N.25806|N.14889	http://amigo.geneontology.org/cgi-bin/amigo/term_details?term=GO:0015171
cellular response to metal ion	Gene Ontology Slim	GO:0071248	5	20	0.000544739	0.00345849	N.6193|N.20606|N.1580|N.15537|N.15538	http://amigo.geneontology.org/cgi-bin/amigo/term_details?term=GO:0071248
UDP-glucosyltransferase activity	Gene Ontology Slim	GO:0035251	12	128	0.000551134	0.00348284	N.28662|N.21546|N.10791|N.24663|N.28252|N.28817|N.21687|N.23817|N.28819|N.19896|N.2059|N.10495	http://amigo.geneontology.org/cgi-bin/amigo/term_details?term=GO:0035251
transition metal ion transport	Gene Ontology Slim	GO:0000041	12	128	0.000551134	0.00348284	N.6945|N.7807|N.3188|N.20562|N.5718|N.11270|N.18842|N.18836|N.18835|N.14767|N.19521|N.5679	http://amigo.geneontology.org/cgi-bin/amigo/term_details?term=GO:0000041
lytic vacuole	Gene Ontology Slim	GO:0000323	7	45	0.000558378	0.00352043	N.11077|N.11078|N.12967|N.2170|N.2034|N.30032|N.15422	http://amigo.geneontology.org/cgi-bin/amigo/term_details?term=GO:0000323
regulation of innate immune response	Gene Ontology Slim	GO:0045088	11	110	0.000565207	0.00355525	N.88|N.23568|N.30355|N.20604|N.16656|N.13283|N.6044|N.15300|N.8988|N.4263|N.18980	http://amigo.geneontology.org/cgi-bin/amigo/term_details?term=GO:0045088
positive regulation of cellular metabolic process	Gene Ontology Slim	GO:0031325	38	737	0.000584585	0.00366866	N.22711|N.19161|N.18403|N.20079|N.6592|N.5507|N.25288|N.19663|N.5988|N.5863|N.25880|N.18584|N.20606|N.17957|N.11554|N.30392|N.5690|N.27667|N.13592|N.11523|N.17267|N.24663|N.6857|N.8472|N.21416|N.24724|N.894|N.17781|N.12772|N.2431|N.16068|N.26208|N.20799|N.5823|N.18980|N.13058|N.15825|N.14017	http://amigo.geneontology.org/cgi-bin/amigo/term_details?term=GO:0031325
protein modification by small protein conjugation	Gene Ontology Slim	GO:0032446	36	686	0.000597076	0.00373842	N.3383|N.15101|N.27921|N.14758|N.12023|N.9469|N.18117|N.12743|N.14065|N.10858|N.24818|N.21107|N.13287|N.5501|N.19537|N.12829|N.23909|N.17507|N.17422|N.4054|N.7313|N.13258|N.21572|N.18841|N.12534|N.10964|N.15979|N.20260|N.18980|N.12552|N.12553|N.29534|N.7593|N.18599|N.14880|N.3570	http://amigo.geneontology.org/cgi-bin/amigo/term_details?term=GO:0032446
regulation of anatomical structure morphogenesis	Gene Ontology Slim	GO:0022603	13	149	0.000618928	0.00386635	N.11523|N.19663|N.6623|N.16055|N.13373|N.18615|N.5896|N.12309|N.25167|N.30533|N.10073|N.894|N.11088	http://amigo.geneontology.org/cgi-bin/amigo/term_details?term=GO:0022603
xenobiotic transport	Gene Ontology Slim	GO:0042908	7	46	0.000628125	0.00391481	N.21165|N.20395|N.23860|N.22524|N.22819|N.16459|N.20562	http://amigo.geneontology.org/cgi-bin/amigo/term_details?term=GO:0042908
catalytic activity, acting on a protein	Gene Ontology Slim	GO:0140096	90	2209	0.000634722	0.00394688	N.22617|N.9063|N.13855|N.10404|N.13582|N.18429|N.9469|N.12743|N.30355|N.5501|N.4425|N.13287|N.25441|N.3813|N.18841|N.29828|N.11673|N.13373|N.18615|N.16068|N.2170|N.7593|N.18277|N.15356|N.14758|N.7044|N.18936|N.2875|N.4701|N.14693|N.11228|N.15500|N.13258|N.12149|N.15422|N.12147|N.20260|N.20263|N.13563|N.23183|N.9439|N.10858|N.16826|N.142|N.28686|N.5744|N.28741|N.25167|N.16131|N.27228|N.18117|N.275…	http://amigo.geneontology.org/cgi-bin/amigo/term_details?term=GO:0140096
response to auxin	Gene Ontology Slim	GO:0009733	23	367	0.000643381	0.0039916	N.22492|N.18403|N.24718|N.22592|N.23720|N.13361|N.18521|N.15651|N.29928|N.27506|N.15825|N.8427|N.12274|N.17524|N.4054|N.28512|N.11808|N.15422|N.17961|N.23037|N.14280|N.3551|N.9848	http://amigo.geneontology.org/cgi-bin/amigo/term_details?term=GO:0009733
alpha-amino acid metabolic process	Gene Ontology Slim	GO:1901605	18	254	0.000654723	0.00405273	N.17961|N.24296|N.19161|N.29411|N.25091|N.21785|N.1946|N.26127|N.20131|N.28251|N.22592|N.14010|N.13697|N.29456|N.17098|N.5056|N.5995|N.7301	http://amigo.geneontology.org/cgi-bin/amigo/term_details?term=GO:1901605
phenylpropanoid metabolic process	Gene Ontology Slim	GO:0009698	12	131	0.000666257	0.00411476	N.24724|N.25869|N.28662|N.21546|N.17957|N.28252|N.16393|N.22373|N.8472|N.10495|N.8545|N.8544	http://amigo.geneontology.org/cgi-bin/amigo/term_details?term=GO:0009698
RNA polymerase II cis-regulatory region sequence-specific DNA binding	Gene Ontology Slim	GO:0000978	6	33	0.000670219	0.00412985	N.13592|N.12772|N.6592|N.19161|N.8472|N.27667	http://amigo.geneontology.org/cgi-bin/amigo/term_details?term=GO:0000978
anchored component of membrane	Gene Ontology Slim	GO:0031225	19	277	0.000680241	0.00418214	N.29262|N.7573|N.21968|N.17633|N.21421|N.9439|N.3188|N.17996|N.6718|N.5718|N.12149|N.22373|N.7044|N.16826|N.15457|N.12147|N.15491|N.29256|N.5679	http://amigo.geneontology.org/cgi-bin/amigo/term_details?term=GO:0031225
regulation of abscisic acid-activated signaling pathway	Gene Ontology Slim	GO:0009787	10	95	0.000691366	0.00422191	N.11523|N.3383|N.22339|N.30175|N.16068|N.10807|N.19337|N.10809|N.13725|N.28083	http://amigo.geneontology.org/cgi-bin/amigo/term_details?term=GO:0009787
regulation of cellular response to alcohol	Gene Ontology Slim	GO:1905957	10	95	0.000691366	0.00422191	N.11523|N.3383|N.22339|N.30175|N.16068|N.10807|N.19337|N.10809|N.13725|N.28083	http://amigo.geneontology.org/cgi-bin/amigo/term_details?term=GO:1905957
regulation of response to alcohol	Gene Ontology Slim	GO:1901419	10	95	0.000691366	0.00422191	N.11523|N.3383|N.22339|N.30175|N.16068|N.10807|N.19337|N.10809|N.13725|N.28083	http://amigo.geneontology.org/cgi-bin/amigo/term_details?term=GO:1901419
regulation of immune response	Gene Ontology Slim	GO:0050776	11	113	0.000694731	0.00423296	N.88|N.23568|N.30355|N.20604|N.16656|N.13283|N.6044|N.15300|N.8988|N.4263|N.18980	http://amigo.geneontology.org/cgi-bin/amigo/term_details?term=GO:0050776
gibberellic acid mediated signaling pathway	Gene Ontology Slim	GO:0009740	9	79	0.000756861	0.00460121	N.18403|N.15825|N.9408|N.12806|N.30175|N.19608|N.23288|N.18410|N.13292	http://amigo.geneontology.org/cgi-bin/amigo/term_details?term=GO:0009740
regulation of lipid metabolic process	Gene Ontology Slim	GO:0019216	8	63	0.000774989	0.00470091	N.11523|N.17896|N.30533|N.13058|N.24663|N.6623|N.5690|N.13292	http://amigo.geneontology.org/cgi-bin/amigo/term_details?term=GO:0019216
regulation of phosphorelay signal transduction system	Gene Ontology Slim	GO:0070297	5	22	0.000790595	0.00477428	N.12743|N.15300|N.20604|N.8988|N.16656	http://amigo.geneontology.org/cgi-bin/amigo/term_details?term=GO:0070297
regulation of ethylene-activated signaling pathway	Gene Ontology Slim	GO:0010104	5	22	0.000790595	0.00477428	N.12743|N.15300|N.20604|N.8988|N.16656	http://amigo.geneontology.org/cgi-bin/amigo/term_details?term=GO:0010104
positive regulation of nitrogen compound metabolic process	Gene Ontology Slim	GO:0051173	36	698	0.000801117	0.00481851	N.22711|N.19161|N.18403|N.20079|N.6592|N.5507|N.25288|N.19663|N.5988|N.5863|N.25880|N.18584|N.20606|N.17957|N.11554|N.30392|N.5690|N.27667|N.13592|N.11523|N.17267|N.6857|N.8472|N.21416|N.24724|N.894|N.17781|N.12772|N.2431|N.16068|N.20799|N.5823|N.18980|N.13058|N.15825|N.14017	http://amigo.geneontology.org/cgi-bin/amigo/term_details?term=GO:0051173
negative regulation of signal transduction	Gene Ontology Slim	GO:0009968	10	97	0.000801461	0.00481851	N.12743|N.18403|N.22339|N.15825|N.30175|N.16656|N.10807|N.19337|N.15300|N.10809	http://amigo.geneontology.org/cgi-bin/amigo/term_details?term=GO:0009968
glucosyltransferase activity	Gene Ontology Slim	GO:0046527	14	174	0.000816883	0.00488576	N.11305|N.28662|N.21546|N.10791|N.24663|N.12107|N.28817|N.21687|N.28252|N.23817|N.28819|N.19896|N.2059|N.10495	http://amigo.geneontology.org/cgi-bin/amigo/term_details?term=GO:0046527
inorganic cation import across plasma membrane	Gene Ontology Slim	GO:0098659	4	12	0.000821176	0.00488576	N.5718|N.12274|N.20639|N.5679	http://amigo.geneontology.org/cgi-bin/amigo/term_details?term=GO:0098659
inorganic ion import across plasma membrane	Gene Ontology Slim	GO:0099587	4	12	0.000821176	0.00488576	N.5718|N.12274|N.20639|N.5679	http://amigo.geneontology.org/cgi-bin/amigo/term_details?term=GO:0099587
gibberellin mediated signaling pathway	Gene Ontology Slim	GO:0010476	9	80	0.000821626	0.00488576	N.18403|N.15825|N.9408|N.12806|N.30175|N.19608|N.23288|N.18410|N.13292	http://amigo.geneontology.org/cgi-bin/amigo/term_details?term=GO:0010476
plant-type secondary cell wall biogenesis	Gene Ontology Slim	GO:0009834	9	80	0.000821626	0.00488576	N.29262|N.24724|N.17957|N.17267|N.21421|N.24663|N.19896|N.29256|N.20590	http://amigo.geneontology.org/cgi-bin/amigo/term_details?term=GO:0009834
response to hydrogen peroxide	Gene Ontology Slim	GO:0042542	7	49	0.000879597	0.00518369	N.88|N.6945|N.6857|N.6044|N.8989|N.30159|N.28819	http://amigo.geneontology.org/cgi-bin/amigo/term_details?term=GO:0042542
negative regulation of response to biotic stimulus	Gene Ontology Slim	GO:0002832	6	35	0.000881255	0.00518369	N.20263|N.26267|N.25749|N.28812|N.25840|N.4263	http://amigo.geneontology.org/cgi-bin/amigo/term_details?term=GO:0002832
sesquiterpenoid biosynthetic process	Gene Ontology Slim	GO:0016106	6	35	0.000881255	0.00518369	N.3201|N.11523|N.13058|N.24663|N.25021|N.5690	http://amigo.geneontology.org/cgi-bin/amigo/term_details?term=GO:0016106
negative regulation of multi-organism process	Gene Ontology Slim	GO:0043901	6	35	0.000881255	0.00518369	N.20263|N.26267|N.25749|N.28812|N.25840|N.4263	http://amigo.geneontology.org/cgi-bin/amigo/term_details?term=GO:0043901
negative regulation of response to external stimulus	Gene Ontology Slim	GO:0032102	6	35	0.000881255	0.00518369	N.20263|N.26267|N.25749|N.28812|N.25840|N.4263	http://amigo.geneontology.org/cgi-bin/amigo/term_details?term=GO:0032102
pattern specification process	Gene Ontology Slim	GO:0007389	14	176	0.000905473	0.00531465	N.10514|N.88|N.1393|N.10958|N.7708|N.6338|N.20679|N.15885|N.13373|N.7732|N.5863|N.18980|N.4185|N.26799	http://amigo.geneontology.org/cgi-bin/amigo/term_details?term=GO:0007389
stem cell population maintenance	Gene Ontology Slim	GO:0019827	7	50	0.000979056	0.00572185	N.11088|N.23037|N.4185|N.6338|N.20679|N.16055|N.11554	http://amigo.geneontology.org/cgi-bin/amigo/term_details?term=GO:0019827
maintenance of cell number	Gene Ontology Slim	GO:0098727	7	50	0.000979056	0.00572185	N.11088|N.23037|N.4185|N.6338|N.20679|N.16055|N.11554	http://amigo.geneontology.org/cgi-bin/amigo/term_details?term=GO:0098727
protein modification process	Gene Ontology Slim	GO:0036211	94	2362	0.000984356	0.00572822	N.22617|N.9063|N.13855|N.10404|N.13582|N.28812|N.18429|N.9469|N.18159|N.12743|N.30355|N.5501|N.12829|N.8300|N.3135|N.25441|N.3813|N.18841|N.29828|N.10964|N.11673|N.7593|N.18615|N.16068|N.14880|N.13373|N.15101|N.18277|N.15356|N.14758|N.18936|N.2875|N.14065|N.26267|N.14693|N.17422|N.11228|N.13258|N.16131|N.20260|N.20263|N.23183|N.10858|N.3570|N.142|N.12792|N.28686|N.5744|N.25167|N.27228|N.18117|N.9…	http://amigo.geneontology.org/cgi-bin/amigo/term_details?term=GO:0036211
cellular protein modification process	Gene Ontology Slim	GO:0006464	94	2362	0.000984356	0.00572822	N.22617|N.9063|N.13855|N.10404|N.13582|N.28812|N.18429|N.9469|N.18159|N.12743|N.30355|N.5501|N.12829|N.8300|N.3135|N.25441|N.3813|N.18841|N.29828|N.10964|N.11673|N.7593|N.18615|N.16068|N.14880|N.13373|N.15101|N.18277|N.15356|N.14758|N.18936|N.2875|N.14065|N.26267|N.14693|N.17422|N.11228|N.13258|N.16131|N.20260|N.20263|N.23183|N.10858|N.3570|N.142|N.12792|N.28686|N.5744|N.25167|N.27228|N.18117|N.9…	http://amigo.geneontology.org/cgi-bin/amigo/term_details?term=GO:0006464
positive regulation of metabolic process	Gene Ontology Slim	GO:0009893	39	786	0.000986651	0.00572931	N.22711|N.19161|N.18403|N.20079|N.6592|N.5507|N.25288|N.19663|N.5988|N.5863|N.25880|N.18584|N.20606|N.17957|N.26492|N.11554|N.30392|N.5690|N.27667|N.13592|N.11523|N.17267|N.24663|N.6857|N.8472|N.21416|N.24724|N.894|N.17781|N.12772|N.2431|N.16068|N.26208|N.20799|N.5823|N.18980|N.13058|N.15825|N.14017	http://amigo.geneontology.org/cgi-bin/amigo/term_details?term=GO:0009893
maintenance of location in cell	Gene Ontology Slim	GO:0051651	6	36	0.00100427	0.00581922	N.6945|N.1981|N.14767|N.18836|N.18835|N.18842	http://amigo.geneontology.org/cgi-bin/amigo/term_details?term=GO:0051651
cellular response to gibberellin stimulus	Gene Ontology Slim	GO:0071370	9	83	0.00104343	0.00603328	N.18403|N.15825|N.9408|N.12806|N.30175|N.19608|N.23288|N.18410|N.13292	http://amigo.geneontology.org/cgi-bin/amigo/term_details?term=GO:0071370
negative regulation of cell communication	Gene Ontology Slim	GO:0010648	10	101	0.00106502	0.00613205	N.12743|N.18403|N.22339|N.15825|N.30175|N.16656|N.10807|N.19337|N.15300|N.10809	http://amigo.geneontology.org/cgi-bin/amigo/term_details?term=GO:0010648
negative regulation of signaling	Gene Ontology Slim	GO:0023057	10	101	0.00106502	0.00613205	N.12743|N.18403|N.22339|N.15825|N.30175|N.16656|N.10807|N.19337|N.15300|N.10809	http://amigo.geneontology.org/cgi-bin/amigo/term_details?term=GO:0023057
floral organ senescence	Gene Ontology Slim	GO:0080187	3	5	0.00107441	0.00617301	N.15422|N.20604|N.8988	http://amigo.geneontology.org/cgi-bin/amigo/term_details?term=GO:0080187
protein modification by small protein conjugation or removal	Gene Ontology Slim	GO:0070647	37	739	0.0011303	0.00648046	N.3383|N.15101|N.27921|N.14758|N.12023|N.9469|N.18117|N.12743|N.14065|N.10858|N.24818|N.21107|N.13287|N.5501|N.19537|N.12829|N.23909|N.17507|N.17422|N.2875|N.4054|N.7313|N.13258|N.21572|N.18841|N.12534|N.10964|N.15979|N.20260|N.18980|N.12552|N.12553|N.29534|N.7593|N.18599|N.14880|N.3570	http://amigo.geneontology.org/cgi-bin/amigo/term_details?term=GO:0070647
transition metal ion binding	Gene Ontology Slim	GO:0046914	45	955	0.0011438	0.00654409	N.15412|N.22711|N.17098|N.18403|N.10894|N.5446|N.20131|N.25759|N.7301|N.3864|N.20667|N.26814|N.6945|N.22357|N.16633|N.29393|N.4588|N.15206|N.13287|N.11105|N.17934|N.11102|N.3630|N.10889|N.11062|N.11060|N.28251|N.14010|N.19757|N.21434|N.20671|N.7037|N.13314|N.9439|N.3188|N.23630|N.20610|N.22942|N.27539|N.25264|N.13057|N.29456|N.26648|N.16439|N.9848	http://amigo.geneontology.org/cgi-bin/amigo/term_details?term=GO:0046914
positive regulation of immune system process	Gene Ontology Slim	GO:0002684	8	68	0.00121685	0.00691837	N.88|N.23568|N.30355|N.20604|N.16656|N.15300|N.8988|N.18980	http://amigo.geneontology.org/cgi-bin/amigo/term_details?term=GO:0002684
positive regulation of immune response	Gene Ontology Slim	GO:0050778	8	68	0.00121685	0.00691837	N.88|N.23568|N.30355|N.20604|N.16656|N.15300|N.8988|N.18980	http://amigo.geneontology.org/cgi-bin/amigo/term_details?term=GO:0050778
positive regulation of innate immune response	Gene Ontology Slim	GO:0045089	8	68	0.00121685	0.00691837	N.88|N.23568|N.30355|N.20604|N.16656|N.15300|N.8988|N.18980	http://amigo.geneontology.org/cgi-bin/amigo/term_details?term=GO:0045089
cis-regulatory region binding	Gene Ontology Slim	GO:0035326	9	86	0.00131138	0.00740939	N.13592|N.12772|N.5690|N.6592|N.19161|N.20079|N.8472|N.13058|N.27667	http://amigo.geneontology.org/cgi-bin/amigo/term_details?term=GO:0035326
positive regulation of response to biotic stimulus	Gene Ontology Slim	GO:0002833	9	86	0.00131138	0.00740939	N.88|N.23568|N.30355|N.20604|N.16656|N.13283|N.15300|N.8988|N.18980	http://amigo.geneontology.org/cgi-bin/amigo/term_details?term=GO:0002833
cis-regulatory region sequence-specific DNA binding	Gene Ontology Slim	GO:0000987	9	86	0.00131138	0.00740939	N.13592|N.12772|N.5690|N.6592|N.19161|N.20079|N.8472|N.13058|N.27667	http://amigo.geneontology.org/cgi-bin/amigo/term_details?term=GO:0000987
regulation of abscisic acid biosynthetic process	Gene Ontology Slim	GO:0010115	4	14	0.00132099	0.00744822	N.5690|N.24663|N.13058|N.11523	http://amigo.geneontology.org/cgi-bin/amigo/term_details?term=GO:0010115
positive regulation of macromolecule metabolic process	Gene Ontology Slim	GO:0010604	36	720	0.00133853	0.00753145	N.22711|N.19161|N.20079|N.6592|N.5507|N.25288|N.19663|N.5988|N.5863|N.25880|N.18584|N.20606|N.17957|N.26492|N.11554|N.30392|N.5690|N.27667|N.13592|N.11523|N.17267|N.6857|N.8472|N.21416|N.24724|N.894|N.17781|N.12772|N.2431|N.16068|N.20799|N.5823|N.18980|N.13058|N.15825|N.14017	http://amigo.geneontology.org/cgi-bin/amigo/term_details?term=GO:0010604
catabolic process	Gene Ontology Slim	GO:0009056	67	1587	0.00135516	0.00760931	N.19251|N.28741|N.12743|N.28662|N.1324|N.6171|N.30032|N.10547|N.1464|N.13969|N.7044|N.13244|N.9469|N.24044|N.4054|N.30044|N.4087|N.18584|N.25091|N.21546|N.29311|N.27508|N.26492|N.10495|N.13697|N.13251|N.5501|N.18841|N.21785|N.17507|N.26293|N.2034|N.7252|N.3201|N.23568|N.7437|N.26905|N.2747|N.3521|N.19029|N.16292|N.28354|N.28252|N.6718|N.22078|N.12149|N.26208|N.9059|N.15422|N.12147|N.9439|N.5056|N…	http://amigo.geneontology.org/cgi-bin/amigo/term_details?term=GO:0009056
response to heat	Gene Ontology Slim	GO:0009408	15	206	0.00138821	0.00777882	N.618|N.10963|N.13592|N.10964|N.12792|N.6623|N.26208|N.6592|N.30533|N.16958|N.29677|N.11114|N.24044|N.5678|N.27667	http://amigo.geneontology.org/cgi-bin/amigo/term_details?term=GO:0009408
response to jasmonic acid	Gene Ontology Slim	GO:0009753	16	228	0.00140047	0.0078314	N.88|N.17961|N.18980|N.4054|N.9439|N.23701|N.20604|N.16656|N.8103|N.22107|N.29232|N.6857|N.20200|N.15300|N.8988|N.15499	http://amigo.geneontology.org/cgi-bin/amigo/term_details?term=GO:0009753
positive regulation of multi-organism process	Gene Ontology Slim	GO:0043902	9	87	0.0014121	0.00788024	N.88|N.23568|N.30355|N.20604|N.16656|N.13283|N.15300|N.8988|N.18980	http://amigo.geneontology.org/cgi-bin/amigo/term_details?term=GO:0043902
regulation of defense response to bacterium	Gene Ontology Slim	GO:1900424	6	39	0.00145338	0.00809402	N.20263|N.26267|N.25749|N.13283|N.28812|N.25840	http://amigo.geneontology.org/cgi-bin/amigo/term_details?term=GO:1900424
regionalization	Gene Ontology Slim	GO:0003002	12	145	0.00150367	0.00835698	N.10514|N.88|N.1393|N.10958|N.7708|N.6338|N.20679|N.15885|N.7732|N.5863|N.18980|N.4185	http://amigo.geneontology.org/cgi-bin/amigo/term_details?term=GO:0003002
regulation of root development	Gene Ontology Slim	GO:2000280	8	71	0.0015658	0.0086845	N.15538|N.13373|N.9312|N.27262|N.19663|N.15537|N.6193|N.894	http://amigo.geneontology.org/cgi-bin/amigo/term_details?term=GO:2000280
gibberellic acid homeostasis	Gene Ontology Slim	GO:0010336	3	6	0.00157841	0.00873664	N.18410|N.19608|N.9408	http://amigo.geneontology.org/cgi-bin/amigo/term_details?term=GO:0010336
plant-type cell wall biogenesis	Gene Ontology Slim	GO:0009832	13	167	0.00162904	0.00899766	N.29262|N.11608|N.21687|N.2336|N.24724|N.17957|N.10791|N.17267|N.21421|N.24663|N.19896|N.29256|N.20590	http://amigo.geneontology.org/cgi-bin/amigo/term_details?term=GO:0009832
positive regulation of response to external stimulus	Gene Ontology Slim	GO:0032103	9	89	0.00163218	0.00899766	N.88|N.23568|N.30355|N.20604|N.16656|N.13283|N.15300|N.8988|N.18980	http://amigo.geneontology.org/cgi-bin/amigo/term_details?term=GO:0032103
iron ion transmembrane transporter activity	Gene Ontology Slim	GO:0005381	5	27	0.00175887	0.00961809	N.20562|N.14767|N.18842|N.18836|N.18835	http://amigo.geneontology.org/cgi-bin/amigo/term_details?term=GO:0005381
apocarotenoid biosynthetic process	Gene Ontology Slim	GO:0043289	5	27	0.00175887	0.00961809	N.3201|N.5690|N.24663|N.13058|N.11523	http://amigo.geneontology.org/cgi-bin/amigo/term_details?term=GO:0043289
tertiary alcohol biosynthetic process	Gene Ontology Slim	GO:1902645	5	27	0.00175887	0.00961809	N.3201|N.5690|N.24663|N.13058|N.11523	http://amigo.geneontology.org/cgi-bin/amigo/term_details?term=GO:1902645
abscisic acid biosynthetic process	Gene Ontology Slim	GO:0009688	5	27	0.00175887	0.00961809	N.3201|N.5690|N.24663|N.13058|N.11523	http://amigo.geneontology.org/cgi-bin/amigo/term_details?term=GO:0009688
lipid metabolic process	Gene Ontology Slim	GO:0006629	42	895	0.00176813	0.00964932	N.28509|N.2498|N.24663|N.1464|N.9671|N.25778|N.7486|N.25021|N.6623|N.26814|N.30258|N.25341|N.14041|N.26492|N.11873|N.1324|N.16546|N.14693|N.17934|N.5690|N.19023|N.17896|N.11523|N.3521|N.24271|N.2806|N.5752|N.5775|N.13251|N.18237|N.3201|N.27513|N.23850|N.1491|N.2848|N.13292|N.30533|N.22942|N.27539|N.23288|N.3324|N.13058	http://amigo.geneontology.org/cgi-bin/amigo/term_details?term=GO:0006629
hydrolase activity	Gene Ontology Slim	GO:0016787	105	2747	0.00179964	0.00980162	N.19251|N.2677|N.6167|N.379|N.17955|N.7094|N.28955|N.22357|N.375|N.28127|N.21968|N.12849|N.18168|N.5995|N.7116|N.11270|N.12362|N.2170|N.28327|N.6765|N.23568|N.1464|N.7044|N.28878|N.18763|N.11603|N.11607|N.11605|N.11604|N.20095|N.4701|N.13169|N.7437|N.11226|N.2747|N.14147|N.15500|N.26808|N.12149|N.30032|N.7708|N.15422|N.12147|N.13251|N.21411|N.20263|N.13563|N.22560|N.23183|N.9439|N.26275|N.22404|N…	http://amigo.geneontology.org/cgi-bin/amigo/term_details?term=GO:0016787
3'-5' exonuclease activity	Gene Ontology Slim	GO:0008408	7	57	0.00194664	0.0105811	N.11603|N.379|N.11607|N.11605|N.11604|N.375|N.14147	http://amigo.geneontology.org/cgi-bin/amigo/term_details?term=GO:0008408
floral whorl development	Gene Ontology Slim	GO:0048438	13	171	0.00198031	0.0107426	N.88|N.11088|N.29442|N.1393|N.20679|N.6338|N.12274|N.2170|N.2034|N.16055|N.15825|N.26814|N.4185	http://amigo.geneontology.org/cgi-bin/amigo/term_details?term=GO:0048438
solute:proton symporter activity	Gene Ontology Slim	GO:0015295	9	92	0.00201301	0.0108828	N.6561|N.25136|N.23701|N.20616|N.16403|N.3336|N.24526|N.25138|N.3682	http://amigo.geneontology.org/cgi-bin/amigo/term_details?term=GO:0015295
taxis	Gene Ontology Slim	GO:0042330	5	28	0.00202616	0.0108828	N.88|N.28686|N.12309|N.10073|N.28955	http://amigo.geneontology.org/cgi-bin/amigo/term_details?term=GO:0042330
pollen tube guidance	Gene Ontology Slim	GO:0010183	5	28	0.00202616	0.0108828	N.88|N.28686|N.12309|N.10073|N.28955	http://amigo.geneontology.org/cgi-bin/amigo/term_details?term=GO:0010183
chemotaxis	Gene Ontology Slim	GO:0006935	5	28	0.00202616	0.0108828	N.88|N.28686|N.12309|N.10073|N.28955	http://amigo.geneontology.org/cgi-bin/amigo/term_details?term=GO:0006935
positive chemotaxis	Gene Ontology Slim	GO:0050918	5	28	0.00202616	0.0108828	N.88|N.28686|N.12309|N.10073|N.28955	http://amigo.geneontology.org/cgi-bin/amigo/term_details?term=GO:0050918
negative regulation of defense response	Gene Ontology Slim	GO:0031348	7	58	0.00213025	0.0114194	N.15979|N.20263|N.26267|N.25749|N.28812|N.25840|N.4263	http://amigo.geneontology.org/cgi-bin/amigo/term_details?term=GO:0031348
regulation of shoot system development	Gene Ontology Slim	GO:0048831	15	216	0.00213897	0.0114436	N.11523|N.15499|N.12274|N.9439|N.20604|N.5896|N.29393|N.16068|N.11554|N.173|N.30388|N.8988|N.13708|N.402|N.18403	http://amigo.geneontology.org/cgi-bin/amigo/term_details?term=GO:0048831
systemic acquired resistance	Gene Ontology Slim	GO:0009627	8	75	0.00214932	0.0114764	N.14041|N.26208|N.20604|N.28251|N.13283|N.29456|N.30392|N.8988	http://amigo.geneontology.org/cgi-bin/amigo/term_details?term=GO:0009627
sesquiterpenoid metabolic process	Gene Ontology Slim	GO:0006714	6	43	0.00227225	0.012109	N.3201|N.11523|N.13058|N.24663|N.25021|N.5690	http://amigo.geneontology.org/cgi-bin/amigo/term_details?term=GO:0006714
positive regulation of defense response	Gene Ontology Slim	GO:0031349	9	94	0.00230403	0.0122544	N.88|N.23568|N.30355|N.20604|N.16656|N.13283|N.15300|N.8988|N.18980	http://amigo.geneontology.org/cgi-bin/amigo/term_details?term=GO:0031349
response to ozone	Gene Ontology Slim	GO:0010193	5	29	0.00232191	0.0123254	N.11776|N.8989|N.30159|N.6857|N.20200	http://amigo.geneontology.org/cgi-bin/amigo/term_details?term=GO:0010193
L-amino acid transport	Gene Ontology Slim	GO:0015807	4	17	0.00241846	0.0127384	N.12967|N.11077|N.25806|N.11078	http://amigo.geneontology.org/cgi-bin/amigo/term_details?term=GO:0015807
L-amino acid transmembrane transporter activity	Gene Ontology Slim	GO:0015179	4	17	0.00241846	0.0127384	N.12967|N.11077|N.25806|N.11078	http://amigo.geneontology.org/cgi-bin/amigo/term_details?term=GO:0015179
potassium ion antiporter activity	Gene Ontology Slim	GO:0022821	4	17	0.00241846	0.0127384	N.24953|N.24065|N.20639|N.4944	http://amigo.geneontology.org/cgi-bin/amigo/term_details?term=GO:0022821
L-alpha-amino acid transmembrane transport	Gene Ontology Slim	GO:1902475	4	17	0.00241846	0.0127384	N.12967|N.11077|N.25806|N.11078	http://amigo.geneontology.org/cgi-bin/amigo/term_details?term=GO:1902475
cell wall biogenesis	Gene Ontology Slim	GO:0042546	16	242	0.0024645	0.0129559	N.29262|N.11305|N.11608|N.21687|N.2336|N.24724|N.17957|N.10791|N.12107|N.17267|N.21421|N.24663|N.5988|N.19896|N.29256|N.20590	http://amigo.geneontology.org/cgi-bin/amigo/term_details?term=GO:0042546
transferase activity, transferring glycosyl groups	Gene Ontology Slim	GO:0016757	29	563	0.00251184	0.0131793	N.1151|N.11608|N.28662|N.3045|N.28817|N.16260|N.11986|N.28819|N.21546|N.10791|N.174|N.18181|N.173|N.18208|N.10495|N.2059|N.21687|N.19029|N.11305|N.28252|N.24663|N.19652|N.25424|N.19896|N.13708|N.12107|N.23817|N.21152|N.18231	http://amigo.geneontology.org/cgi-bin/amigo/term_details?term=GO:0016757
ATPase-coupled transmembrane transporter activity	Gene Ontology Slim	GO:0042626	12	155	0.00252405	0.0132179	N.20200|N.21411|N.6742|N.21100|N.13810|N.11270|N.26747|N.7732|N.7708|N.12302|N.7094|N.9121	http://amigo.geneontology.org/cgi-bin/amigo/term_details?term=GO:0042626
aspartic-type endopeptidase activity	Gene Ontology Slim	GO:0004190	7	60	0.00253734	0.0132365	N.28741|N.6718|N.12149|N.7044|N.16826|N.12147|N.7097	http://amigo.geneontology.org/cgi-bin/amigo/term_details?term=GO:0004190
aspartic-type peptidase activity	Gene Ontology Slim	GO:0070001	7	60	0.00253734	0.0132365	N.28741|N.6718|N.12149|N.7044|N.16826|N.12147|N.7097	http://amigo.geneontology.org/cgi-bin/amigo/term_details?term=GO:0070001
jasmonic acid mediated signaling pathway	Gene Ontology Slim	GO:0009867	9	96	0.00262752	0.0136807	N.88|N.18980|N.4054|N.20604|N.16656|N.22107|N.6857|N.15300|N.8988	http://amigo.geneontology.org/cgi-bin/amigo/term_details?term=GO:0009867
embryonic morphogenesis	Gene Ontology Slim	GO:0048598	5	30	0.00264783	0.0137339	N.7708|N.19663|N.13373|N.894|N.7732	http://amigo.geneontology.org/cgi-bin/amigo/term_details?term=GO:0048598
iron ion transmembrane transport	Gene Ontology Slim	GO:0034755	5	30	0.00264783	0.0137339	N.20562|N.14767|N.18842|N.18836|N.18835	http://amigo.geneontology.org/cgi-bin/amigo/term_details?term=GO:0034755
regulation of stomatal movement	Gene Ontology Slim	GO:0010119	8	78	0.00268955	0.0139238	N.3336|N.4944|N.20604|N.24953|N.16068|N.28083|N.13725|N.8988	http://amigo.geneontology.org/cgi-bin/amigo/term_details?term=GO:0010119
solute:cation symporter activity	Gene Ontology Slim	GO:0015294	9	97	0.00280221	0.0144794	N.6561|N.25136|N.23701|N.20616|N.16403|N.3336|N.24526|N.25138|N.3682	http://amigo.geneontology.org/cgi-bin/amigo/term_details?term=GO:0015294
shoot system morphogenesis	Gene Ontology Slim	GO:0010016	13	179	0.00287082	0.0148058	N.11523|N.1981|N.22793|N.17877|N.8427|N.5896|N.20679|N.7732|N.7708|N.29928|N.18980|N.14017|N.28819	http://amigo.geneontology.org/cgi-bin/amigo/term_details?term=GO:0010016
neutral amino acid transport	Gene Ontology Slim	GO:0015804	4	18	0.00289161	0.0148287	N.11078|N.4970|N.11077|N.12967	http://amigo.geneontology.org/cgi-bin/amigo/term_details?term=GO:0015804
floral meristem determinacy	Gene Ontology Slim	GO:0010582	4	18	0.00289161	0.0148287	N.22617|N.18980|N.11088|N.16055	http://amigo.geneontology.org/cgi-bin/amigo/term_details?term=GO:0010582
regulation of alcohol biosynthetic process	Gene Ontology Slim	GO:1902930	4	18	0.00289161	0.0148287	N.5690|N.24663|N.13058|N.11523	http://amigo.geneontology.org/cgi-bin/amigo/term_details?term=GO:1902930
caffeoylglucarate biosynthesis	BioCyc	PWY-6673	3	8	0.00297428	0.0151811	N.24302|N.23035|N.25869	http://biocyc.org/ARA/NEW-IMAGE?type=NIL&object=PWY-6673
regulation of lignin biosynthetic process	Gene Ontology Slim	GO:1901141	3	8	0.00297428	0.0151811	N.8472|N.17957|N.22373	http://amigo.geneontology.org/cgi-bin/amigo/term_details?term=GO:1901141
mucilage extrusion from seed coat	Gene Ontology Slim	GO:0080001	3	8	0.00297428	0.0151811	N.4187|N.13563|N.538	http://amigo.geneontology.org/cgi-bin/amigo/term_details?term=GO:0080001
negative regulation of metabolic process	Gene Ontology Slim	GO:0009892	31	623	0.00298508	0.0152077	N.24242|N.12792|N.5278|N.16000|N.6709|N.19663|N.13244|N.18584|N.30086|N.20604|N.4701|N.14476|N.12274|N.9819|N.15300|N.5690|N.3630|N.16656|N.12163|N.22172|N.20679|N.19959|N.30392|N.894|N.15979|N.12534|N.13058|N.8988|N.13292|N.14017|N.4593	http://amigo.geneontology.org/cgi-bin/amigo/term_details?term=GO:0009892
cellular response to inorganic substance	Gene Ontology Slim	GO:0071241	6	46	0.00308424	0.0156835	N.15538|N.20606|N.1580|N.15537|N.21450|N.6193	http://amigo.geneontology.org/cgi-bin/amigo/term_details?term=GO:0071241
iron ion binding	Gene Ontology Slim	GO:0005506	16	249	0.00320835	0.0162842	N.6945|N.11062|N.11060|N.16439|N.20131|N.22942|N.27539|N.15206|N.13287|N.13314|N.11105|N.17934|N.26814|N.9848|N.11102|N.7301	http://amigo.geneontology.org/cgi-bin/amigo/term_details?term=GO:0005506
Golgi apparatus	Gene Ontology Slim	GO:0005794	47	1068	0.00324878	0.0164389	N.1981|N.11608|N.19652|N.11072|N.37|N.11051|N.24489|N.5988|N.14901|N.16260|N.11986|N.20590|N.4087|N.28296|N.10870|N.21411|N.22791|N.10791|N.18181|N.21687|N.3136|N.24526|N.403|N.15482|N.4425|N.17719|N.17633|N.11305|N.28354|N.17020|N.24663|N.30033|N.17160|N.29634|N.19896|N.24120|N.20639|N.88|N.10963|N.22560|N.10964|N.23630|N.12107|N.12228|N.21152|N.18269|N.18231	http://amigo.geneontology.org/cgi-bin/amigo/term_details?term=GO:0005794
response to UV-B	Gene Ontology Slim	GO:0010224	7	63	0.00325696	0.0164389	N.88|N.12544|N.13283|N.5848|N.15422|N.3324|N.24044	http://amigo.geneontology.org/cgi-bin/amigo/term_details?term=GO:0010224
cytokinin-activated signaling pathway	Gene Ontology Slim	GO:0009736	7	63	0.00325696	0.0164389	N.17995|N.18403|N.28008|N.1393|N.12806|N.12515|N.18987	http://amigo.geneontology.org/cgi-bin/amigo/term_details?term=GO:0009736
sulfur compound metabolic process	Gene Ontology Slim	GO:0006790	20	345	0.00328404	0.0165449	N.88|N.30258|N.26310|N.17098|N.8411|N.6623|N.26208|N.29311|N.20131|N.20730|N.23552|N.22172|N.25264|N.7301|N.26523|N.19337|N.30533|N.5056|N.25995|N.21757	http://amigo.geneontology.org/cgi-bin/amigo/term_details?term=GO:0006790
cellular response to jasmonic acid stimulus	Gene Ontology Slim	GO:0071395	9	100	0.00338188	0.0170063	N.88|N.18980|N.4054|N.20604|N.16656|N.22107|N.6857|N.15300|N.8988	http://amigo.geneontology.org/cgi-bin/amigo/term_details?term=GO:0071395
response to nitrate	Gene Ontology Slim	GO:0010167	5	32	0.00339706	0.0170197	N.29735|N.24065|N.21450|N.18403|N.28512	http://amigo.geneontology.org/cgi-bin/amigo/term_details?term=GO:0010167
regulation of plant organ morphogenesis	Gene Ontology Slim	GO:1905421	5	32	0.00339706	0.0170197	N.5896|N.11523|N.19663|N.13373|N.894	http://amigo.geneontology.org/cgi-bin/amigo/term_details?term=GO:1905421
potassium ion homeostasis	Gene Ontology Slim	GO:0055075	4	19	0.00342432	0.0170933	N.13373|N.30543|N.24065|N.23183	http://amigo.geneontology.org/cgi-bin/amigo/term_details?term=GO:0055075
nucleotide diphosphatase activity	Gene Ontology Slim	GO:0004551	4	19	0.00342432	0.0170933	N.20351|N.19251|N.7409|N.6523	http://amigo.geneontology.org/cgi-bin/amigo/term_details?term=GO:0004551
cellular response to cytokinin stimulus	Gene Ontology Slim	GO:0071368	7	64	0.00352843	0.0175807	N.17995|N.18403|N.28008|N.1393|N.12806|N.12515|N.18987	http://amigo.geneontology.org/cgi-bin/amigo/term_details?term=GO:0071368
plant-type cell wall organization or biogenesis	Gene Ontology Slim	GO:0071669	16	253	0.00371069	0.0184551	N.2336|N.29262|N.20095|N.11608|N.21687|N.2592|N.24724|N.22791|N.10791|N.29256|N.17267|N.21421|N.24663|N.19896|N.17957|N.20590	http://amigo.geneontology.org/cgi-bin/amigo/term_details?term=GO:0071669
regulation of hormone metabolic process	Gene Ontology Slim	GO:0032350	6	48	0.00373444	0.0185393	N.17896|N.30533|N.13283|N.17244|N.6623|N.13292	http://amigo.geneontology.org/cgi-bin/amigo/term_details?term=GO:0032350
negative regulation of macromolecule metabolic process	Gene Ontology Slim	GO:0010605	29	580	0.00374579	0.0185618	N.24242|N.30086|N.5278|N.16000|N.6709|N.19663|N.18584|N.20604|N.4701|N.14476|N.12274|N.9819|N.15300|N.5690|N.3630|N.16656|N.12163|N.22172|N.20679|N.19959|N.30392|N.894|N.15979|N.12534|N.13058|N.8988|N.13292|N.14017|N.4593	http://amigo.geneontology.org/cgi-bin/amigo/term_details?term=GO:0010605
carbohydrate metabolic process	Gene Ontology Slim	GO:0005975	42	936	0.00379595	0.0187761	N.1151|N.20095|N.12792|N.30032|N.5988|N.28878|N.24044|N.13969|N.17955|N.21687|N.27508|N.26492|N.18181|N.23568|N.14693|N.20590|N.26293|N.16292|N.7573|N.21968|N.11226|N.19029|N.11305|N.12849|N.1335|N.28354|N.22078|N.7116|N.9059|N.19896|N.2554|N.16403|N.22682|N.2699|N.21667|N.24663|N.12107|N.29232|N.17415|N.12654|N.21152|N.11608	http://amigo.geneontology.org/cgi-bin/amigo/term_details?term=GO:0005975
drug transport	Gene Ontology Slim	GO:0015893	7	65	0.00381677	0.0188113	N.27513|N.22408|N.12568|N.2806|N.7486|N.5752|N.25806	http://amigo.geneontology.org/cgi-bin/amigo/term_details?term=GO:0015893
phosphate ion transmembrane transport	Gene Ontology Slim	GO:0035435	5	33	0.0038238	0.0188113	N.30158|N.2119|N.21316|N.12568|N.26651	http://amigo.geneontology.org/cgi-bin/amigo/term_details?term=GO:0035435
monocarboxylic acid transport	Gene Ontology Slim	GO:0015718	5	33	0.0038238	0.0188113	N.7708|N.3336|N.20200|N.16742|N.7732	http://amigo.geneontology.org/cgi-bin/amigo/term_details?term=GO:0015718
negative regulation of leaf senescence	Gene Ontology Slim	GO:1900056	3	9	0.00388437	0.0190404	N.9439|N.20604|N.8988	http://amigo.geneontology.org/cgi-bin/amigo/term_details?term=GO:1900056
negative regulation of leaf development	Gene Ontology Slim	GO:1905622	3	9	0.00388437	0.0190404	N.9439|N.20604|N.8988	http://amigo.geneontology.org/cgi-bin/amigo/term_details?term=GO:1905622
endopeptidase activity	Gene Ontology Slim	GO:0004175	18	302	0.0039117	0.0191399	N.8103|N.12149|N.28741|N.9439|N.4701|N.15500|N.17877|N.6718|N.13563|N.2170|N.2034|N.8105|N.7044|N.16826|N.15422|N.12147|N.10313|N.7097	http://amigo.geneontology.org/cgi-bin/amigo/term_details?term=GO:0004175
flavonoid biosynthesis	BioCyc	PWY1F-FLAVSYN	4	20	0.00402	0.0196169	N.5848|N.5775|N.25869|N.5890	http://biocyc.org/ARA/NEW-IMAGE?type=NIL&object=PWY1F-FLAVSYN
inorganic phosphate transmembrane transporter activity	Gene Ontology Slim	GO:0005315	4	20	0.00402	0.0196169	N.30158|N.2119|N.21316|N.26651	http://amigo.geneontology.org/cgi-bin/amigo/term_details?term=GO:0005315
indole-containing compound biosynthetic process	Gene Ontology Slim	GO:0042435	6	49	0.00409519	0.019948	N.88|N.26208|N.20131|N.16393|N.7301|N.22886	http://amigo.geneontology.org/cgi-bin/amigo/term_details?term=GO:0042435
response to disaccharide	Gene Ontology Slim	GO:0034285	7	66	0.00412264	0.0200458	N.12792|N.26492|N.2928|N.13697|N.14693|N.15422|N.21785	http://amigo.geneontology.org/cgi-bin/amigo/term_details?term=GO:0034285
tertiary alcohol metabolic process	Gene Ontology Slim	GO:1902644	5	34	0.00428756	0.0207366	N.3201|N.5690|N.24663|N.13058|N.11523	http://amigo.geneontology.org/cgi-bin/amigo/term_details?term=GO:1902644
abscisic acid metabolic process	Gene Ontology Slim	GO:0009687	5	34	0.00428756	0.0207366	N.3201|N.5690|N.24663|N.13058|N.11523	http://amigo.geneontology.org/cgi-bin/amigo/term_details?term=GO:0009687
apocarotenoid metabolic process	Gene Ontology Slim	GO:0043288	5	34	0.00428756	0.0207366	N.3201|N.5690|N.24663|N.13058|N.11523	http://amigo.geneontology.org/cgi-bin/amigo/term_details?term=GO:0043288
whole membrane	Gene Ontology Slim	GO:0098805	39	859	0.00429642	0.0207425	N.11077|N.20395|N.11078|N.4361|N.16459|N.2119|N.24953|N.30315|N.18835|N.21411|N.23860|N.10791|N.13829|N.13828|N.24526|N.403|N.15482|N.3630|N.17719|N.7573|N.21968|N.2095|N.17633|N.12967|N.22819|N.14767|N.26747|N.7094|N.20639|N.10963|N.10964|N.4944|N.21450|N.22524|N.12308|N.26799|N.18842|N.13422|N.18836	http://amigo.geneontology.org/cgi-bin/amigo/term_details?term=GO:0098805
detection of stimulus	Gene Ontology Slim	GO:0051606	8	85	0.00436194	0.0209843	N.2875|N.23183|N.30355|N.9312|N.18599|N.27262|N.21757|N.18159	http://amigo.geneontology.org/cgi-bin/amigo/term_details?term=GO:0051606
exonuclease activity	Gene Ontology Slim	GO:0004527	8	85	0.00436194	0.0209843	N.11603|N.379|N.11607|N.11605|N.11604|N.375|N.28327|N.14147	http://amigo.geneontology.org/cgi-bin/amigo/term_details?term=GO:0004527
cellular amino acid metabolic process	Gene Ontology Slim	GO:0006520	20	355	0.00442942	0.0212714	N.17961|N.24296|N.19161|N.29411|N.5995|N.21785|N.1946|N.26127|N.20131|N.28251|N.25091|N.22592|N.28817|N.14010|N.13697|N.29456|N.17098|N.5056|N.2059|N.7301	http://amigo.geneontology.org/cgi-bin/amigo/term_details?term=GO:0006520
regulation of post-embryonic development	Gene Ontology Slim	GO:0048580	19	331	0.00452449	0.0216897	N.88|N.30044|N.10963|N.28817|N.18403|N.11617|N.9439|N.30175|N.11554|N.29393|N.16068|N.30388|N.173|N.12274|N.402|N.13708|N.25995|N.2059|N.15499	http://amigo.geneontology.org/cgi-bin/amigo/term_details?term=GO:0048580
positive regulation of seed germination	Gene Ontology Slim	GO:0010030	4	21	0.00468195	0.0223657	N.30044|N.28817|N.30175|N.2059	http://amigo.geneontology.org/cgi-bin/amigo/term_details?term=GO:0010030
monocarboxylic acid transmembrane transporter activity	Gene Ontology Slim	GO:0008028	4	21	0.00468195	0.0223657	N.7708|N.3336|N.16742|N.7732	http://amigo.geneontology.org/cgi-bin/amigo/term_details?term=GO:0008028
protein phosphorylation	Gene Ontology Slim	GO:0006468	42	949	0.00475937	0.0226957	N.9063|N.28686|N.10404|N.13582|N.3658|N.18277|N.15356|N.5744|N.19485|N.18429|N.25167|N.27228|N.25775|N.18936|N.30355|N.26267|N.15885|N.5457|N.14693|N.29442|N.8300|N.5616|N.11228|N.25441|N.3813|N.13855|N.10807|N.16131|N.10809|N.29828|N.11673|N.88|N.22789|N.14407|N.29918|N.18615|N.8531|N.16068|N.3328|N.28812|N.3687|N.13373	http://amigo.geneontology.org/cgi-bin/amigo/term_details?term=GO:0006468
response to oomycetes	Gene Ontology Slim	GO:0002239	8	87	0.00496195	0.0236203	N.20200|N.22373|N.16293|N.20604|N.13283|N.5890|N.8988|N.30471	http://amigo.geneontology.org/cgi-bin/amigo/term_details?term=GO:0002239
dioxygenase activity	Gene Ontology Slim	GO:0051213	10	127	0.0049998	0.0237589	N.3201|N.2498|N.1324|N.26700|N.11873|N.2848|N.5890|N.30447|N.5848|N.18159	http://amigo.geneontology.org/cgi-bin/amigo/term_details?term=GO:0051213
response to metal ion	Gene Ontology Slim	GO:0010038	22	410	0.0050412	0.0239139	N.15412|N.15538|N.17098|N.1580|N.15537|N.18836|N.18835|N.6193|N.6945|N.20606|N.7807|N.10073|N.30044|N.18841|N.20493|N.10963|N.7116|N.10964|N.23183|N.12772|N.9439|N.12309	http://amigo.geneontology.org/cgi-bin/amigo/term_details?term=GO:0010038
positive regulation of multicellular organismal process	Gene Ontology Slim	GO:0051240	9	107	0.00510147	0.0241156	N.30044|N.12274|N.23037|N.30175|N.28817|N.16068|N.11554|N.2059|N.402	http://amigo.geneontology.org/cgi-bin/amigo/term_details?term=GO:0051240
response to UV	Gene Ontology Slim	GO:0009411	9	107	0.00510147	0.0241156	N.88|N.12544|N.25869|N.9848|N.13283|N.5848|N.15422|N.3324|N.24044	http://amigo.geneontology.org/cgi-bin/amigo/term_details?term=GO:0009411
alpha-amino acid biosynthetic process	Gene Ontology Slim	GO:1901607	12	171	0.00527027	0.0248704	N.17961|N.29411|N.1946|N.26127|N.20131|N.28251|N.13697|N.29456|N.17098|N.21785|N.5995|N.7301	http://amigo.geneontology.org/cgi-bin/amigo/term_details?term=GO:1901607
kinase activity	Gene Ontology Slim	GO:0016301	50	1185	0.00531706	0.0250358	N.9063|N.19035|N.28686|N.10404|N.13582|N.3658|N.18277|N.15356|N.5744|N.24598|N.19485|N.18429|N.25167|N.27228|N.25775|N.29918|N.24044|N.29828|N.17852|N.30355|N.26267|N.15885|N.11228|N.14693|N.29442|N.19023|N.8300|N.5616|N.5457|N.25441|N.14080|N.3813|N.13855|N.10807|N.9059|N.16131|N.10809|N.24144|N.11673|N.88|N.22789|N.18936|N.14407|N.13373|N.18615|N.8531|N.16068|N.3328|N.28812|N.3687	http://amigo.geneontology.org/cgi-bin/amigo/term_details?term=GO:0016301
aspartate family amino acid metabolic process	Gene Ontology Slim	GO:0009066	6	52	0.00533221	0.0250358	N.5056|N.1946|N.28251|N.13697|N.29456|N.21785	http://amigo.geneontology.org/cgi-bin/amigo/term_details?term=GO:0009066
phosphate ion transport	Gene Ontology Slim	GO:0006817	5	36	0.00533293	0.0250358	N.30158|N.2119|N.21316|N.12568|N.26651	http://amigo.geneontology.org/cgi-bin/amigo/term_details?term=GO:0006817
oxidoreductase activity, acting on paired donors, with incorporation or reduction of molecular oxygen	Gene Ontology Slim	GO:0016705	18	312	0.00535797	0.02511	N.11062|N.13314|N.2498|N.1324|N.16439|N.11060|N.20131|N.11873|N.22942|N.2848|N.15206|N.5848|N.11105|N.17934|N.26814|N.9848|N.11102|N.7301	http://amigo.geneontology.org/cgi-bin/amigo/term_details?term=GO:0016705
Diterpenoid biosynthesis	KEGG PATHWAY	ath00904	4	22	0.00541337	0.0252176	N.1324|N.11873|N.23288|N.2498	http://www.genome.jp/kegg-bin/show_pathway?ath00904/ath:AT1G02400%09red/ath:AT5G51810%09red/ath:AT4G02780%09red
meristem determinacy	Gene Ontology Slim	GO:0010022	4	22	0.00541337	0.0252176	N.22617|N.18980|N.11088|N.16055	http://amigo.geneontology.org/cgi-bin/amigo/term_details?term=GO:0010022
detection of chemical stimulus	Gene Ontology Slim	GO:0009593	4	22	0.00541337	0.0252176	N.27262|N.9312|N.18159|N.23183	http://amigo.geneontology.org/cgi-bin/amigo/term_details?term=GO:0009593
response to iron ion	Gene Ontology Slim	GO:0010039	4	22	0.00541337	0.0252176	N.6945|N.18836|N.18835|N.18841	http://amigo.geneontology.org/cgi-bin/amigo/term_details?term=GO:0010039
secretory vesicle	Gene Ontology Slim	GO:0099503	11	150	0.00546598	0.0254191	N.4361|N.13563|N.7573|N.21968|N.22791|N.4701|N.29232|N.13829|N.13828|N.30032|N.30315	http://amigo.geneontology.org/cgi-bin/amigo/term_details?term=GO:0099503
transcription regulatory region sequence-specific DNA binding	Gene Ontology Slim	GO:0000976	12	172	0.0054998	0.0255328	N.25880|N.13592|N.12772|N.5690|N.6592|N.25288|N.19161|N.20079|N.5863|N.8472|N.13058|N.27667	http://amigo.geneontology.org/cgi-bin/amigo/term_details?term=GO:0000976
cellular response to antibiotic	Gene Ontology Slim	GO:0071236	7	70	0.00553475	0.0256512	N.20604|N.14041|N.28251|N.29456|N.30392|N.8988|N.28819	http://amigo.geneontology.org/cgi-bin/amigo/term_details?term=GO:0071236
ligase activity, forming carbon-nitrogen bonds	Gene Ontology Slim	GO:0016879	6	53	0.00579951	0.0268326	N.20493|N.15632|N.17524|N.13697|N.881|N.21785	http://amigo.geneontology.org/cgi-bin/amigo/term_details?term=GO:0016879
cell wall organization or biogenesis	Gene Ontology Slim	GO:0071554	30	627	0.00581599	0.0268631	N.20095|N.2592|N.20131|N.21421|N.5988|N.7301|N.16260|N.20590|N.29262|N.17955|N.24724|N.22791|N.10791|N.18181|N.11608|N.21687|N.2336|N.11305|N.28354|N.1335|N.17267|N.22078|N.19896|N.21667|N.13373|N.24663|N.12107|N.17957|N.538|N.29256	http://amigo.geneontology.org/cgi-bin/amigo/term_details?term=GO:0071554
ligase activity	Gene Ontology Slim	GO:0016874	13	196	0.00585503	0.0269976	N.30044|N.20493|N.25869|N.15632|N.4987|N.12161|N.17524|N.13697|N.13287|N.881|N.5775|N.21785|N.4471	http://amigo.geneontology.org/cgi-bin/amigo/term_details?term=GO:0016874
phenylpropanoid biosynthesis	BioCyc	PWY-361	5	37	0.00591789	0.0272644	N.24302|N.5775|N.23035|N.25869|N.3135	http://biocyc.org/ARA/NEW-IMAGE?type=NIL&object=PWY-361
regulation of cell growth	Gene Ontology Slim	GO:0001558	8	90	0.00597791	0.0274943	N.30533|N.18615|N.12309|N.10807|N.10809|N.6623|N.10073|N.14017	http://amigo.geneontology.org/cgi-bin/amigo/term_details?term=GO:0001558
indole-3-acetate degradation IV	BioCyc	PWY-2021	3	11	0.00616648	0.0281711	N.881|N.15632|N.17524	http://biocyc.org/ARA/NEW-IMAGE?type=NIL&object=PWY-2021
chitin degradation II	BioCyc	PWY-6902	3	11	0.00616648	0.0281711	N.29232|N.23568|N.22794	http://biocyc.org/ARA/NEW-IMAGE?type=NIL&object=PWY-6902
indole-3-acetyl-amide conjugate biosynthesis	BioCyc	PWY-6219	3	11	0.00616648	0.0281711	N.881|N.15632|N.17524	http://biocyc.org/ARA/NEW-IMAGE?type=NIL&object=PWY-6219
indole-3-acetate degradation V	BioCyc	PWY-5788	3	11	0.00616648	0.0281711	N.881|N.15632|N.17524	http://biocyc.org/ARA/NEW-IMAGE?type=NIL&object=PWY-5788
regulation of root morphogenesis	Gene Ontology Slim	GO:2000067	3	11	0.00616648	0.0281711	N.19663|N.13373|N.894	http://amigo.geneontology.org/cgi-bin/amigo/term_details?term=GO:2000067
cellular response to sulfate starvation	Gene Ontology Slim	GO:0009970	3	11	0.00616648	0.0281711	N.787|N.785|N.5056	http://amigo.geneontology.org/cgi-bin/amigo/term_details?term=GO:0009970
salicylic acid mediated signaling pathway	Gene Ontology Slim	GO:0009863	6	54	0.00629597	0.0287145	N.20604|N.14041|N.28251|N.29456|N.30392|N.8988	http://amigo.geneontology.org/cgi-bin/amigo/term_details?term=GO:0009863
cellular response to environmental stimulus	Gene Ontology Slim	GO:0104004	13	198	0.00632775	0.028763	N.2875|N.19161|N.4187|N.5056|N.23568|N.18599|N.12515|N.8561|N.22107|N.3328|N.12832|N.29918|N.28819	http://amigo.geneontology.org/cgi-bin/amigo/term_details?term=GO:0104004
cellular response to abiotic stimulus	Gene Ontology Slim	GO:0071214	13	198	0.00632775	0.028763	N.2875|N.19161|N.4187|N.5056|N.23568|N.18599|N.12515|N.8561|N.22107|N.3328|N.12832|N.29918|N.28819	http://amigo.geneontology.org/cgi-bin/amigo/term_details?term=GO:0071214
iron ion homeostasis	Gene Ontology Slim	GO:0055072	8	91	0.00634941	0.0288133	N.6945|N.13287|N.3188|N.20562|N.14767|N.18836|N.18835|N.18842	http://amigo.geneontology.org/cgi-bin/amigo/term_details?term=GO:0055072
response to light intensity	Gene Ontology Slim	GO:0009642	10	132	0.00640868	0.0290338	N.30086|N.23568|N.18964|N.9819|N.13697|N.22373|N.12832|N.27989|N.21785|N.29254	http://amigo.geneontology.org/cgi-bin/amigo/term_details?term=GO:0009642
primary active transmembrane transporter activity	Gene Ontology Slim	GO:0015399	12	176	0.0064985	0.0292685	N.20200|N.21411|N.6742|N.21100|N.13810|N.11270|N.26747|N.7732|N.7708|N.12302|N.7094|N.9121	http://amigo.geneontology.org/cgi-bin/amigo/term_details?term=GO:0015399
transferase activity, transferring phosphorus-containing groups	Gene Ontology Slim	GO:0016772	56	1375	0.00653366	0.0292685	N.9063|N.19035|N.16000|N.28686|N.10404|N.13582|N.3658|N.18277|N.15356|N.5744|N.24598|N.28812|N.18429|N.25167|N.27228|N.25775|N.29918|N.24044|N.29828|N.17852|N.18584|N.30355|N.26267|N.15885|N.11228|N.14693|N.29442|N.19023|N.8300|N.5616|N.5457|N.25441|N.14080|N.3813|N.12161|N.13888|N.13855|N.10807|N.9059|N.16131|N.10809|N.24144|N.11673|N.88|N.22789|N.18936|N.22682|N.14407|N.2699|N.13373|N.18615|N.8…	http://amigo.geneontology.org/cgi-bin/amigo/term_details?term=GO:0016772
seed germination	Gene Ontology Slim	GO:0009845	11	154	0.00654431	0.0292685	N.30044|N.10963|N.13563|N.18403|N.11617|N.4187|N.20095|N.30175|N.28817|N.538|N.2059	http://amigo.geneontology.org/cgi-bin/amigo/term_details?term=GO:0009845
nitrate metabolic process	Gene Ontology Slim	GO:0042126	5	38	0.00654655	0.0292685	N.14693|N.29735|N.3336|N.28512|N.21450	http://amigo.geneontology.org/cgi-bin/amigo/term_details?term=GO:0042126
regulation of hormone biosynthetic process	Gene Ontology Slim	GO:0046885	5	38	0.00654655	0.0292685	N.6623|N.13283|N.30533|N.13292|N.17896	http://amigo.geneontology.org/cgi-bin/amigo/term_details?term=GO:0046885
nitrate assimilation	Gene Ontology Slim	GO:0042128	5	38	0.00654655	0.0292685	N.14693|N.29735|N.3336|N.28512|N.21450	http://amigo.geneontology.org/cgi-bin/amigo/term_details?term=GO:0042128
lipid homeostasis	Gene Ontology Slim	GO:0055088	5	38	0.00654655	0.0292685	N.22942|N.18410|N.19608|N.26814|N.9408	http://amigo.geneontology.org/cgi-bin/amigo/term_details?term=GO:0055088
maintenance of meristem identity	Gene Ontology Slim	GO:0010074	5	38	0.00654655	0.0292685	N.20679|N.4185|N.11554|N.6338|N.23037	http://amigo.geneontology.org/cgi-bin/amigo/term_details?term=GO:0010074
hydrolase activity, hydrolyzing O-glycosyl compounds	Gene Ontology Slim	GO:0004553	18	319	0.00661017	0.0294636	N.16292|N.7573|N.21968|N.11226|N.17955|N.11305|N.12849|N.1335|N.27508|N.20095|N.29232|N.23568|N.12107|N.28354|N.30032|N.28878|N.2554|N.18763	http://amigo.geneontology.org/cgi-bin/amigo/term_details?term=GO:0004553
fruit development	Gene Ontology Slim	GO:0010154	32	688	0.00661184	0.0294636	N.1981|N.18403|N.7732|N.30175|N.18837|N.18168|N.4054|N.30044|N.4187|N.20095|N.8427|N.11554|N.15885|N.13287|N.5690|N.26799|N.3630|N.17995|N.13969|N.20493|N.20679|N.7708|N.29928|N.17961|N.13563|N.13373|N.26275|N.16546|N.538|N.13058|N.25995|N.8962	http://amigo.geneontology.org/cgi-bin/amigo/term_details?term=GO:0010154
phloem or xylem histogenesis	Gene Ontology Slim	GO:0010087	8	92	0.00673814	0.0299773	N.10514|N.17961|N.22825|N.4054|N.8427|N.20679|N.29928|N.22592	http://amigo.geneontology.org/cgi-bin/amigo/term_details?term=GO:0010087
manganese ion transmembrane transport	Gene Ontology Slim	GO:0071421	4	24	0.00709678	0.0314219	N.14767|N.18842|N.18836|N.18835	http://amigo.geneontology.org/cgi-bin/amigo/term_details?term=GO:0071421
manganese ion transmembrane transporter activity	Gene Ontology Slim	GO:0005384	4	24	0.00709678	0.0314219	N.14767|N.18842|N.18836|N.18835	http://amigo.geneontology.org/cgi-bin/amigo/term_details?term=GO:0005384
protein kinase activity	Gene Ontology Slim	GO:0004672	40	916	0.0070975	0.0314219	N.9063|N.28686|N.10404|N.13582|N.3658|N.18277|N.15356|N.5744|N.19485|N.18429|N.25167|N.27228|N.25775|N.18936|N.30355|N.15885|N.5457|N.14693|N.29442|N.8300|N.5616|N.11228|N.25441|N.3813|N.13855|N.10807|N.16131|N.10809|N.29828|N.11673|N.88|N.22789|N.14407|N.29918|N.18615|N.8531|N.16068|N.3328|N.3687|N.13373	http://amigo.geneontology.org/cgi-bin/amigo/term_details?term=GO:0004672
auxin-activated signaling pathway	Gene Ontology Slim	GO:0009734	12	179	0.00733739	0.0323786	N.22492|N.4054|N.28512|N.15825|N.24718|N.22592|N.3551|N.12274|N.23720|N.13361|N.18521|N.15651	http://amigo.geneontology.org/cgi-bin/amigo/term_details?term=GO:0009734
seedling development	Gene Ontology Slim	GO:0090351	12	179	0.00733739	0.0323786	N.30044|N.10963|N.13563|N.18403|N.11617|N.4187|N.20095|N.30175|N.28817|N.538|N.26799|N.2059	http://amigo.geneontology.org/cgi-bin/amigo/term_details?term=GO:0090351
lysine biosynthesis VI	BioCyc	PWY-5097	3	12	0.00755068	0.0332877	N.1946|N.28251|N.29456	http://biocyc.org/ARA/NEW-IMAGE?type=NIL&object=PWY-5097
cellular developmental process	Gene Ontology Slim	GO:0048869	38	863	0.00756176	0.0332877	N.1981|N.2498|N.2592|N.18841|N.10547|N.25288|N.18615|N.25167|N.29928|N.5863|N.15651|N.11873|N.6623|N.4187|N.22791|N.8427|N.11554|N.2034|N.2365|N.30533|N.5690|N.10514|N.2095|N.2336|N.12806|N.9059|N.8472|N.24724|N.894|N.10073|N.13373|N.19663|N.12515|N.12309|N.15499|N.2170|N.13058|N.17957	http://amigo.geneontology.org/cgi-bin/amigo/term_details?term=GO:0048869
import into cell	Gene Ontology Slim	GO:0098657	7	75	0.00777487	0.0341705	N.12274|N.16742|N.5718|N.15428|N.24489|N.20639|N.5679	http://amigo.geneontology.org/cgi-bin/amigo/term_details?term=GO:0098657
positive regulation of response to stimulus	Gene Ontology Slim	GO:0048584	14	227	0.00779344	0.0341968	N.88|N.3383|N.30355|N.20604|N.30175|N.16656|N.13283|N.28083|N.23568|N.16068|N.15300|N.13725|N.8988|N.18980	http://amigo.geneontology.org/cgi-bin/amigo/term_details?term=GO:0048584
locomotion	Gene Ontology Slim	GO:0040011	5	40	0.00794143	0.0346784	N.88|N.28686|N.12309|N.10073|N.28955	http://amigo.geneontology.org/cgi-bin/amigo/term_details?term=GO:0040011
xylem development	Gene Ontology Slim	GO:0010089	5	40	0.00794143	0.0346784	N.10514|N.29928|N.20679|N.22825|N.8427	http://amigo.geneontology.org/cgi-bin/amigo/term_details?term=GO:0010089
defense response to bacterium, incompatible interaction	Gene Ontology Slim	GO:0009816	5	40	0.00794143	0.0346784	N.10858|N.24296|N.4593|N.6857|N.17633	http://amigo.geneontology.org/cgi-bin/amigo/term_details?term=GO:0009816
simple coumarins biosynthesis	BioCyc	PWY-5868	4	25	0.00805452	0.0350317	N.24302|N.5775|N.23035|N.25869	http://biocyc.org/ARA/NEW-IMAGE?type=NIL&object=PWY-5868
cellulose synthase (UDP-forming) activity	Gene Ontology Slim	GO:0016760	4	25	0.00805452	0.0350317	N.24663|N.10791|N.19896|N.21687	http://amigo.geneontology.org/cgi-bin/amigo/term_details?term=GO:0016760
nitrate transmembrane transporter activity	Gene Ontology Slim	GO:0015112	4	25	0.00805452	0.0350317	N.29735|N.24065|N.28512|N.21450	http://amigo.geneontology.org/cgi-bin/amigo/term_details?term=GO:0015112
glucosinolate metabolic process	Gene Ontology Slim	GO:0019760	9	116	0.00822752	0.0356133	N.6623|N.23552|N.26310|N.20131|N.22172|N.7301|N.19337|N.30533|N.25995	http://amigo.geneontology.org/cgi-bin/amigo/term_details?term=GO:0019760
S-glycoside metabolic process	Gene Ontology Slim	GO:0016143	9	116	0.00822752	0.0356133	N.6623|N.23552|N.26310|N.20131|N.22172|N.7301|N.19337|N.30533|N.25995	http://amigo.geneontology.org/cgi-bin/amigo/term_details?term=GO:0016143
glycosinolate metabolic process	Gene Ontology Slim	GO:0019757	9	116	0.00822752	0.0356133	N.6623|N.23552|N.26310|N.20131|N.22172|N.7301|N.19337|N.30533|N.25995	http://amigo.geneontology.org/cgi-bin/amigo/term_details?term=GO:0019757
response to virus	Gene Ontology Slim	GO:0009615	7	76	0.00829301	0.0357829	N.24242|N.10963|N.10964|N.17633|N.14693|N.19959|N.4593	http://amigo.geneontology.org/cgi-bin/amigo/term_details?term=GO:0009615
aromatic amino acid family metabolic process	Gene Ontology Slim	GO:0009072	7	76	0.00829301	0.0357829	N.24296|N.2059|N.20131|N.22592|N.28817|N.7301|N.5995	http://amigo.geneontology.org/cgi-bin/amigo/term_details?term=GO:0009072
fatty acid metabolic process	Gene Ontology Slim	GO:0006631	14	230	0.00863923	0.0372178	N.27513|N.23850|N.28509|N.30258|N.16546|N.24271|N.27539|N.2806|N.9671|N.7486|N.5752|N.14693|N.5775|N.17934	http://amigo.geneontology.org/cgi-bin/amigo/term_details?term=GO:0006631
nitrogen cycle metabolic process	Gene Ontology Slim	GO:0071941	5	41	0.00871079	0.0374076	N.14693|N.29735|N.3336|N.28512|N.21450	http://amigo.geneontology.org/cgi-bin/amigo/term_details?term=GO:0071941
aspartate family amino acid biosynthetic process	Gene Ontology Slim	GO:0009067	5	41	0.00871079	0.0374076	N.21785|N.1946|N.13697|N.28251|N.29456	http://amigo.geneontology.org/cgi-bin/amigo/term_details?term=GO:0009067
bounding membrane of organelle	Gene Ontology Slim	GO:0098588	48	1161	0.00879156	0.0376949	N.11077|N.20395|N.11078|N.4361|N.16459|N.2119|N.24953|N.5988|N.30315|N.18835|N.16260|N.20590|N.10870|N.21411|N.23860|N.10791|N.18181|N.21687|N.13829|N.13828|N.24526|N.403|N.15482|N.3630|N.4425|N.17719|N.7573|N.21968|N.2095|N.17633|N.12967|N.22819|N.14767|N.26747|N.17160|N.7094|N.20639|N.11608|N.10963|N.10964|N.4944|N.21450|N.22524|N.12308|N.26799|N.18842|N.13422|N.18836	http://amigo.geneontology.org/cgi-bin/amigo/term_details?term=GO:0098588
regulation of seed germination	Gene Ontology Slim	GO:0010029	7	77	0.00883611	0.0377669	N.30044|N.10963|N.18403|N.11617|N.30175|N.28817|N.2059	http://amigo.geneontology.org/cgi-bin/amigo/term_details?term=GO:0010029
iron ion transport	Gene Ontology Slim	GO:0006826	7	77	0.00883611	0.0377669	N.6945|N.3188|N.20562|N.14767|N.18836|N.18835|N.18842	http://amigo.geneontology.org/cgi-bin/amigo/term_details?term=GO:0006826
RNA polymerase II regulatory region DNA binding	Gene Ontology Slim	GO:0001012	10	139	0.0088774	0.0378245	N.25880|N.13592|N.12772|N.20079|N.6592|N.25288|N.19161|N.5863|N.8472|N.27667	http://amigo.geneontology.org/cgi-bin/amigo/term_details?term=GO:0001012
RNA polymerase II regulatory region sequence-specific DNA binding	Gene Ontology Slim	GO:0000977	10	139	0.0088774	0.0378245	N.25880|N.13592|N.12772|N.20079|N.6592|N.25288|N.19161|N.5863|N.8472|N.27667	http://amigo.geneontology.org/cgi-bin/amigo/term_details?term=GO:0000977
hydrolase activity, acting on glycosyl bonds	Gene Ontology Slim	GO:0016798	19	355	0.00894596	0.038057	N.16292|N.7573|N.21968|N.11226|N.17955|N.11305|N.12849|N.1335|N.27508|N.20095|N.29232|N.23568|N.12107|N.28354|N.30032|N.28878|N.2554|N.18763|N.12362	http://amigo.geneontology.org/cgi-bin/amigo/term_details?term=GO:0016798
manganese ion transport	Gene Ontology Slim	GO:0006828	4	26	0.00909323	0.0384274	N.14767|N.18842|N.18836|N.18835	http://amigo.geneontology.org/cgi-bin/amigo/term_details?term=GO:0006828
lytic vacuole membrane	Gene Ontology Slim	GO:0098852	3	13	0.00910364	0.0384274	N.11078|N.11077|N.12967	http://amigo.geneontology.org/cgi-bin/amigo/term_details?term=GO:0098852
Casparian strip	Gene Ontology Slim	GO:0048226	3	13	0.00910364	0.0384274	N.19663|N.13373|N.894	http://amigo.geneontology.org/cgi-bin/amigo/term_details?term=GO:0048226
lysosomal membrane	Gene Ontology Slim	GO:0005765	3	13	0.00910364	0.0384274	N.11078|N.11077|N.12967	http://amigo.geneontology.org/cgi-bin/amigo/term_details?term=GO:0005765
cellular copper ion homeostasis	Gene Ontology Slim	GO:0006878	3	13	0.00910364	0.0384274	N.16633|N.5718|N.5679	http://amigo.geneontology.org/cgi-bin/amigo/term_details?term=GO:0006878
developmental growth	Gene Ontology Slim	GO:0048589	22	434	0.00922095	0.0388623	N.1981|N.30086|N.2498|N.2592|N.10547|N.18615|N.15651|N.6623|N.22791|N.11873|N.9819|N.30533|N.29442|N.2095|N.2336|N.10073|N.21416|N.11554|N.11523|N.9439|N.12309|N.25995	http://amigo.geneontology.org/cgi-bin/amigo/term_details?term=GO:0048589
cellular response to salicylic acid stimulus	Gene Ontology Slim	GO:0071446	6	59	0.00925086	0.0388679	N.20604|N.14041|N.28251|N.29456|N.30392|N.8988	http://amigo.geneontology.org/cgi-bin/amigo/term_details?term=GO:0071446
regulation of cell population proliferation	Gene Ontology Slim	GO:0042127	6	59	0.00925086	0.0388679	N.17877|N.8427|N.19663|N.12274|N.29928|N.894	http://amigo.geneontology.org/cgi-bin/amigo/term_details?term=GO:0042127
reactive nitrogen species metabolic process	Gene Ontology Slim	GO:2001057	5	42	0.00953013	0.0399795	N.14693|N.29735|N.3336|N.28512|N.21450	http://amigo.geneontology.org/cgi-bin/amigo/term_details?term=GO:2001057
macromolecule modification	Gene Ontology Slim	GO:0043412	98	2697	0.00986593	0.0413245	N.22617|N.9063|N.13855|N.10404|N.13582|N.28812|N.18429|N.9469|N.18159|N.12743|N.30355|N.5501|N.27836|N.8300|N.13287|N.25441|N.3813|N.12161|N.18841|N.29828|N.10964|N.11673|N.13373|N.18615|N.16068|N.14880|N.7593|N.15101|N.18277|N.15356|N.14758|N.18936|N.2875|N.14065|N.26267|N.14693|N.17422|N.11228|N.13258|N.16131|N.20260|N.20263|N.23183|N.10858|N.3570|N.142|N.12792|N.28686|N.5744|N.25167|N.27228|N.…	http://amigo.geneontology.org/cgi-bin/amigo/term_details?term=GO:0043412
amide transmembrane transporter activity	Gene Ontology Slim	GO:0042887	8	99	0.00998319	0.0417514	N.25136|N.23701|N.20616|N.16742|N.3336|N.24526|N.25138|N.3682	http://amigo.geneontology.org/cgi-bin/amigo/term_details?term=GO:0042887
phosphate-containing compound metabolic process	Gene Ontology Slim	GO:0006796	71	1864	0.0103401	0.0431777	N.3389|N.19251|N.9063|N.19035|N.6523|N.28686|N.10404|N.13582|N.3658|N.18277|N.15356|N.5744|N.24598|N.28812|N.18429|N.25167|N.18936|N.27228|N.25775|N.29918|N.24044|N.29828|N.30258|N.17852|N.30355|N.26267|N.26492|N.2677|N.9797|N.15885|N.11228|N.14693|N.29442|N.19023|N.8300|N.5616|N.13969|N.22789|N.14080|N.5457|N.19485|N.25441|N.21757|N.3813|N.26808|N.13855|N.10807|N.9059|N.16131|N.10809|N.24144|N.3…	http://amigo.geneontology.org/cgi-bin/amigo/term_details?term=GO:0006796
O-acyltransferase activity	Gene Ontology Slim	GO:0008374	8	100	0.0105275	0.0438929	N.17098|N.11072|N.1491|N.10831|N.10830|N.12228|N.5988|N.25778	http://amigo.geneontology.org/cgi-bin/amigo/term_details?term=GO:0008374
positive regulation of post-embryonic development	Gene Ontology Slim	GO:0048582	7	80	0.0106218	0.0440835	N.30044|N.30175|N.28817|N.12274|N.11554|N.2059|N.402	http://amigo.geneontology.org/cgi-bin/amigo/term_details?term=GO:0048582
regulation of seedling development	Gene Ontology Slim	GO:1900140	7	80	0.0106218	0.0440835	N.30044|N.10963|N.18403|N.11617|N.30175|N.28817|N.2059	http://amigo.geneontology.org/cgi-bin/amigo/term_details?term=GO:1900140
glycerolipid biosynthetic process	Gene Ontology Slim	GO:0045017	7	80	0.0106218	0.0440835	N.27513|N.1491|N.26492|N.2806|N.7486|N.5752|N.25341	http://amigo.geneontology.org/cgi-bin/amigo/term_details?term=GO:0045017
regulation of intracellular signal transduction	Gene Ontology Slim	GO:1902531	6	61	0.0106717	0.0441557	N.12743|N.20604|N.16656|N.16068|N.15300|N.8988	http://amigo.geneontology.org/cgi-bin/amigo/term_details?term=GO:1902531
monovalent inorganic cation homeostasis	Gene Ontology Slim	GO:0055067	6	61	0.0106717	0.0441557	N.23183|N.13373|N.30543|N.24065|N.21411|N.20639	http://amigo.geneontology.org/cgi-bin/amigo/term_details?term=GO:0055067
cellular amino acid biosynthetic process	Gene Ontology Slim	GO:0008652	12	189	0.0107616	0.0444602	N.17961|N.29411|N.1946|N.26127|N.20131|N.28251|N.13697|N.29456|N.17098|N.21785|N.5995|N.7301	http://amigo.geneontology.org/cgi-bin/amigo/term_details?term=GO:0008652
diaminopimelate metabolic process	Gene Ontology Slim	GO:0046451	3	14	0.0108293	0.044537	N.1946|N.28251|N.29456	http://amigo.geneontology.org/cgi-bin/amigo/term_details?term=GO:0046451
lysine biosynthetic process via diaminopimelate	Gene Ontology Slim	GO:0009089	3	14	0.0108293	0.044537	N.1946|N.28251|N.29456	http://amigo.geneontology.org/cgi-bin/amigo/term_details?term=GO:0009089
proline metabolic process	Gene Ontology Slim	GO:0006560	3	14	0.0108293	0.044537	N.14010|N.19161|N.25091	http://amigo.geneontology.org/cgi-bin/amigo/term_details?term=GO:0006560
phosphorus metabolic process	Gene Ontology Slim	GO:0006793	72	1901	0.0110835	0.0455136	N.3389|N.19251|N.9063|N.19035|N.6523|N.28686|N.10404|N.13582|N.3658|N.18277|N.15356|N.5744|N.24598|N.28812|N.18429|N.25167|N.18936|N.27228|N.25775|N.29918|N.24044|N.29828|N.30258|N.17852|N.30355|N.10791|N.26267|N.26492|N.2677|N.9797|N.15885|N.11228|N.14693|N.29442|N.19023|N.8300|N.5616|N.13969|N.22789|N.14080|N.5457|N.19485|N.25441|N.21757|N.3813|N.26808|N.13855|N.10807|N.9059|N.16131|N.10809|N.2…	http://amigo.geneontology.org/cgi-bin/amigo/term_details?term=GO:0006793
protein complex oligomerization	Gene Ontology Slim	GO:0051259	5	44	0.0113247	0.0464336	N.11114|N.5056|N.29677|N.5678|N.15028	http://amigo.geneontology.org/cgi-bin/amigo/term_details?term=GO:0051259
anatomical structure formation involved in morphogenesis	Gene Ontology Slim	GO:0048646	12	192	0.0119981	0.0491207	N.1393|N.14041|N.19663|N.6338|N.20679|N.13373|N.26648|N.5863|N.26114|N.18980|N.4185|N.894	http://amigo.geneontology.org/cgi-bin/amigo/term_details?term=GO:0048646
lipid transport	Gene Ontology Slim	GO:0006869	9	124	0.0120708	0.0493443	N.16867|N.7836|N.20200|N.11448|N.16322|N.7732|N.7708|N.3336|N.9121	http://amigo.geneontology.org/cgi-bin/amigo/term_details?term=GO:0006869
carbohydrate catabolic process	Gene Ontology Slim	GO:0016052	15	265	0.0121312	0.0495166	N.23568|N.13969|N.21667|N.19029|N.16292|N.27508|N.26492|N.28354|N.22078|N.29232|N.17415|N.9059|N.2554|N.24044|N.26293	http://amigo.geneontology.org/cgi-bin/amigo/term_details?term=GO:0016052
oxidoreductase activity, acting on the CH-CH group of donors	Gene Ontology Slim	GO:0016627	6	63	0.0122405	0.0498882	N.1946|N.24271|N.9671|N.28762|N.8545|N.8544	http://amigo.geneontology.org/cgi-bin/amigo/term_details?term=GO:0016627
regulation of meristem development	Gene Ontology Slim	GO:0048509	8	103	0.0122924	0.0500248	N.17896|N.21416|N.16055|N.30533|N.25167|N.6623|N.29442|N.11088	http://amigo.geneontology.org/cgi-bin/amigo/term_details?term=GO:0048509
proton transmembrane transporter activity	Gene Ontology Slim	GO:0015078	12	193	0.0124335	0.0505234	N.6561|N.25136|N.23701|N.21411|N.20616|N.16403|N.20639|N.24065|N.3336|N.24526|N.25138|N.3682	http://amigo.geneontology.org/cgi-bin/amigo/term_details?term=GO:0015078
Lysine biosynthesis	KEGG PATHWAY	ath00300	3	15	0.012731	0.051425	N.1946|N.28251|N.29456	http://www.genome.jp/kegg-bin/show_pathway?ath00300/ath:AT3G59890%09red/ath:AT4G33680%09red
D-sorbitol degradation I	BioCyc	PWY-4101	3	15	0.012731	0.051425	N.10894|N.10889|N.24044	http://biocyc.org/ARA/NEW-IMAGE?type=NIL&object=PWY-4101
lysine biosynthetic process	Gene Ontology Slim	GO:0009085	3	15	0.012731	0.051425	N.1946|N.28251|N.29456	http://amigo.geneontology.org/cgi-bin/amigo/term_details?term=GO:0009085
response to fructose	Gene Ontology Slim	GO:0009750	3	15	0.012731	0.051425	N.15422|N.21785|N.13697	http://amigo.geneontology.org/cgi-bin/amigo/term_details?term=GO:0009750
cell surface	Gene Ontology Slim	GO:0009986	3	15	0.012731	0.051425	N.7708|N.17877|N.7732	http://amigo.geneontology.org/cgi-bin/amigo/term_details?term=GO:0009986
response to sucrose	Gene Ontology Slim	GO:0009744	6	64	0.0130827	0.0525337	N.12792|N.26492|N.2928|N.13697|N.15422|N.21785	http://amigo.geneontology.org/cgi-bin/amigo/term_details?term=GO:0009744
regulation of leaf development	Gene Ontology Slim	GO:2000024	6	64	0.0130827	0.0525337	N.11523|N.9439|N.20604|N.5896|N.16068|N.8988	http://amigo.geneontology.org/cgi-bin/amigo/term_details?term=GO:2000024
meristem structural organization	Gene Ontology Slim	GO:0009933	6	64	0.0130827	0.0525337	N.1981|N.25167|N.11088|N.8427|N.16055|N.29928	http://amigo.geneontology.org/cgi-bin/amigo/term_details?term=GO:0009933
cellular response to heat	Gene Ontology Slim	GO:0034605	6	64	0.0130827	0.0525337	N.13592|N.10964|N.12792|N.26208|N.6592|N.27667	http://amigo.geneontology.org/cgi-bin/amigo/term_details?term=GO:0034605
defense response to virus	Gene Ontology Slim	GO:0051607	5	46	0.0133364	0.0534732	N.14693|N.24242|N.19959|N.4593|N.17633	http://amigo.geneontology.org/cgi-bin/amigo/term_details?term=GO:0051607
cellular response to auxin stimulus	Gene Ontology Slim	GO:0071365	12	196	0.0138128	0.0553021	N.22492|N.4054|N.28512|N.15825|N.24718|N.22592|N.3551|N.12274|N.23720|N.13361|N.18521|N.15651	http://amigo.geneontology.org/cgi-bin/amigo/term_details?term=GO:0071365
phosphotransferase activity, alcohol group as acceptor	Gene Ontology Slim	GO:0016773	43	1047	0.0139778	0.0558804	N.9063|N.28686|N.10404|N.13582|N.3658|N.18277|N.15356|N.5744|N.19485|N.18429|N.25167|N.27228|N.25775|N.18936|N.24044|N.30355|N.15885|N.11228|N.14693|N.29442|N.19023|N.8300|N.5616|N.5457|N.25441|N.3813|N.13855|N.10807|N.9059|N.16131|N.10809|N.29828|N.11673|N.88|N.22789|N.14407|N.29918|N.18615|N.8531|N.16068|N.3328|N.3687|N.13373	http://amigo.geneontology.org/cgi-bin/amigo/term_details?term=GO:0016773
indolalkylamine metabolic process	Gene Ontology Slim	GO:0006586	4	30	0.0141061	0.056228	N.24296|N.20131|N.7301|N.22592	http://amigo.geneontology.org/cgi-bin/amigo/term_details?term=GO:0006586
tryptophan metabolic process	Gene Ontology Slim	GO:0006568	4	30	0.0141061	0.056228	N.24296|N.20131|N.7301|N.22592	http://amigo.geneontology.org/cgi-bin/amigo/term_details?term=GO:0006568
peptide transmembrane transporter activity	Gene Ontology Slim	GO:1904680	7	85	0.0141592	0.0563572	N.25136|N.23701|N.20616|N.3336|N.24526|N.25138|N.3682	http://amigo.geneontology.org/cgi-bin/amigo/term_details?term=GO:1904680
protein metabolic process	Gene Ontology Slim	GO:0019538	123	3538	0.0145687	0.0574395	N.22617|N.9063|N.13855|N.10404|N.13582|N.28812|N.18429|N.9469|N.18159|N.12743|N.30355|N.5501|N.12829|N.8300|N.13287|N.25441|N.3813|N.12163|N.18841|N.29828|N.10964|N.11673|N.7593|N.18615|N.16068|N.2170|N.14880|N.13373|N.18277|N.15101|N.5520|N.15356|N.14758|N.7044|N.18936|N.2875|N.14065|N.26267|N.4701|N.14693|N.17422|N.11228|N.15500|N.13258|N.12149|N.30032|N.15422|N.12147|N.20260|N.20263|N.13563|N.…	http://amigo.geneontology.org/cgi-bin/amigo/term_details?term=GO:0019538
multicellular organismal reproductive process	Gene Ontology Slim	GO:0048609	11	174	0.0146392	0.0574395	N.13563|N.4187|N.13058|N.20095|N.26275|N.30175|N.12274|N.15885|N.538|N.18168|N.5690	http://amigo.geneontology.org/cgi-bin/amigo/term_details?term=GO:0048609
leucopelargonidin and leucocyanidin biosynthesis	BioCyc	PWY1F-823	2	5	0.0147227	0.0574395	N.5848|N.5890	http://biocyc.org/ARA/NEW-IMAGE?type=NIL&object=PWY1F-823
leucodelphinidin biosynthesis	BioCyc	PWY-5152	2	5	0.0147227	0.0574395	N.5848|N.5890	http://biocyc.org/ARA/NEW-IMAGE?type=NIL&object=PWY-5152
polar nucleus	Gene Ontology Slim	GO:0043078	2	5	0.0147227	0.0574395	N.25288|N.20079	http://amigo.geneontology.org/cgi-bin/amigo/term_details?term=GO:0043078
glucose-1-phosphate adenylyltransferase activity	Gene Ontology Slim	GO:0008878	2	5	0.0147227	0.0574395	N.2699|N.22682	http://amigo.geneontology.org/cgi-bin/amigo/term_details?term=GO:0008878
megasporocyte nucleus	Gene Ontology Slim	GO:0043076	2	5	0.0147227	0.0574395	N.25288|N.20079	http://amigo.geneontology.org/cgi-bin/amigo/term_details?term=GO:0043076
adventitious root development	Gene Ontology Slim	GO:0048830	2	5	0.0147227	0.0574395	N.20131|N.7301	http://amigo.geneontology.org/cgi-bin/amigo/term_details?term=GO:0048830
siRNA binding	Gene Ontology Slim	GO:0035197	2	5	0.0147227	0.0574395	N.19959|N.4593	http://amigo.geneontology.org/cgi-bin/amigo/term_details?term=GO:0035197
gibberellin 20-oxidase activity	Gene Ontology Slim	GO:0045544	2	5	0.0147227	0.0574395	N.11873|N.2498	http://amigo.geneontology.org/cgi-bin/amigo/term_details?term=GO:0045544
intraspecies interaction between organisms	Gene Ontology Slim	GO:0051703	2	5	0.0147227	0.0574395	N.10809|N.10807	http://amigo.geneontology.org/cgi-bin/amigo/term_details?term=GO:0051703
stem vascular tissue pattern formation	Gene Ontology Slim	GO:0010222	2	5	0.0147227	0.0574395	N.7708|N.7732	http://amigo.geneontology.org/cgi-bin/amigo/term_details?term=GO:0010222
tripeptide transmembrane transporter activity	Gene Ontology Slim	GO:0042937	2	5	0.0147227	0.0574395	N.23701|N.24526	http://amigo.geneontology.org/cgi-bin/amigo/term_details?term=GO:0042937
pollen tube reception	Gene Ontology Slim	GO:0010483	2	5	0.0147227	0.0574395	N.10809|N.10807	http://amigo.geneontology.org/cgi-bin/amigo/term_details?term=GO:0010483
negative regulation of cell population proliferation	Gene Ontology Slim	GO:0008285	3	16	0.0148112	0.0574395	N.19663|N.12274|N.894	http://amigo.geneontology.org/cgi-bin/amigo/term_details?term=GO:0008285
negative regulation of phosphorelay signal transduction system	Gene Ontology Slim	GO:0070298	3	16	0.0148112	0.0574395	N.12743|N.15300|N.16656	http://amigo.geneontology.org/cgi-bin/amigo/term_details?term=GO:0070298
negative regulation of ethylene-activated signaling pathway	Gene Ontology Slim	GO:0010105	3	16	0.0148112	0.0574395	N.12743|N.15300|N.16656	http://amigo.geneontology.org/cgi-bin/amigo/term_details?term=GO:0010105
petal development	Gene Ontology Slim	GO:0048441	3	16	0.0148112	0.0574395	N.4185|N.26814|N.6338	http://amigo.geneontology.org/cgi-bin/amigo/term_details?term=GO:0048441
corolla development	Gene Ontology Slim	GO:0048465	3	16	0.0148112	0.0574395	N.4185|N.26814|N.6338	http://amigo.geneontology.org/cgi-bin/amigo/term_details?term=GO:0048465
benzene-containing compound metabolic process	Gene Ontology Slim	GO:0042537	6	66	0.0148872	0.0576522	N.24296|N.8411|N.28817|N.13283|N.17244|N.2059	http://amigo.geneontology.org/cgi-bin/amigo/term_details?term=GO:0042537
defense response to fungus, incompatible interaction	Gene Ontology Slim	GO:0009817	5	48	0.0155759	0.0600961	N.7313|N.15422|N.7573|N.21968|N.18117	http://amigo.geneontology.org/cgi-bin/amigo/term_details?term=GO:0009817
2-oxoglutarate-dependent dioxygenase activity	Gene Ontology Slim	GO:0016706	5	48	0.0155759	0.0600961	N.1324|N.5848|N.11873|N.2848|N.2498	http://amigo.geneontology.org/cgi-bin/amigo/term_details?term=GO:0016706
regulation of response to osmotic stress	Gene Ontology Slim	GO:0047484	4	31	0.0155846	0.0600961	N.11523|N.3383|N.8988|N.20604	http://amigo.geneontology.org/cgi-bin/amigo/term_details?term=GO:0047484
positive regulation of signaling	Gene Ontology Slim	GO:0023056	7	87	0.0157856	0.0606992	N.3383|N.20604|N.30175|N.16068|N.28083|N.8988|N.13725	http://amigo.geneontology.org/cgi-bin/amigo/term_details?term=GO:0023056
positive regulation of signal transduction	Gene Ontology Slim	GO:0009967	7	87	0.0157856	0.0606992	N.3383|N.20604|N.30175|N.16068|N.28083|N.8988|N.13725	http://amigo.geneontology.org/cgi-bin/amigo/term_details?term=GO:0009967
Golgi subcompartment	Gene Ontology Slim	GO:0098791	18	353	0.0164639	0.0632181	N.88|N.4425|N.17719|N.11608|N.28296|N.10870|N.21687|N.21411|N.10791|N.20639|N.17020|N.24663|N.3136|N.21152|N.18269|N.19896|N.24120|N.15482	http://amigo.geneontology.org/cgi-bin/amigo/term_details?term=GO:0098791
protein dimerization activity	Gene Ontology Slim	GO:0046983	24	515	0.0166682	0.0639125	N.19161|N.20079|N.25288|N.5823|N.7732|N.5863|N.25880|N.11088|N.15825|N.11608|N.11554|N.16055|N.5690|N.16393|N.14041|N.25633|N.7708|N.2431|N.11355|N.25264|N.20799|N.22886|N.13058|N.14017	http://amigo.geneontology.org/cgi-bin/amigo/term_details?term=GO:0046983
negative regulation of response to alcohol	Gene Ontology Slim	GO:1901420	5	49	0.0167842	0.0640862	N.19337|N.22339|N.10809|N.10807|N.30175	http://amigo.geneontology.org/cgi-bin/amigo/term_details?term=GO:1901420
negative regulation of abscisic acid-activated signaling pathway	Gene Ontology Slim	GO:0009788	5	49	0.0167842	0.0640862	N.19337|N.22339|N.10809|N.10807|N.30175	http://amigo.geneontology.org/cgi-bin/amigo/term_details?term=GO:0009788
negative regulation of cellular response to alcohol	Gene Ontology Slim	GO:1905958	5	49	0.0167842	0.0640862	N.19337|N.22339|N.10809|N.10807|N.30175	http://amigo.geneontology.org/cgi-bin/amigo/term_details?term=GO:1905958
seed maturation	Gene Ontology Slim	GO:0010431	6	68	0.0168575	0.0641858	N.13058|N.30175|N.26275|N.15885|N.18168|N.5690	http://amigo.geneontology.org/cgi-bin/amigo/term_details?term=GO:0010431
maintenance of location	Gene Ontology Slim	GO:0051235	6	68	0.0168575	0.0641858	N.6945|N.1981|N.14767|N.18836|N.18835|N.18842	http://amigo.geneontology.org/cgi-bin/amigo/term_details?term=GO:0051235
chlorogenic acid biosynthesis I	BioCyc	PWY-6039	3	17	0.0170717	0.064558	N.24302|N.23035|N.3135	http://biocyc.org/ARA/NEW-IMAGE?type=NIL&object=PWY-6039
starch catabolic process	Gene Ontology Slim	GO:0005983	3	17	0.0170717	0.064558	N.19029|N.16292|N.2554	http://amigo.geneontology.org/cgi-bin/amigo/term_details?term=GO:0005983
lysine metabolic process	Gene Ontology Slim	GO:0006553	3	17	0.0170717	0.064558	N.1946|N.28251|N.29456	http://amigo.geneontology.org/cgi-bin/amigo/term_details?term=GO:0006553
copper ion homeostasis	Gene Ontology Slim	GO:0055070	3	17	0.0170717	0.064558	N.16633|N.5718|N.5679	http://amigo.geneontology.org/cgi-bin/amigo/term_details?term=GO:0055070
regulation of developmental growth	Gene Ontology Slim	GO:0048638	9	132	0.0171159	0.064558	N.11523|N.30533|N.6623|N.29442|N.12309|N.18615|N.21416|N.10073|N.25995	http://amigo.geneontology.org/cgi-bin/amigo/term_details?term=GO:0048638
positive regulation of abscisic acid-activated signaling pathway	Gene Ontology Slim	GO:0009789	4	32	0.0171569	0.064558	N.16068|N.3383|N.13725|N.28083	http://amigo.geneontology.org/cgi-bin/amigo/term_details?term=GO:0009789
positive regulation of cellular response to alcohol	Gene Ontology Slim	GO:1905959	4	32	0.0171569	0.064558	N.16068|N.3383|N.13725|N.28083	http://amigo.geneontology.org/cgi-bin/amigo/term_details?term=GO:1905959
positive regulation of response to alcohol	Gene Ontology Slim	GO:1901421	4	32	0.0171569	0.064558	N.16068|N.3383|N.13725|N.28083	http://amigo.geneontology.org/cgi-bin/amigo/term_details?term=GO:1901421
regulation of leaf senescence	Gene Ontology Slim	GO:1900055	4	32	0.0171569	0.064558	N.9439|N.16068|N.20604|N.8988	http://amigo.geneontology.org/cgi-bin/amigo/term_details?term=GO:1900055
phosphorylation	Gene Ontology Slim	GO:0016310	51	1301	0.0172492	0.0648157	N.9063|N.19035|N.28686|N.10404|N.13582|N.3658|N.18277|N.15356|N.5744|N.24598|N.19485|N.18429|N.25167|N.27228|N.25775|N.29918|N.24044|N.29828|N.17852|N.30355|N.26267|N.26492|N.15885|N.11228|N.14693|N.29442|N.19023|N.8300|N.5616|N.5457|N.25441|N.14080|N.3813|N.13855|N.10807|N.9059|N.16131|N.10809|N.24144|N.11673|N.88|N.22789|N.18936|N.14407|N.13373|N.18615|N.8531|N.16068|N.3328|N.28812|N.3687	http://amigo.geneontology.org/cgi-bin/amigo/term_details?term=GO:0016310
carbohydrate transmembrane transporter activity	Gene Ontology Slim	GO:0015144	7	89	0.0175402	0.065818	N.6561|N.22555|N.16403|N.30166|N.15028|N.2293|N.16735	http://amigo.geneontology.org/cgi-bin/amigo/term_details?term=GO:0015144
cellular amine metabolic process	Gene Ontology Slim	GO:0044106	6	69	0.0179069	0.0671014	N.24296|N.19161|N.20131|N.22592|N.18837|N.7301	http://amigo.geneontology.org/cgi-bin/amigo/term_details?term=GO:0044106
cellular glucan metabolic process	Gene Ontology Slim	GO:0006073	12	204	0.0180613	0.0674941	N.22682|N.11608|N.21687|N.2699|N.19029|N.11305|N.28354|N.12107|N.24663|N.16292|N.19896|N.2554	http://amigo.geneontology.org/cgi-bin/amigo/term_details?term=GO:0006073
glucan metabolic process	Gene Ontology Slim	GO:0044042	12	204	0.0180613	0.0674941	N.22682|N.11608|N.21687|N.2699|N.19029|N.11305|N.28354|N.12107|N.24663|N.16292|N.19896|N.2554	http://amigo.geneontology.org/cgi-bin/amigo/term_details?term=GO:0044042
multicellular organism reproduction	Gene Ontology Slim	GO:0032504	11	180	0.0181347	0.0676755	N.13563|N.4187|N.13058|N.20095|N.26275|N.30175|N.12274|N.15885|N.538|N.18168|N.5690	http://amigo.geneontology.org/cgi-bin/amigo/term_details?term=GO:0032504
positive regulation of cell communication	Gene Ontology Slim	GO:0010647	7	90	0.0184671	0.0688214	N.3383|N.20604|N.30175|N.16068|N.28083|N.8988|N.13725	http://amigo.geneontology.org/cgi-bin/amigo/term_details?term=GO:0010647
MAPK signaling pathway - plant	KEGG PATHWAY	ath04016	9	134	0.018587	0.0692211	N.88|N.17961|N.26208|N.30175|N.22794|N.16068|N.9665|N.12743|N.19735	http://www.genome.jp/kegg-bin/show_pathway?ath04016/ath:AT2G25490%09red/ath:AT1G12280%09red/ath:AT1G07430%09red/ath:AT2G43790%09red/ath:AT2G38470%09red/ath:AT3G12500%09red/ath:AT4G01250%09red/ath:AT1G05100%09red/ath:AT4G11280%09red
carbon-nitrogen ligase activity, with glutamine as amido-N-donor	Gene Ontology Slim	GO:0016884	2	6	0.0192721	0.0701401	N.21785|N.13697	http://amigo.geneontology.org/cgi-bin/amigo/term_details?term=GO:0016884
positive regulation of salicylic acid mediated signaling pathway	Gene Ontology Slim	GO:0080151	2	6	0.0192721	0.0701401	N.20604|N.8988	http://amigo.geneontology.org/cgi-bin/amigo/term_details?term=GO:0080151
diphosphoric monoester hydrolase activity	Gene Ontology Slim	GO:0016794	2	6	0.0192721	0.0701401	N.19251|N.6523	http://amigo.geneontology.org/cgi-bin/amigo/term_details?term=GO:0016794
lignan metabolic process	Gene Ontology Slim	GO:0009806	2	6	0.0192721	0.0701401	N.8545|N.8544	http://amigo.geneontology.org/cgi-bin/amigo/term_details?term=GO:0009806
extracellular organelle	Gene Ontology Slim	GO:0043230	2	6	0.0192721	0.0701401	N.28083|N.13725	http://amigo.geneontology.org/cgi-bin/amigo/term_details?term=GO:0043230
extracellular vesicle	Gene Ontology Slim	GO:1903561	2	6	0.0192721	0.0701401	N.28083|N.13725	http://amigo.geneontology.org/cgi-bin/amigo/term_details?term=GO:1903561
positive regulation of response to drug	Gene Ontology Slim	GO:2001025	2	6	0.0192721	0.0701401	N.20604|N.8988	http://amigo.geneontology.org/cgi-bin/amigo/term_details?term=GO:2001025
extracellular exosome	Gene Ontology Slim	GO:0070062	2	6	0.0192721	0.0701401	N.28083|N.13725	http://amigo.geneontology.org/cgi-bin/amigo/term_details?term=GO:0070062
dipeptide transport	Gene Ontology Slim	GO:0042938	2	6	0.0192721	0.0701401	N.23701|N.24526	http://amigo.geneontology.org/cgi-bin/amigo/term_details?term=GO:0042938
lignan biosynthetic process	Gene Ontology Slim	GO:0009807	2	6	0.0192721	0.0701401	N.8545|N.8544	http://amigo.geneontology.org/cgi-bin/amigo/term_details?term=GO:0009807
terpenoid transport	Gene Ontology Slim	GO:0046865	2	6	0.0192721	0.0701401	N.3336|N.20200	http://amigo.geneontology.org/cgi-bin/amigo/term_details?term=GO:0046865
positive regulation of abscisic acid biosynthetic process	Gene Ontology Slim	GO:0010116	2	6	0.0192721	0.0701401	N.11523|N.24663	http://amigo.geneontology.org/cgi-bin/amigo/term_details?term=GO:0010116
indole glucosinolate biosynthetic process	Gene Ontology Slim	GO:0009759	2	6	0.0192721	0.0701401	N.20131|N.7301	http://amigo.geneontology.org/cgi-bin/amigo/term_details?term=GO:0009759
indole-3-acetic acid amido synthetase activity	Gene Ontology Slim	GO:0010279	2	6	0.0192721	0.0701401	N.881|N.15632	http://amigo.geneontology.org/cgi-bin/amigo/term_details?term=GO:0010279
isoprenoid transport	Gene Ontology Slim	GO:0046864	2	6	0.0192721	0.0701401	N.3336|N.20200	http://amigo.geneontology.org/cgi-bin/amigo/term_details?term=GO:0046864
positive regulation of cellular response to drug	Gene Ontology Slim	GO:2001040	2	6	0.0192721	0.0701401	N.20604|N.8988	http://amigo.geneontology.org/cgi-bin/amigo/term_details?term=GO:2001040
guanosine-3',5'-bis(diphosphate) 3'-diphosphatase activity	Gene Ontology Slim	GO:0008893	2	6	0.0192721	0.0701401	N.19251|N.6523	http://amigo.geneontology.org/cgi-bin/amigo/term_details?term=GO:0008893
Alanine, aspartate and glutamate metabolism	KEGG PATHWAY	ath00250	5	51	0.0193837	0.0704991	N.15412|N.21785|N.29411|N.13697|N.14010	http://www.genome.jp/kegg-bin/show_pathway?ath00250/ath:AT2G13360%09red/ath:AT5G62530%09red/ath:AT2G30970%09red/ath:AT3G47340%09red
carbohydrate transmembrane transport	Gene Ontology Slim	GO:0034219	7	91	0.0194278	0.0705485	N.6561|N.22555|N.16403|N.30166|N.15028|N.2293|N.16735	http://amigo.geneontology.org/cgi-bin/amigo/term_details?term=GO:0034219
Histidine metabolism	KEGG PATHWAY	ath00340	3	18	0.019514	0.0705485	N.18837|N.12885|N.5995	http://www.genome.jp/kegg-bin/show_pathway?ath00340/ath:AT1G31860%09red/ath:AT1G43710%09red/ath:AT1G23800%09red
regulation of phenylpropanoid metabolic process	Gene Ontology Slim	GO:2000762	3	18	0.019514	0.0705485	N.8472|N.17957|N.22373	http://amigo.geneontology.org/cgi-bin/amigo/term_details?term=GO:2000762
regulation of meristem structural organization	Gene Ontology Slim	GO:0009934	3	18	0.019514	0.0705485	N.16055|N.25167|N.11088	http://amigo.geneontology.org/cgi-bin/amigo/term_details?term=GO:0009934
secondary cell wall	Gene Ontology Slim	GO:0009531	3	18	0.019514	0.0705485	N.19663|N.13373|N.894	http://amigo.geneontology.org/cgi-bin/amigo/term_details?term=GO:0009531
protein serine/threonine kinase activity	Gene Ontology Slim	GO:0004674	32	750	0.0197334	0.071247	N.9063|N.28686|N.10404|N.3658|N.15356|N.5744|N.19485|N.18429|N.25167|N.27228|N.29918|N.30355|N.5457|N.14693|N.29442|N.8300|N.5616|N.11228|N.25441|N.3813|N.10807|N.16131|N.10809|N.29828|N.88|N.22789|N.14407|N.13373|N.8531|N.16068|N.3328|N.3687	http://amigo.geneontology.org/cgi-bin/amigo/term_details?term=GO:0004674
proton transmembrane transport	Gene Ontology Slim	GO:1902600	12	207	0.0198839	0.0716954	N.6561|N.25136|N.23701|N.21411|N.20616|N.16403|N.20639|N.24065|N.3336|N.24526|N.25138|N.3682	http://amigo.geneontology.org/cgi-bin/amigo/term_details?term=GO:1902600
cell population proliferation	Gene Ontology Slim	GO:0008283	6	71	0.020138	0.0724198	N.17877|N.8427|N.19663|N.12274|N.29928|N.894	http://amigo.geneontology.org/cgi-bin/amigo/term_details?term=GO:0008283
flavonoid biosynthetic process	Gene Ontology Slim	GO:0009813	6	71	0.020138	0.0724198	N.7437|N.10831|N.10830|N.16393|N.5848|N.9848	http://amigo.geneontology.org/cgi-bin/amigo/term_details?term=GO:0009813
cellular response to salt stress	Gene Ontology Slim	GO:0071472	4	34	0.0205896	0.0738485	N.4187|N.12515|N.19161|N.28819	http://amigo.geneontology.org/cgi-bin/amigo/term_details?term=GO:0071472
sugar transmembrane transporter activity	Gene Ontology Slim	GO:0051119	4	34	0.0205896	0.0738485	N.16735|N.30166|N.2293|N.15028	http://amigo.geneontology.org/cgi-bin/amigo/term_details?term=GO:0051119
cellular carbohydrate metabolic process	Gene Ontology Slim	GO:0044262	20	417	0.0210069	0.0751469	N.2554|N.16403|N.7116|N.13969|N.21687|N.2699|N.19029|N.11305|N.27508|N.12107|N.28354|N.24663|N.22682|N.5988|N.9059|N.16292|N.11608|N.19896|N.24044|N.20590	http://amigo.geneontology.org/cgi-bin/amigo/term_details?term=GO:0044262
polysaccharide metabolic process	Gene Ontology Slim	GO:0005976	20	417	0.0210069	0.0751469	N.22682|N.11608|N.21687|N.2699|N.21667|N.19029|N.11305|N.24663|N.12107|N.28354|N.22078|N.29232|N.5988|N.17415|N.16292|N.18181|N.19896|N.2554|N.23568|N.20590	http://amigo.geneontology.org/cgi-bin/amigo/term_details?term=GO:0005976
cellular response to drug	Gene Ontology Slim	GO:0035690	7	93	0.0214529	0.0766126	N.20604|N.14041|N.28251|N.29456|N.30392|N.8988|N.28819	http://amigo.geneontology.org/cgi-bin/amigo/term_details?term=GO:0035690
protein autophosphorylation	Gene Ontology Slim	GO:0046777	10	161	0.0214729	0.0766126	N.8300|N.3658|N.14407|N.11228|N.16068|N.10807|N.25167|N.14693|N.10809|N.29828	http://amigo.geneontology.org/cgi-bin/amigo/term_details?term=GO:0046777
organic substance catabolic process	Gene Ontology Slim	GO:1901575	53	1381	0.0217271	0.0774181	N.19251|N.28741|N.12743|N.1324|N.5501|N.30032|N.1464|N.13969|N.7044|N.13244|N.9469|N.24044|N.4054|N.30044|N.18584|N.21785|N.27508|N.26492|N.13697|N.18841|N.25091|N.17507|N.26293|N.2034|N.7252|N.3201|N.23568|N.7437|N.3521|N.19029|N.16292|N.28354|N.6718|N.22078|N.12149|N.9059|N.15422|N.12147|N.13251|N.5056|N.18237|N.7097|N.15979|N.24296|N.12534|N.21667|N.8411|N.29232|N.2170|N.17415|N.16826|N.14010|…	http://amigo.geneontology.org/cgi-bin/amigo/term_details?term=GO:1901575
pyridine nucleotide cycling (plants)	BioCyc	PWY-5381	3	19	0.0221385	0.0788323	N.20351|N.7409|N.19296	http://biocyc.org/ARA/NEW-IMAGE?type=NIL&object=PWY-5381
cellulose synthase activity	Gene Ontology Slim	GO:0016759	4	35	0.0224527	0.0798465	N.24663|N.10791|N.19896|N.21687	http://amigo.geneontology.org/cgi-bin/amigo/term_details?term=GO:0016759
anatomical structure arrangement	Gene Ontology Slim	GO:0048532	6	73	0.0225508	0.0799862	N.1981|N.25167|N.11088|N.8427|N.16055|N.29928	http://amigo.geneontology.org/cgi-bin/amigo/term_details?term=GO:0048532
cellular amino acid catabolic process	Gene Ontology Slim	GO:0009063	6	73	0.0225508	0.0799862	N.24296|N.25091|N.5056|N.13697|N.14010|N.21785	http://amigo.geneontology.org/cgi-bin/amigo/term_details?term=GO:0009063
regulation of flower development	Gene Ontology Slim	GO:0009909	9	139	0.0226632	0.0802803	N.15499|N.12274|N.29393|N.11554|N.173|N.30388|N.402|N.13708|N.18403	http://amigo.geneontology.org/cgi-bin/amigo/term_details?term=GO:0009909
vitamin B6 binding	Gene Ontology Slim	GO:0070279	6	74	0.023827	0.0841836	N.15412|N.17961|N.28251|N.18837|N.29456|N.5056	http://amigo.geneontology.org/cgi-bin/amigo/term_details?term=GO:0070279
pyridoxal phosphate binding	Gene Ontology Slim	GO:0030170	6	74	0.023827	0.0841836	N.15412|N.17961|N.28251|N.18837|N.29456|N.5056	http://amigo.geneontology.org/cgi-bin/amigo/term_details?term=GO:0030170
response to red or far red light	Gene Ontology Slim	GO:0009639	12	213	0.0239352	0.084456	N.2875|N.18403|N.2498|N.1324|N.20131|N.18599|N.11873|N.7301|N.18521|N.15651|N.12515|N.29918	http://amigo.geneontology.org/cgi-bin/amigo/term_details?term=GO:0009639
superpathway of C28 brassinosteroid biosynthesis	BioCyc	PWY-6544	2	7	0.0243274	0.0849586	N.22942|N.26814	http://biocyc.org/ARA/NEW-IMAGE?type=NIL&object=PWY-6544
brassinosteroid biosynthesis I	BioCyc	PWY-699	2	7	0.0243274	0.0849586	N.22942|N.26814	http://biocyc.org/ARA/NEW-IMAGE?type=NIL&object=PWY-699
thiamine-containing compound biosynthetic process	Gene Ontology Slim	GO:0042724	2	7	0.0243274	0.0849586	N.25264|N.21757	http://amigo.geneontology.org/cgi-bin/amigo/term_details?term=GO:0042724
thiamine biosynthetic process	Gene Ontology Slim	GO:0009228	2	7	0.0243274	0.0849586	N.25264|N.21757	http://amigo.geneontology.org/cgi-bin/amigo/term_details?term=GO:0009228
NAD+ diphosphatase activity	Gene Ontology Slim	GO:0000210	2	7	0.0243274	0.0849586	N.20351|N.7409	http://amigo.geneontology.org/cgi-bin/amigo/term_details?term=GO:0000210
maintenance of inflorescence meristem identity	Gene Ontology Slim	GO:0010077	2	7	0.0243274	0.0849586	N.11554|N.20679	http://amigo.geneontology.org/cgi-bin/amigo/term_details?term=GO:0010077
core promoter sequence-specific DNA binding	Gene Ontology Slim	GO:0001046	2	7	0.0243274	0.0849586	N.5690|N.13058	http://amigo.geneontology.org/cgi-bin/amigo/term_details?term=GO:0001046
programmed cell death involved in cell development	Gene Ontology Slim	GO:0010623	2	7	0.0243274	0.0849586	N.2170|N.2034	http://amigo.geneontology.org/cgi-bin/amigo/term_details?term=GO:0010623
core promoter binding	Gene Ontology Slim	GO:0001047	2	7	0.0243274	0.0849586	N.5690|N.13058	http://amigo.geneontology.org/cgi-bin/amigo/term_details?term=GO:0001047
nitrate transport	Gene Ontology Slim	GO:0015706	4	36	0.0244152	0.0851559	N.29735|N.24065|N.28512|N.21450	http://amigo.geneontology.org/cgi-bin/amigo/term_details?term=GO:0015706
glycogen metabolic process	Gene Ontology Slim	GO:0005977	3	20	0.0249457	0.0867835	N.2699|N.19029|N.22682	http://amigo.geneontology.org/cgi-bin/amigo/term_details?term=GO:0005977
energy reserve metabolic process	Gene Ontology Slim	GO:0006112	3	20	0.0249457	0.0867835	N.2699|N.19029|N.22682	http://amigo.geneontology.org/cgi-bin/amigo/term_details?term=GO:0006112
response to nematode	Gene Ontology Slim	GO:0009624	6	75	0.0251507	0.087385	N.13969|N.20395|N.20616|N.22524|N.4970|N.3336	http://amigo.geneontology.org/cgi-bin/amigo/term_details?term=GO:0009624
plant organ morphogenesis	Gene Ontology Slim	GO:1905392	18	373	0.0261593	0.0907733	N.11523|N.23037|N.22793|N.1393|N.18841|N.5896|N.7708|N.19663|N.26648|N.14017|N.9059|N.5863|N.26114|N.18980|N.13292|N.13373|N.894|N.7732	http://amigo.geneontology.org/cgi-bin/amigo/term_details?term=GO:1905392
lipid transporter activity	Gene Ontology Slim	GO:0005319	4	37	0.0264782	0.0917629	N.7708|N.3336|N.7732|N.9121	http://amigo.geneontology.org/cgi-bin/amigo/term_details?term=GO:0005319
dicarboxylic acid metabolic process	Gene Ontology Slim	GO:0043648	6	76	0.0265225	0.0917994	N.30044|N.1946|N.28251|N.29456|N.14010|N.25091	http://amigo.geneontology.org/cgi-bin/amigo/term_details?term=GO:0043648
Insulin/IGF pathway-mitogen activated protein kinase kinase/MAP kinase cascade	PANTHER	P00032	3	21	0.0279351	0.0964093	N.88|N.22789|N.18429	http://www.pantherdb.org/pathway/pathwayDiagram.jsp?catAccession=P00032
negative regulation of intracellular signal transduction	Gene Ontology Slim	GO:1902532	3	21	0.0279351	0.0964093	N.12743|N.15300|N.16656	http://amigo.geneontology.org/cgi-bin/amigo/term_details?term=GO:1902532
4 iron, 4 sulfur cluster binding	Gene Ontology Slim	GO:0051539	6	77	0.0279429	0.0964093	N.6960|N.14508|N.21757|N.10619|N.14513|N.8617	http://amigo.geneontology.org/cgi-bin/amigo/term_details?term=GO:0051539
lipid localization	Gene Ontology Slim	GO:0010876	9	145	0.0283534	0.0977015	N.16867|N.7836|N.20200|N.11448|N.16322|N.7732|N.7708|N.3336|N.9121	http://amigo.geneontology.org/cgi-bin/amigo/term_details?term=GO:0010876
seed development	Gene Ontology Slim	GO:0048316	28	658	0.028579	0.0983239	N.1981|N.18403|N.7732|N.30175|N.18837|N.29928|N.4054|N.30044|N.4187|N.8427|N.16546|N.15885|N.13287|N.5690|N.26799|N.3630|N.17995|N.13969|N.7708|N.18168|N.20493|N.13563|N.13373|N.26275|N.538|N.13058|N.25995|N.8962	http://amigo.geneontology.org/cgi-bin/amigo/term_details?term=GO:0048316
response to absence of light	Gene Ontology Slim	GO:0009646	4	38	0.0286424	0.0983239	N.21785|N.13697|N.22373|N.12832	http://amigo.geneontology.org/cgi-bin/amigo/term_details?term=GO:0009646
regulation of ion transmembrane transport	Gene Ontology Slim	GO:0034765	4	38	0.0286424	0.0983239	N.25082|N.30355|N.30543|N.12274	http://amigo.geneontology.org/cgi-bin/amigo/term_details?term=GO:0034765
regulation of unidimensional cell growth	Gene Ontology Slim	GO:0051510	5	57	0.0287174	0.098457	N.6623|N.12309|N.30533|N.10073|N.18615	http://amigo.geneontology.org/cgi-bin/amigo/term_details?term=GO:0051510
Plant-pathogen interaction	KEGG PATHWAY	ath04626	10	170	0.0292551	0.100238	N.88|N.14407|N.30355|N.14041|N.25240|N.26208|N.11776|N.11775|N.420|N.19735	http://www.genome.jp/kegg-bin/show_pathway?ath04626/ath:AT5G20480%09red/ath:AT3G48090%09red/ath:AT2G43790%09red/ath:AT3G24110%09red/ath:AT5G23580%09red/ath:AT5G42380%09red/ath:AT1G76650%09red/ath:AT2G38470%09red/ath:AT4G01250%09red/ath:AT3G01830%09red
cellular polysaccharide metabolic process	Gene Ontology Slim	GO:0044264	14	272	0.0297361	0.10084	N.22682|N.11608|N.21687|N.2699|N.19029|N.11305|N.28354|N.12107|N.24663|N.5988|N.16292|N.19896|N.2554|N.20590	http://amigo.geneontology.org/cgi-bin/amigo/term_details?term=GO:0044264
Asparagine and aspartate biosynthesis	PANTHER	P02730	2	8	0.0298571	0.10084	N.21785|N.13697	http://www.pantherdb.org/pathway/pathwayDiagram.jsp?catAccession=P02730
Brassinosteroid biosynthesis	KEGG PATHWAY	ath00905	2	8	0.0298571	0.10084	N.22942|N.26814	http://www.genome.jp/kegg-bin/show_pathway?ath00905/ath:AT3G30180%09red/ath:AT3G13730%09red
trehalose degradation II (trehalase)	BioCyc	PWY0-1182	2	8	0.0298571	0.10084	N.24044|N.26293	http://biocyc.org/ARA/NEW-IMAGE?type=NIL&object=PWY0-1182
detection of biotic stimulus	Gene Ontology Slim	GO:0009595	2	8	0.0298571	0.10084	N.30355|N.21757	http://amigo.geneontology.org/cgi-bin/amigo/term_details?term=GO:0009595
transmembrane receptor protein serine/threonine kinase binding	Gene Ontology Slim	GO:0070696	2	8	0.0298571	0.10084	N.13258|N.14758	http://amigo.geneontology.org/cgi-bin/amigo/term_details?term=GO:0070696
multicellular organismal homeostasis	Gene Ontology Slim	GO:0048871	2	8	0.0298571	0.10084	N.29442|N.13287	http://amigo.geneontology.org/cgi-bin/amigo/term_details?term=GO:0048871
tripeptide transport	Gene Ontology Slim	GO:0042939	2	8	0.0298571	0.10084	N.23701|N.24526	http://amigo.geneontology.org/cgi-bin/amigo/term_details?term=GO:0042939
positive regulation of alcohol biosynthetic process	Gene Ontology Slim	GO:1902932	2	8	0.0298571	0.10084	N.11523|N.24663	http://amigo.geneontology.org/cgi-bin/amigo/term_details?term=GO:1902932
detection of external biotic stimulus	Gene Ontology Slim	GO:0098581	2	8	0.0298571	0.10084	N.30355|N.21757	http://amigo.geneontology.org/cgi-bin/amigo/term_details?term=GO:0098581
seed morphogenesis	Gene Ontology Slim	GO:0048317	2	8	0.0298571	0.10084	N.5690|N.13058	http://amigo.geneontology.org/cgi-bin/amigo/term_details?term=GO:0048317
ADP-ribose diphosphatase activity	Gene Ontology Slim	GO:0047631	2	8	0.0298571	0.10084	N.20351|N.7409	http://amigo.geneontology.org/cgi-bin/amigo/term_details?term=GO:0047631
fatty acid transport	Gene Ontology Slim	GO:0015908	2	8	0.0298571	0.10084	N.7708|N.7732	http://amigo.geneontology.org/cgi-bin/amigo/term_details?term=GO:0015908
copper ion binding	Gene Ontology Slim	GO:0005507	10	171	0.0302286	0.101968	N.3630|N.7037|N.3188|N.23630|N.28251|N.16633|N.15412|N.4588|N.29456|N.26648	http://amigo.geneontology.org/cgi-bin/amigo/term_details?term=GO:0005507
peptidase activity, acting on L-amino acid peptides	Gene Ontology Slim	GO:0070011	20	436	0.031007	0.104464	N.7252|N.8103|N.12149|N.28741|N.9439|N.4701|N.15500|N.17877|N.6718|N.13563|N.2170|N.2034|N.8105|N.7044|N.16826|N.15422|N.12147|N.2875|N.10313|N.7097	http://amigo.geneontology.org/cgi-bin/amigo/term_details?term=GO:0070011
positive regulation of transcription from RNA polymerase II promoter in response to heat stress	Gene Ontology Slim	GO:0061408	3	22	0.0311059	0.104538	N.13592|N.6592|N.27667	http://amigo.geneontology.org/cgi-bin/amigo/term_details?term=GO:0061408
positive regulation of transcription from RNA polymerase II promoter in response to stress	Gene Ontology Slim	GO:0036003	3	22	0.0311059	0.104538	N.13592|N.6592|N.27667	http://amigo.geneontology.org/cgi-bin/amigo/term_details?term=GO:0036003
transferase activity, transferring acyl groups	Gene Ontology Slim	GO:0016746	17	354	0.0312024	0.104733	N.30258|N.23850|N.21792|N.28509|N.11072|N.1491|N.5997|N.10831|N.10830|N.23035|N.12228|N.24302|N.25778|N.15651|N.5988|N.26127|N.17098	http://amigo.geneontology.org/cgi-bin/amigo/term_details?term=GO:0016746
sequence-specific double-stranded DNA binding	Gene Ontology Slim	GO:1990837	12	223	0.0319866	0.107133	N.25880|N.13592|N.12772|N.5690|N.6592|N.25288|N.19161|N.20079|N.5863|N.8472|N.13058|N.27667	http://amigo.geneontology.org/cgi-bin/amigo/term_details?term=GO:1990837
endoplasmic reticulum	Gene Ontology Slim	GO:0005783	32	782	0.031996	0.107133	N.14041|N.7836|N.20131|N.26275|N.16322|N.30315|N.23628|N.11060|N.4701|N.16987|N.16546|N.27974|N.2034|N.3135|N.14693|N.11105|N.13829|N.11102|N.13828|N.4361|N.11062|N.28007|N.21687|N.18168|N.15028|N.16867|N.11448|N.27539|N.2170|N.25341|N.25343|N.7301	http://amigo.geneontology.org/cgi-bin/amigo/term_details?term=GO:0005783
glutamine family amino acid metabolic process	Gene Ontology Slim	GO:0009064	5	59	0.0323629	0.108018	N.14010|N.19161|N.21785|N.13697|N.25091	http://amigo.geneontology.org/cgi-bin/amigo/term_details?term=GO:0009064
cellular biogenic amine metabolic process	Gene Ontology Slim	GO:0006576	5	59	0.0323629	0.108018	N.20131|N.24296|N.18837|N.7301|N.22592	http://amigo.geneontology.org/cgi-bin/amigo/term_details?term=GO:0006576
response to brassinosteroid	Gene Ontology Slim	GO:0009741	7	102	0.0323796	0.108018	N.8988|N.14901|N.20604|N.5744|N.10807|N.19757|N.10809	http://amigo.geneontology.org/cgi-bin/amigo/term_details?term=GO:0009741
anchored component of plasma membrane	Gene Ontology Slim	GO:0046658	9	149	0.032662	0.108827	N.7573|N.21968|N.17633|N.3188|N.5718|N.22373|N.15457|N.15491|N.5679	http://amigo.geneontology.org/cgi-bin/amigo/term_details?term=GO:0046658
regulation of transmembrane transport	Gene Ontology Slim	GO:0034762	4	40	0.0332775	0.110742	N.25082|N.30355|N.30543|N.12274	http://amigo.geneontology.org/cgi-bin/amigo/term_details?term=GO:0034762
serine-type endopeptidase activity	Gene Ontology Slim	GO:0004252	7	103	0.0337863	0.112298	N.4701|N.13563|N.15500|N.17877|N.8103|N.8105|N.10313	http://amigo.geneontology.org/cgi-bin/amigo/term_details?term=GO:0004252
glucosidase activity	Gene Ontology Slim	GO:0015926	6	81	0.034123	0.113278	N.7573|N.21968|N.23568|N.27508|N.12849|N.28878	http://amigo.geneontology.org/cgi-bin/amigo/term_details?term=GO:0015926
response to high light intensity	Gene Ontology Slim	GO:0009644	5	60	0.0342889	0.113552	N.27989|N.9819|N.18964|N.30086|N.29254	http://amigo.geneontology.org/cgi-bin/amigo/term_details?term=GO:0009644
stomatal complex development	Gene Ontology Slim	GO:0010374	5	60	0.0342889	0.113552	N.88|N.5690|N.16068|N.13058|N.17877	http://amigo.geneontology.org/cgi-bin/amigo/term_details?term=GO:0010374
Apoptosis signaling pathway	PANTHER	P00006	3	23	0.0344571	0.113556	N.88|N.10963|N.10964	http://www.pantherdb.org/pathway/pathwayDiagram.jsp?catAccession=P00006
superpathway of lysine, threonine and methionine biosynthesis II	BioCyc	PWY-724	3	23	0.0344571	0.113556	N.1946|N.28251|N.29456	http://biocyc.org/ARA/NEW-IMAGE?type=NIL&object=PWY-724
adenylyltransferase activity	Gene Ontology Slim	GO:0070566	3	23	0.0344571	0.113556	N.2699|N.12161|N.22682	http://amigo.geneontology.org/cgi-bin/amigo/term_details?term=GO:0070566
defense response by callose deposition	Gene Ontology Slim	GO:0052542	3	23	0.0344571	0.113556	N.20131|N.7301|N.17244	http://amigo.geneontology.org/cgi-bin/amigo/term_details?term=GO:0052542
acid-amino acid ligase activity	Gene Ontology Slim	GO:0016881	3	23	0.0344571	0.113556	N.881|N.15632|N.17524	http://amigo.geneontology.org/cgi-bin/amigo/term_details?term=GO:0016881
leaf morphogenesis	Gene Ontology Slim	GO:0009965	7	104	0.035233	0.115973	N.11523|N.22793|N.5896|N.7732|N.7708|N.18980|N.14017	http://amigo.geneontology.org/cgi-bin/amigo/term_details?term=GO:0009965
transferase activity, transferring acyl groups other than amino-acyl groups	Gene Ontology Slim	GO:0016747	15	306	0.0356396	0.116741	N.23850|N.21792|N.28509|N.11072|N.1491|N.10831|N.10830|N.23035|N.12228|N.24302|N.25778|N.15651|N.5988|N.5997|N.17098	http://amigo.geneontology.org/cgi-bin/amigo/term_details?term=GO:0016747
monooxygenase activity	Gene Ontology Slim	GO:0004497	13	253	0.0356836	0.116741	N.11062|N.11060|N.16439|N.20131|N.22942|N.15206|N.13314|N.11105|N.17934|N.26814|N.9848|N.11102|N.7301	http://amigo.geneontology.org/cgi-bin/amigo/term_details?term=GO:0004497
anion homeostasis	Gene Ontology Slim	GO:0055081	4	41	0.0357493	0.116741	N.18410|N.19608|N.13292|N.9408	http://amigo.geneontology.org/cgi-bin/amigo/term_details?term=GO:0055081
choline biosynthesis I	BioCyc	PWY-3385	2	9	0.0358311	0.116741	N.26808|N.18837	http://biocyc.org/ARA/NEW-IMAGE?type=NIL&object=PWY-3385
cellular response to biotic stimulus	Gene Ontology Slim	GO:0071216	2	9	0.0358311	0.116741	N.13283|N.4263	http://amigo.geneontology.org/cgi-bin/amigo/term_details?term=GO:0071216
thiamine-containing compound metabolic process	Gene Ontology Slim	GO:0042723	2	9	0.0358311	0.116741	N.25264|N.21757	http://amigo.geneontology.org/cgi-bin/amigo/term_details?term=GO:0042723
thiamine metabolic process	Gene Ontology Slim	GO:0006772	2	9	0.0358311	0.116741	N.25264|N.21757	http://amigo.geneontology.org/cgi-bin/amigo/term_details?term=GO:0006772
cyclohydrolase activity	Gene Ontology Slim	GO:0019238	2	9	0.0358311	0.116741	N.6765|N.5995	http://amigo.geneontology.org/cgi-bin/amigo/term_details?term=GO:0019238
organ boundary specification between lateral organs and the meristem	Gene Ontology Slim	GO:0010199	2	9	0.0358311	0.116741	N.4185|N.6338	http://amigo.geneontology.org/cgi-bin/amigo/term_details?term=GO:0010199
glucan biosynthetic process	Gene Ontology Slim	GO:0009250	7	105	0.0367201	0.119494	N.22682|N.11608|N.21687|N.2699|N.16292|N.24663|N.19896	http://amigo.geneontology.org/cgi-bin/amigo/term_details?term=GO:0009250
cellular response to organic cyclic compound	Gene Ontology Slim	GO:0071407	9	153	0.037404	0.121574	N.14041|N.20604|N.28251|N.5744|N.10807|N.29456|N.30392|N.10809|N.8988	http://amigo.geneontology.org/cgi-bin/amigo/term_details?term=GO:0071407
drug metabolic process	Gene Ontology Slim	GO:0017144	23	531	0.0375202	0.121806	N.6765|N.6171|N.23568|N.28817|N.21757|N.4087|N.14041|N.18181|N.13283|N.13697|N.2059|N.26905|N.16393|N.22078|N.17244|N.21785|N.29411|N.1491|N.21667|N.25264|N.29232|N.17415|N.22886	http://amigo.geneontology.org/cgi-bin/amigo/term_details?term=GO:0017144
anthocyanidin modification (Arabidopsis)	BioCyc	PWY-7450	3	24	0.0379871	0.122663	N.25424|N.10831|N.10830	http://biocyc.org/ARA/NEW-IMAGE?type=NIL&object=PWY-7450
inflorescence development	Gene Ontology Slim	GO:0010229	3	24	0.0379871	0.122663	N.88|N.22793|N.11617	http://amigo.geneontology.org/cgi-bin/amigo/term_details?term=GO:0010229
zinc ion transmembrane transporter activity	Gene Ontology Slim	GO:0005385	3	24	0.0379871	0.122663	N.7807|N.11270|N.19521	http://amigo.geneontology.org/cgi-bin/amigo/term_details?term=GO:0005385
asymmetric cell division	Gene Ontology Slim	GO:0008356	3	24	0.0379871	0.122663	N.13592|N.6592|N.27667	http://amigo.geneontology.org/cgi-bin/amigo/term_details?term=GO:0008356
phosphate ion transmembrane transporter activity	Gene Ontology Slim	GO:0015114	3	24	0.0379871	0.122663	N.30158|N.21316|N.26651	http://amigo.geneontology.org/cgi-bin/amigo/term_details?term=GO:0015114
peptidase activity	Gene Ontology Slim	GO:0008233	21	475	0.0380914	0.122854	N.7252|N.8103|N.12149|N.28741|N.10871|N.9439|N.4701|N.15500|N.17877|N.6718|N.13563|N.2170|N.2034|N.8105|N.7044|N.16826|N.15422|N.12147|N.2875|N.10313|N.7097	http://amigo.geneontology.org/cgi-bin/amigo/term_details?term=GO:0008233
extracellular space	Gene Ontology Slim	GO:0005615	9	154	0.0386591	0.124538	N.4425|N.23568|N.4099|N.2170|N.2034|N.14901|N.15422|N.28083|N.13725	http://amigo.geneontology.org/cgi-bin/amigo/term_details?term=GO:0005615
vitamin binding	Gene Ontology Slim	GO:0019842	7	107	0.0398169	0.128116	N.15412|N.17961|N.28251|N.18837|N.29456|N.5848|N.5056	http://amigo.geneontology.org/cgi-bin/amigo/term_details?term=GO:0019842
carboxylic acid catabolic process	Gene Ontology Slim	GO:0046395	8	131	0.0404003	0.129686	N.30044|N.24296|N.25091|N.1324|N.5056|N.13697|N.14010|N.21785	http://amigo.geneontology.org/cgi-bin/amigo/term_details?term=GO:0046395
organic acid catabolic process	Gene Ontology Slim	GO:0016054	8	131	0.0404003	0.129686	N.30044|N.24296|N.25091|N.1324|N.5056|N.13697|N.14010|N.21785	http://amigo.geneontology.org/cgi-bin/amigo/term_details?term=GO:0016054
starch metabolic process	Gene Ontology Slim	GO:0005982	5	63	0.0404859	0.129808	N.2699|N.2554|N.19029|N.22682|N.16292	http://amigo.geneontology.org/cgi-bin/amigo/term_details?term=GO:0005982
salicylic acid metabolic process	Gene Ontology Slim	GO:0009696	4	43	0.0410029	0.131311	N.28817|N.13283|N.17244|N.2059	http://amigo.geneontology.org/cgi-bin/amigo/term_details?term=GO:0009696
zinc ion transmembrane transport	Gene Ontology Slim	GO:0071577	3	25	0.0416939	0.132898	N.7807|N.11270|N.19521	http://amigo.geneontology.org/cgi-bin/amigo/term_details?term=GO:0071577
regulation of transcription from RNA polymerase II promoter in response to stress	Gene Ontology Slim	GO:0043618	3	25	0.0416939	0.132898	N.13592|N.6592|N.27667	http://amigo.geneontology.org/cgi-bin/amigo/term_details?term=GO:0043618
regulation of secondary metabolite biosynthetic process	Gene Ontology Slim	GO:1900376	3	25	0.0416939	0.132898	N.8472|N.17957|N.22373	http://amigo.geneontology.org/cgi-bin/amigo/term_details?term=GO:1900376
plant-type primary cell wall biogenesis	Gene Ontology Slim	GO:0009833	3	25	0.0416939	0.132898	N.24663|N.19896|N.21687	http://amigo.geneontology.org/cgi-bin/amigo/term_details?term=GO:0009833
abscisic acid biosynthesis	BioCyc	PWY-695	2	10	0.0422205	0.133172	N.3201|N.13057	http://biocyc.org/ARA/NEW-IMAGE?type=NIL&object=PWY-695
gibberellin biosynthesis III (early C-13 hydroxylation)	BioCyc	PWY-5035	2	10	0.0422205	0.133172	N.11873|N.2498	http://biocyc.org/ARA/NEW-IMAGE?type=NIL&object=PWY-5035
hydrotropism	Gene Ontology Slim	GO:0010274	2	10	0.0422205	0.133172	N.15044|N.27974	http://amigo.geneontology.org/cgi-bin/amigo/term_details?term=GO:0010274
regulatory RNA binding	Gene Ontology Slim	GO:0061980	2	10	0.0422205	0.133172	N.19959|N.4593	http://amigo.geneontology.org/cgi-bin/amigo/term_details?term=GO:0061980
phosphatidate phosphatase activity	Gene Ontology Slim	GO:0008195	2	10	0.0422205	0.133172	N.3389|N.3324	http://amigo.geneontology.org/cgi-bin/amigo/term_details?term=GO:0008195
protein-disulfide reductase activity	Gene Ontology Slim	GO:0047134	2	10	0.0422205	0.133172	N.12309|N.10073	http://amigo.geneontology.org/cgi-bin/amigo/term_details?term=GO:0047134
glycogen biosynthetic process	Gene Ontology Slim	GO:0005978	2	10	0.0422205	0.133172	N.2699|N.22682	http://amigo.geneontology.org/cgi-bin/amigo/term_details?term=GO:0005978
photoprotection	Gene Ontology Slim	GO:0010117	2	10	0.0422205	0.133172	N.9819|N.30086	http://amigo.geneontology.org/cgi-bin/amigo/term_details?term=GO:0010117
procambium histogenesis	Gene Ontology Slim	GO:0010067	2	10	0.0422205	0.133172	N.29928|N.8427	http://amigo.geneontology.org/cgi-bin/amigo/term_details?term=GO:0010067
developmental vegetative growth	Gene Ontology Slim	GO:0080186	2	10	0.0422205	0.133172	N.11523|N.9439	http://amigo.geneontology.org/cgi-bin/amigo/term_details?term=GO:0080186
glycosyl compound metabolic process	Gene Ontology Slim	GO:1901657	10	182	0.0424819	0.133841	N.6623|N.23552|N.26310|N.20131|N.22172|N.7301|N.30032|N.19337|N.30533|N.25995	http://amigo.geneontology.org/cgi-bin/amigo/term_details?term=GO:1901657
cellular polysaccharide biosynthetic process	Gene Ontology Slim	GO:0033692	9	157	0.0425953	0.134044	N.22682|N.11608|N.21687|N.2699|N.16292|N.24663|N.5988|N.19896|N.20590	http://amigo.geneontology.org/cgi-bin/amigo/term_details?term=GO:0033692
Fructose and mannose metabolism	KEGG PATHWAY	ath00051	5	64	0.0426926	0.134117	N.10894|N.10889|N.20095|N.24044|N.9059	http://www.genome.jp/kegg-bin/show_pathway?ath00051/ath:AT4G37840%09red/ath:AT5G51970%09red/ath:AT5G66460%09red/ath:AT4G26270%09red
plastoglobule	Gene Ontology Slim	GO:0010287	5	64	0.0426926	0.134117	N.4361|N.1491|N.13829|N.30315|N.13828	http://amigo.geneontology.org/cgi-bin/amigo/term_details?term=GO:0010287
flavonoid metabolic process	Gene Ontology Slim	GO:0009812	6	86	0.0430043	0.13494	N.7437|N.10831|N.10830|N.16393|N.5848|N.9848	http://amigo.geneontology.org/cgi-bin/amigo/term_details?term=GO:0009812
cell growth	Gene Ontology Slim	GO:0016049	18	398	0.043685	0.136768	N.2336|N.1981|N.30533|N.2095|N.2498|N.2592|N.22791|N.10547|N.18615|N.6623|N.11873|N.4187|N.12309|N.10807|N.15651|N.10809|N.10073|N.14017	http://amigo.geneontology.org/cgi-bin/amigo/term_details?term=GO:0016049
unidimensional cell growth	Gene Ontology Slim	GO:0009826	14	288	0.0436874	0.136768	N.1981|N.6623|N.2095|N.2498|N.2592|N.22791|N.10547|N.18615|N.11873|N.2336|N.12309|N.15651|N.30533|N.10073	http://amigo.geneontology.org/cgi-bin/amigo/term_details?term=GO:0009826
alpha-Linolenic acid metabolism	KEGG PATHWAY	ath00592	4	44	0.0437849	0.136837	N.14464|N.12160|N.9671|N.24271	http://www.genome.jp/kegg-bin/show_pathway?ath00592/ath:AT1G76680%09red/ath:AT4G13010%09red/ath:AT1G76690%09red
cellular response to osmotic stress	Gene Ontology Slim	GO:0071470	4	44	0.0437849	0.136837	N.4187|N.12515|N.19161|N.28819	http://amigo.geneontology.org/cgi-bin/amigo/term_details?term=GO:0071470
carpel development	Gene Ontology Slim	GO:0048440	5	65	0.0449702	0.14038	N.88|N.1393|N.12274|N.11088|N.16055	http://amigo.geneontology.org/cgi-bin/amigo/term_details?term=GO:0048440
cell differentiation	Gene Ontology Slim	GO:0030154	27	659	0.0452915	0.141221	N.9059|N.10547|N.25288|N.19663|N.25167|N.29928|N.5863|N.4187|N.17957|N.8427|N.11554|N.2034|N.2365|N.10073|N.10514|N.2336|N.12806|N.18841|N.8472|N.24724|N.894|N.13373|N.18615|N.12515|N.12309|N.15499|N.2170	http://amigo.geneontology.org/cgi-bin/amigo/term_details?term=GO:0030154
ABC transporters	KEGG PATHWAY	ath02010	3	26	0.0455754	0.141539	N.12302|N.21100|N.6742	http://www.genome.jp/kegg-bin/show_pathway?ath02010/ath:AT3G28345%09red/ath:AT4G25960%09red
jasmonic acid biosynthetic process	Gene Ontology Slim	GO:0009695	3	26	0.0455754	0.141539	N.24271|N.9671|N.12308	http://amigo.geneontology.org/cgi-bin/amigo/term_details?term=GO:0009695
regulation of DNA-templated transcription in response to stress	Gene Ontology Slim	GO:0043620	3	26	0.0455754	0.141539	N.13592|N.6592|N.27667	http://amigo.geneontology.org/cgi-bin/amigo/term_details?term=GO:0043620
regulation of secondary cell wall biogenesis	Gene Ontology Slim	GO:2000652	3	26	0.0455754	0.141539	N.17267|N.17957|N.24724	http://amigo.geneontology.org/cgi-bin/amigo/term_details?term=GO:2000652
cytoplasmic vesicle	Gene Ontology Slim	GO:0031410	27	661	0.0466284	0.144444	N.4361|N.30315|N.3136|N.11088|N.10870|N.22791|N.4701|N.13829|N.13828|N.16055|N.28083|N.13725|N.26799|N.15482|N.4425|N.17719|N.7573|N.21968|N.24120|N.30032|N.24489|N.21411|N.28296|N.20639|N.13563|N.29232|N.18269	http://amigo.geneontology.org/cgi-bin/amigo/term_details?term=GO:0031410
cellular polysaccharide catabolic process	Gene Ontology Slim	GO:0044247	4	45	0.0466703	0.144444	N.19029|N.16292|N.2554|N.28354	http://amigo.geneontology.org/cgi-bin/amigo/term_details?term=GO:0044247
glucan catabolic process	Gene Ontology Slim	GO:0009251	4	45	0.0466703	0.144444	N.19029|N.16292|N.2554|N.28354	http://amigo.geneontology.org/cgi-bin/amigo/term_details?term=GO:0009251
ubiquitin-protein transferase activity	Gene Ontology Slim	GO:0004842	18	402	0.0471266	0.145691	N.12743|N.20260|N.3383|N.12534|N.29534|N.10858|N.7593|N.5501|N.14758|N.27921|N.7313|N.13258|N.13287|N.18841|N.9469|N.23909|N.17507|N.18117	http://amigo.geneontology.org/cgi-bin/amigo/term_details?term=GO:0004842
intracellular vesicle	Gene Ontology Slim	GO:0097708	27	662	0.0473076	0.146084	N.4361|N.30315|N.3136|N.11088|N.10870|N.22791|N.4701|N.13829|N.13828|N.16055|N.28083|N.13725|N.26799|N.15482|N.4425|N.17719|N.7573|N.21968|N.24120|N.30032|N.24489|N.21411|N.28296|N.20639|N.13563|N.29232|N.18269	http://amigo.geneontology.org/cgi-bin/amigo/term_details?term=GO:0097708
trans-Golgi network	Gene Ontology Slim	GO:0005802	13	265	0.0478136	0.147479	N.88|N.4425|N.17719|N.28296|N.21687|N.21411|N.10870|N.24663|N.3136|N.18269|N.19896|N.24120|N.15482	http://amigo.geneontology.org/cgi-bin/amigo/term_details?term=GO:0005802
primary alcohol metabolic process	Gene Ontology Slim	GO:0034308	2	11	0.0489976	0.149773	N.18837|N.1491	http://amigo.geneontology.org/cgi-bin/amigo/term_details?term=GO:0034308
negative regulation of cell growth	Gene Ontology Slim	GO:0030308	2	11	0.0489976	0.149773	N.10809|N.10807	http://amigo.geneontology.org/cgi-bin/amigo/term_details?term=GO:0030308
fruit dehiscence	Gene Ontology Slim	GO:0010047	2	11	0.0489976	0.149773	N.12274|N.20095	http://amigo.geneontology.org/cgi-bin/amigo/term_details?term=GO:0010047
primary meristem tissue development	Gene Ontology Slim	GO:0010065	2	11	0.0489976	0.149773	N.29928|N.8427	http://amigo.geneontology.org/cgi-bin/amigo/term_details?term=GO:0010065
copper ion transmembrane transporter activity	Gene Ontology Slim	GO:0005375	2	11	0.0489976	0.149773	N.5718|N.5679	http://amigo.geneontology.org/cgi-bin/amigo/term_details?term=GO:0005375
calcium-dependent phospholipid binding	Gene Ontology Slim	GO:0005544	2	11	0.0489976	0.149773	N.618|N.16958	http://amigo.geneontology.org/cgi-bin/amigo/term_details?term=GO:0005544
copper ion transmembrane transport	Gene Ontology Slim	GO:0035434	2	11	0.0489976	0.149773	N.5718|N.5679	http://amigo.geneontology.org/cgi-bin/amigo/term_details?term=GO:0035434
endocytic vesicle	Gene Ontology Slim	GO:0030139	2	11	0.0489976	0.149773	N.28083|N.13725	http://amigo.geneontology.org/cgi-bin/amigo/term_details?term=GO:0030139
response to carbohydrate	Gene Ontology Slim	GO:0009743	8	137	0.0496411	0.15153	N.12792|N.26492|N.2928|N.13697|N.14693|N.15422|N.5507|N.21785	http://amigo.geneontology.org/cgi-bin/amigo/term_details?term=GO:0009743
cellular carbohydrate catabolic process	Gene Ontology Slim	GO:0044275	5	67	0.0497395	0.15153	N.2554|N.19029|N.16292|N.27508|N.28354	http://amigo.geneontology.org/cgi-bin/amigo/term_details?term=GO:0044275
beta-glucosidase activity	Gene Ontology Slim	GO:0008422	5	67	0.0497395	0.15153	N.28878|N.23568|N.7573|N.21968|N.12849	http://amigo.geneontology.org/cgi-bin/amigo/term_details?term=GO:0008422
nuclease activity	Gene Ontology Slim	GO:0004518	11	214	0.0503817	0.153315	N.11603|N.379|N.11607|N.7437|N.11605|N.11604|N.375|N.28327|N.14147|N.13169|N.4593	http://amigo.geneontology.org/cgi-bin/amigo/term_details?term=GO:0004518
positive regulation of transcription by RNA polymerase II	Gene Ontology Slim	GO:0045944	11	215	0.0516974	0.157143	N.25880|N.13592|N.20606|N.6592|N.25288|N.20799|N.11554|N.5823|N.20079|N.5863|N.27667	http://amigo.geneontology.org/cgi-bin/amigo/term_details?term=GO:0045944
magnesium-dependent protein serine/threonine phosphatase activity	Gene Ontology Slim	GO:0004724	5	68	0.0522312	0.158588	N.14560|N.20263|N.30175|N.142|N.21786	http://amigo.geneontology.org/cgi-bin/amigo/term_details?term=GO:0004724
developmental growth involved in morphogenesis	Gene Ontology Slim	GO:0060560	15	324	0.0526945	0.159789	N.1981|N.6623|N.2095|N.2498|N.2592|N.22791|N.10547|N.18615|N.11873|N.2336|N.12309|N.11554|N.15651|N.30533|N.10073	http://amigo.geneontology.org/cgi-bin/amigo/term_details?term=GO:0060560
O-acetyltransferase activity	Gene Ontology Slim	GO:0016413	4	47	0.05275	0.159789	N.12228|N.17098|N.5988|N.11072	http://amigo.geneontology.org/cgi-bin/amigo/term_details?term=GO:0016413
polysaccharide catabolic process	Gene Ontology Slim	GO:0000272	9	164	0.052803	0.159789	N.23568|N.21667|N.19029|N.16292|N.28354|N.22078|N.29232|N.17415|N.2554	http://amigo.geneontology.org/cgi-bin/amigo/term_details?term=GO:0000272
cellular carbohydrate biosynthetic process	Gene Ontology Slim	GO:0034637	10	190	0.0532733	0.161033	N.7116|N.11608|N.21687|N.2699|N.16292|N.24663|N.22682|N.5988|N.19896|N.20590	http://amigo.geneontology.org/cgi-bin/amigo/term_details?term=GO:0034637
ubiquitin-like protein transferase activity	Gene Ontology Slim	GO:0019787	18	409	0.053607	0.161862	N.12743|N.20260|N.3383|N.12534|N.29534|N.10858|N.7593|N.5501|N.14758|N.27921|N.7313|N.13258|N.13287|N.18841|N.9469|N.23909|N.17507|N.18117	http://amigo.geneontology.org/cgi-bin/amigo/term_details?term=GO:0019787
side of membrane	Gene Ontology Slim	GO:0098552	3	28	0.0538519	0.162421	N.7708|N.17877|N.7732	http://amigo.geneontology.org/cgi-bin/amigo/term_details?term=GO:0098552
Starch and sucrose metabolism	KEGG PATHWAY	ath00500	9	165	0.0543809	0.163926	N.7116|N.2699|N.19029|N.12849|N.28354|N.22682|N.28878|N.2554|N.24044	http://www.genome.jp/kegg-bin/show_pathway?ath00500/ath:AT1G69830%09red/ath:AT4G37840%09red/ath:AT1G71380%09red/ath:AT4G39210%09red/ath:AT2G40840%09red/ath:AT5G65140%09red/ath:AT1G26560%09red/ath:AT1G02850%09red
toxin metabolic process	Gene Ontology Slim	GO:0009404	5	69	0.0547945	0.16499	N.88|N.26208|N.29311|N.8411|N.26523	http://amigo.geneontology.org/cgi-bin/amigo/term_details?term=GO:0009404
protein self-association	Gene Ontology Slim	GO:0043621	6	92	0.0554153	0.166675	N.29677|N.5678|N.25167|N.26114|N.11114|N.25343	http://amigo.geneontology.org/cgi-bin/amigo/term_details?term=GO:0043621
chlorogenic acid biosynthesis II	BioCyc	PWY-6040	2	12	0.0561361	0.166905	N.24302|N.23035	http://biocyc.org/ARA/NEW-IMAGE?type=NIL&object=PWY-6040
flavonoid biosynthesis (in equisetum)	BioCyc	PWY-6787	2	12	0.0561361	0.166905	N.5848|N.5890	http://biocyc.org/ARA/NEW-IMAGE?type=NIL&object=PWY-6787
glucosinolate biosynthesis from phenylalanine	BioCyc	PWY-2821	2	12	0.0561361	0.166905	N.20131|N.7301	http://biocyc.org/ARA/NEW-IMAGE?type=NIL&object=PWY-2821
indoleacetic acid biosynthetic process	Gene Ontology Slim	GO:0009684	2	12	0.0561361	0.166905	N.20131|N.7301	http://amigo.geneontology.org/cgi-bin/amigo/term_details?term=GO:0009684
camalexin metabolic process	Gene Ontology Slim	GO:0052317	2	12	0.0561361	0.166905	N.88|N.26208	http://amigo.geneontology.org/cgi-bin/amigo/term_details?term=GO:0052317
disaccharide catabolic process	Gene Ontology Slim	GO:0046352	2	12	0.0561361	0.166905	N.19029|N.27508	http://amigo.geneontology.org/cgi-bin/amigo/term_details?term=GO:0046352
specification of floral organ identity	Gene Ontology Slim	GO:0010093	2	12	0.0561361	0.166905	N.5863|N.1393	http://amigo.geneontology.org/cgi-bin/amigo/term_details?term=GO:0010093
ammonium transmembrane transport	Gene Ontology Slim	GO:0072488	2	12	0.0561361	0.166905	N.26114|N.22555	http://amigo.geneontology.org/cgi-bin/amigo/term_details?term=GO:0072488
primary amine oxidase activity	Gene Ontology Slim	GO:0008131	2	12	0.0561361	0.166905	N.26648|N.4099	http://amigo.geneontology.org/cgi-bin/amigo/term_details?term=GO:0008131
negative regulation of catabolic process	Gene Ontology Slim	GO:0009895	2	12	0.0561361	0.166905	N.15979|N.13244	http://amigo.geneontology.org/cgi-bin/amigo/term_details?term=GO:0009895
ammonium transmembrane transporter activity	Gene Ontology Slim	GO:0008519	2	12	0.0561361	0.166905	N.26114|N.22555	http://amigo.geneontology.org/cgi-bin/amigo/term_details?term=GO:0008519
camalexin biosynthetic process	Gene Ontology Slim	GO:0010120	2	12	0.0561361	0.166905	N.88|N.26208	http://amigo.geneontology.org/cgi-bin/amigo/term_details?term=GO:0010120
polysaccharide biosynthetic process	Gene Ontology Slim	GO:0000271	10	192	0.0562303	0.167003	N.22682|N.11608|N.21687|N.2699|N.16292|N.18181|N.24663|N.5988|N.19896|N.20590	http://amigo.geneontology.org/cgi-bin/amigo/term_details?term=GO:0000271
cellular catabolic process	Gene Ontology Slim	GO:0044248	46	1255	0.0567282	0.168298	N.19251|N.28662|N.1324|N.6171|N.23568|N.13244|N.9469|N.4054|N.30044|N.4087|N.18584|N.25091|N.21546|N.29311|N.27508|N.13697|N.5501|N.18841|N.10495|N.17507|N.2034|N.7252|N.12743|N.16292|N.7437|N.26905|N.19029|N.26523|N.28354|N.28252|N.22078|N.30032|N.15422|N.21785|N.3201|N.24296|N.12534|N.21667|N.8411|N.29232|N.2170|N.17415|N.26208|N.5056|N.14010|N.2554	http://amigo.geneontology.org/cgi-bin/amigo/term_details?term=GO:0044248
organic hydroxy compound metabolic process	Gene Ontology Slim	GO:1901615	14	300	0.0568002	0.168328	N.3201|N.11523|N.26814|N.1491|N.5690|N.24663|N.16393|N.22942|N.28817|N.13283|N.18837|N.17244|N.13058|N.2059	http://amigo.geneontology.org/cgi-bin/amigo/term_details?term=GO:1901615
regulation of reproductive process	Gene Ontology Slim	GO:2000241	15	328	0.057142	0.169156	N.18403|N.9439|N.18615|N.30175|N.11554|N.29393|N.12309|N.30388|N.173|N.13708|N.12274|N.402|N.10073|N.25995|N.15499	http://amigo.geneontology.org/cgi-bin/amigo/term_details?term=GO:2000241
regulation of cell death	Gene Ontology Slim	GO:0010941	5	70	0.0574294	0.169638	N.27539|N.9469|N.14041|N.4263|N.5501	http://amigo.geneontology.org/cgi-bin/amigo/term_details?term=GO:0010941
defense response to oomycetes	Gene Ontology Slim	GO:0002229	5	70	0.0574294	0.169638	N.13283|N.20604|N.20200|N.8988|N.5890	http://amigo.geneontology.org/cgi-bin/amigo/term_details?term=GO:0002229
oxidoreductase activity, acting on the CH-NH group of donors	Gene Ontology Slim	GO:0016645	3	29	0.058241	0.171124	N.14010|N.4099|N.25091	http://amigo.geneontology.org/cgi-bin/amigo/term_details?term=GO:0016645
anthocyanin-containing compound biosynthetic process	Gene Ontology Slim	GO:0009718	3	29	0.058241	0.171124	N.10831|N.10830|N.7437	http://amigo.geneontology.org/cgi-bin/amigo/term_details?term=GO:0009718
plant-type cell wall loosening	Gene Ontology Slim	GO:0009828	3	29	0.058241	0.171124	N.2592|N.22791|N.20095	http://amigo.geneontology.org/cgi-bin/amigo/term_details?term=GO:0009828
zinc ion transport	Gene Ontology Slim	GO:0006829	3	29	0.058241	0.171124	N.7807|N.11270|N.19521	http://amigo.geneontology.org/cgi-bin/amigo/term_details?term=GO:0006829
fatty acid biosynthetic process	Gene Ontology Slim	GO:0006633	8	142	0.0583099	0.171124	N.30258|N.23850|N.28509|N.16546|N.24271|N.27539|N.9671|N.14693	http://amigo.geneontology.org/cgi-bin/amigo/term_details?term=GO:0006633
carbohydrate transport	Gene Ontology Slim	GO:0008643	8	142	0.0583099	0.171124	N.6561|N.22555|N.16403|N.30166|N.15028|N.3136|N.2293|N.16735	http://amigo.geneontology.org/cgi-bin/amigo/term_details?term=GO:0008643
calcium ion binding	Gene Ontology Slim	GO:0005509	11	220	0.058622	0.171855	N.618|N.24167|N.23183|N.25240|N.16958|N.25749|N.11776|N.11775|N.420|N.2554|N.14407	http://amigo.geneontology.org/cgi-bin/amigo/term_details?term=GO:0005509
sulfur compound biosynthetic process	Gene Ontology Slim	GO:0044272	8	143	0.0601513	0.176148	N.88|N.30258|N.17098|N.26208|N.20131|N.25264|N.7301|N.21757	http://amigo.geneontology.org/cgi-bin/amigo/term_details?term=GO:0044272
hydrolase activity, acting on ester bonds	Gene Ontology Slim	GO:0016788	35	922	0.0608109	0.177888	N.19251|N.2677|N.3389|N.10547|N.1464|N.25778|N.11603|N.379|N.11607|N.11605|N.11604|N.14041|N.375|N.13169|N.7437|N.2747|N.3521|N.22078|N.23850|N.14147|N.13251|N.6523|N.18237|N.21786|N.20263|N.7116|N.23183|N.21667|N.30175|N.14560|N.26808|N.28327|N.3324|N.142|N.4593	http://amigo.geneontology.org/cgi-bin/amigo/term_details?term=GO:0016788
regulation of timing of transition from vegetative to reproductive phase	Gene Ontology Slim	GO:0048510	3	30	0.0627931	0.182065	N.6623|N.17896|N.30533	http://amigo.geneontology.org/cgi-bin/amigo/term_details?term=GO:0048510
cellular monovalent inorganic cation homeostasis	Gene Ontology Slim	GO:0030004	3	30	0.0627931	0.182065	N.21411|N.23183|N.20639	http://amigo.geneontology.org/cgi-bin/amigo/term_details?term=GO:0030004
regulation of timing of meristematic phase transition	Gene Ontology Slim	GO:0048506	3	30	0.0627931	0.182065	N.6623|N.17896|N.30533	http://amigo.geneontology.org/cgi-bin/amigo/term_details?term=GO:0048506
umbelliferone biosynthesis	BioCyc	PWY-6982	2	13	0.0636108	0.182065	N.5775|N.25869	http://biocyc.org/ARA/NEW-IMAGE?type=NIL&object=PWY-6982
response to amino acid	Gene Ontology Slim	GO:0043200	2	13	0.0636108	0.182065	N.88|N.23701	http://amigo.geneontology.org/cgi-bin/amigo/term_details?term=GO:0043200
indole phytoalexin metabolic process	Gene Ontology Slim	GO:0046217	2	13	0.0636108	0.182065	N.88|N.26208	http://amigo.geneontology.org/cgi-bin/amigo/term_details?term=GO:0046217
chromatin silencing by small RNA	Gene Ontology Slim	GO:0031048	2	13	0.0636108	0.182065	N.16000|N.4593	http://amigo.geneontology.org/cgi-bin/amigo/term_details?term=GO:0031048
regulation of defense response to virus	Gene Ontology Slim	GO:0050688	2	13	0.0636108	0.182065	N.14693|N.24242	http://amigo.geneontology.org/cgi-bin/amigo/term_details?term=GO:0050688
indoleacetic acid metabolic process	Gene Ontology Slim	GO:0009683	2	13	0.0636108	0.182065	N.20131|N.7301	http://amigo.geneontology.org/cgi-bin/amigo/term_details?term=GO:0009683
glutamine family amino acid catabolic process	Gene Ontology Slim	GO:0009065	2	13	0.0636108	0.182065	N.14010|N.25091	http://amigo.geneontology.org/cgi-bin/amigo/term_details?term=GO:0009065
oligosaccharide catabolic process	Gene Ontology Slim	GO:0009313	2	13	0.0636108	0.182065	N.19029|N.27508	http://amigo.geneontology.org/cgi-bin/amigo/term_details?term=GO:0009313
catalytic activity, acting on a glycoprotein	Gene Ontology Slim	GO:0140103	2	13	0.0636108	0.182065	N.18231|N.27508	http://amigo.geneontology.org/cgi-bin/amigo/term_details?term=GO:0140103
specification of plant organ identity	Gene Ontology Slim	GO:0090701	2	13	0.0636108	0.182065	N.5863|N.1393	http://amigo.geneontology.org/cgi-bin/amigo/term_details?term=GO:0090701
phytoalexin biosynthetic process	Gene Ontology Slim	GO:0052315	2	13	0.0636108	0.182065	N.88|N.26208	http://amigo.geneontology.org/cgi-bin/amigo/term_details?term=GO:0052315
phytoalexin metabolic process	Gene Ontology Slim	GO:0052314	2	13	0.0636108	0.182065	N.88|N.26208	http://amigo.geneontology.org/cgi-bin/amigo/term_details?term=GO:0052314
regulation of cellular amine metabolic process	Gene Ontology Slim	GO:0033238	2	13	0.0636108	0.182065	N.19161|N.22592	http://amigo.geneontology.org/cgi-bin/amigo/term_details?term=GO:0033238
regulation of immune effector process	Gene Ontology Slim	GO:0002697	2	13	0.0636108	0.182065	N.14693|N.24242	http://amigo.geneontology.org/cgi-bin/amigo/term_details?term=GO:0002697
positive regulation of isoprenoid metabolic process	Gene Ontology Slim	GO:0045828	2	13	0.0636108	0.182065	N.11523|N.24663	http://amigo.geneontology.org/cgi-bin/amigo/term_details?term=GO:0045828
primary shoot apical meristem specification	Gene Ontology Slim	GO:0010072	2	13	0.0636108	0.182065	N.29928|N.8427	http://amigo.geneontology.org/cgi-bin/amigo/term_details?term=GO:0010072
regulation of cellular amino acid metabolic process	Gene Ontology Slim	GO:0006521	2	13	0.0636108	0.182065	N.19161|N.22592	http://amigo.geneontology.org/cgi-bin/amigo/term_details?term=GO:0006521
indole phytoalexin biosynthetic process	Gene Ontology Slim	GO:0009700	2	13	0.0636108	0.182065	N.88|N.26208	http://amigo.geneontology.org/cgi-bin/amigo/term_details?term=GO:0009700
organelle subcompartment	Gene Ontology Slim	GO:0031984	30	775	0.0646495	0.184844	N.11608|N.18269|N.4361|N.30315|N.13244|N.6945|N.10870|N.19896|N.10791|N.4815|N.3201|N.13829|N.24120|N.27974|N.17423|N.3136|N.24236|N.4425|N.17719|N.21687|N.17020|N.24663|N.13828|N.21411|N.28296|N.20639|N.88|N.14464|N.21152|N.15482	http://amigo.geneontology.org/cgi-bin/amigo/term_details?term=GO:0031984
organelle membrane	Gene Ontology Slim	GO:0031090	66	1902	0.0647309	0.184882	N.11077|N.20395|N.10894|N.11078|N.4361|N.16459|N.15028|N.24953|N.5988|N.30315|N.18835|N.16260|N.26814|N.9121|N.10870|N.21411|N.23860|N.10791|N.18181|N.21687|N.16546|N.13829|N.13828|N.12568|N.27974|N.4970|N.20590|N.24526|N.403|N.26651|N.3630|N.4425|N.17719|N.10889|N.7573|N.21968|N.2095|N.17633|N.15073|N.12967|N.22819|N.14767|N.26747|N.17160|N.18168|N.2119|N.7094|N.20639|N.11608|N.8561|N.10963|N.13…	http://amigo.geneontology.org/cgi-bin/amigo/term_details?term=GO:0031090
Pentose and glucuronate interconversions	KEGG PATHWAY	ath00040	6	96	0.0647718	0.184902	N.10889|N.13969|N.10894|N.22078|N.17415|N.21667	http://www.genome.jp/kegg-bin/show_pathway?ath00040/ath:AT5G61410%09red/ath:AT5G51970%09red/ath:AT5G55590%09red/ath:AT5G09280%09red/ath:AT3G43270%09red
organic substance transport	Gene Ontology Slim	GO:0071702	43	1175	0.0648795	0.185015	N.1981|N.11077|N.7836|N.14889|N.11078|N.16742|N.15028|N.7708|N.16322|N.15962|N.7732|N.25806|N.9121|N.22555|N.23701|N.30166|N.16735|N.3136|N.12568|N.4970|N.3336|N.24526|N.26799|N.8962|N.2589|N.6561|N.25136|N.25138|N.16403|N.12967|N.28512|N.20562|N.265|N.2293|N.17160|N.16867|N.8926|N.20616|N.20200|N.11448|N.25082|N.13422|N.3682	http://amigo.geneontology.org/cgi-bin/amigo/term_details?term=GO:0071702
protein homodimerization activity	Gene Ontology Slim	GO:0042803	8	146	0.0658926	0.187511	N.11608|N.11088|N.14041|N.25264|N.16055|N.7732|N.7708|N.14017	http://amigo.geneontology.org/cgi-bin/amigo/term_details?term=GO:0042803
glycerolipid metabolic process	Gene Ontology Slim	GO:0046486	8	146	0.0658926	0.187511	N.19023|N.27513|N.1491|N.26492|N.2806|N.7486|N.5752|N.25341	http://amigo.geneontology.org/cgi-bin/amigo/term_details?term=GO:0046486
Cysteine and methionine metabolism	KEGG PATHWAY	ath00270	7	121	0.0662363	0.188391	N.3630|N.17961|N.17098|N.8369|N.15412|N.16558|N.5056	http://www.genome.jp/kegg-bin/show_pathway?ath00270/ath:AT3G26115%09red/ath:AT4G17260%09red/ath:AT4G13940%09red/ath:AT1G64660%09red/ath:AT2G30970%09red/ath:AT4G11280%09red/ath:AT3G13110%09red
zinc ion binding	Gene Ontology Slim	GO:0008270	20	480	0.0672115	0.190965	N.16633|N.22711|N.20671|N.17098|N.18403|N.10889|N.10894|N.5446|N.20610|N.25759|N.13287|N.29393|N.25264|N.13057|N.19757|N.21434|N.14010|N.20667|N.9439|N.22357	http://amigo.geneontology.org/cgi-bin/amigo/term_details?term=GO:0008270
cellular protein metabolic process	Gene Ontology Slim	GO:0044267	106	3214	0.0703992	0.199813	N.22617|N.9063|N.13855|N.10404|N.13582|N.28812|N.18429|N.9469|N.18159|N.12743|N.30355|N.5501|N.12829|N.8300|N.13287|N.25441|N.3813|N.12163|N.18841|N.29828|N.10964|N.11673|N.7593|N.18615|N.16068|N.2170|N.14880|N.13373|N.18277|N.15101|N.5520|N.15356|N.14758|N.18936|N.2875|N.14065|N.26267|N.14693|N.17422|N.11228|N.13258|N.15422|N.19959|N.20260|N.20263|N.23183|N.10858|N.3570|N.142|N.12792|N.28686|N.2…	http://amigo.geneontology.org/cgi-bin/amigo/term_details?term=GO:0044267
small molecule catabolic process	Gene Ontology Slim	GO:0044282	10	201	0.0708571	0.200903	N.30044|N.24296|N.26293|N.25091|N.1324|N.5056|N.13697|N.14010|N.21785|N.13969	http://amigo.geneontology.org/cgi-bin/amigo/term_details?term=GO:0044282
Taurine and hypotaurine metabolism	KEGG PATHWAY	ath00430	2	14	0.0713975	0.201386	N.18159|N.22225	http://www.genome.jp/kegg-bin/show_pathway?ath00430/ath:AT5G39890%09red/ath:AT2G42670%09red
jasmonic acid biosynthesis	BioCyc	PWY-735	2	14	0.0713975	0.201386	N.24271|N.9671	http://biocyc.org/ARA/NEW-IMAGE?type=NIL&object=PWY-735
potassium:proton antiporter activity	Gene Ontology Slim	GO:0015386	2	14	0.0713975	0.201386	N.24065|N.20639	http://amigo.geneontology.org/cgi-bin/amigo/term_details?term=GO:0015386
maintenance of shoot apical meristem identity	Gene Ontology Slim	GO:0010492	2	14	0.0713975	0.201386	N.4185|N.6338	http://amigo.geneontology.org/cgi-bin/amigo/term_details?term=GO:0010492
negative regulation of gibberellic acid mediated signaling pathway	Gene Ontology Slim	GO:0009938	2	14	0.0713975	0.201386	N.15825|N.18403	http://amigo.geneontology.org/cgi-bin/amigo/term_details?term=GO:0009938
ammonium transport	Gene Ontology Slim	GO:0015696	2	14	0.0713975	0.201386	N.26114|N.22555	http://amigo.geneontology.org/cgi-bin/amigo/term_details?term=GO:0015696
lyase activity	Gene Ontology Slim	GO:0016829	15	340	0.0720042	0.202887	N.17961|N.6765|N.7437|N.15687|N.18763|N.1335|N.17955|N.18837|N.17415|N.23288|N.25021|N.13244|N.322|N.5056|N.21757	http://amigo.geneontology.org/cgi-bin/amigo/term_details?term=GO:0016829
Zeatin biosynthesis	KEGG PATHWAY	ath00908	3	32	0.0723723	0.203608	N.16439|N.27836|N.4099	http://www.genome.jp/kegg-bin/show_pathway?ath00908/ath:AT4G29740%09red/ath:AT1G67110%09red/ath:AT1G68460%09red
oxidoreductase activity, acting on diphenols and related substances as donors	Gene Ontology Slim	GO:0016679	3	32	0.0723723	0.203608	N.4815|N.23628|N.26700	http://amigo.geneontology.org/cgi-bin/amigo/term_details?term=GO:0016679
peroxidase activity	Gene Ontology Slim	GO:0004601	7	124	0.0730034	0.205171	N.4087|N.4361|N.26905|N.6171|N.13829|N.30315|N.13828	http://amigo.geneontology.org/cgi-bin/amigo/term_details?term=GO:0004601
Ascorbate and aldarate metabolism	KEGG PATHWAY	ath00053	4	53	0.0734224	0.205817	N.13268|N.12654|N.4588|N.12885	http://www.genome.jp/kegg-bin/show_pathway?ath00053/ath:AT5G11540%09red/ath:AT4G26260%09red/ath:AT5G21100%09red/ath:AT1G23800%09red
solute:cation antiporter activity	Gene Ontology Slim	GO:0015298	4	53	0.0734224	0.205817	N.24953|N.24065|N.20639|N.4944	http://amigo.geneontology.org/cgi-bin/amigo/term_details?term=GO:0015298
regulation of programmed cell death	Gene Ontology Slim	GO:0043067	4	53	0.0734224	0.205817	N.27539|N.9469|N.4263|N.5501	http://amigo.geneontology.org/cgi-bin/amigo/term_details?term=GO:0043067
gynoecium development	Gene Ontology Slim	GO:0048467	5	76	0.0747327	0.209059	N.88|N.1393|N.12274|N.11088|N.16055	http://amigo.geneontology.org/cgi-bin/amigo/term_details?term=GO:0048467
alcohol biosynthetic process	Gene Ontology Slim	GO:0046165	5	76	0.0747327	0.209059	N.3201|N.5690|N.24663|N.13058|N.11523	http://amigo.geneontology.org/cgi-bin/amigo/term_details?term=GO:0046165
cell wall organization	Gene Ontology Slim	GO:0071555	20	487	0.0749005	0.209314	N.2336|N.11305|N.11608|N.21687|N.2592|N.21667|N.22791|N.10791|N.20131|N.28354|N.1335|N.20095|N.22078|N.538|N.17955|N.16260|N.12107|N.18181|N.13373|N.7301	http://amigo.geneontology.org/cgi-bin/amigo/term_details?term=GO:0071555
organonitrogen compound catabolic process	Gene Ontology Slim	GO:1901565	29	757	0.0752108	0.209965	N.28741|N.5501|N.23568|N.7044|N.13244|N.9469|N.12743|N.5056|N.13697|N.18841|N.25091|N.17507|N.2034|N.7252|N.4054|N.6718|N.12149|N.30032|N.15422|N.12147|N.21785|N.7097|N.15979|N.24296|N.12534|N.29232|N.2170|N.16826|N.14010	http://amigo.geneontology.org/cgi-bin/amigo/term_details?term=GO:1901565
Arginine and proline metabolism	KEGG PATHWAY	ath00330	4	54	0.0772141	0.215061	N.15412|N.14010|N.25091|N.12885	http://www.genome.jp/kegg-bin/show_pathway?ath00330/ath:AT5G38710%09red/ath:AT5G62530%09red/ath:AT1G23800%09red/ath:AT2G30970%09red
O-methyltransferase activity	Gene Ontology Slim	GO:0008171	3	33	0.0773919	0.215061	N.22886|N.3135|N.16393	http://amigo.geneontology.org/cgi-bin/amigo/term_details?term=GO:0008171
regulation of pollen tube growth	Gene Ontology Slim	GO:0080092	3	33	0.0773919	0.215061	N.12309|N.10073|N.18615	http://amigo.geneontology.org/cgi-bin/amigo/term_details?term=GO:0080092
starch biosynthetic process	Gene Ontology Slim	GO:0019252	3	33	0.0773919	0.215061	N.2699|N.16292|N.22682	http://amigo.geneontology.org/cgi-bin/amigo/term_details?term=GO:0019252
fucose metabolic process	Gene Ontology Slim	GO:0006004	3	33	0.0773919	0.215061	N.1151|N.21152|N.30032	http://amigo.geneontology.org/cgi-bin/amigo/term_details?term=GO:0006004
response to steroid hormone	Gene Ontology Slim	GO:0048545	5	77	0.0778632	0.215271	N.8988|N.5744|N.20604|N.10809|N.10807	http://amigo.geneontology.org/cgi-bin/amigo/term_details?term=GO:0048545
brassinosteroid mediated signaling pathway	Gene Ontology Slim	GO:0009742	5	77	0.0778632	0.215271	N.8988|N.5744|N.20604|N.10809|N.10807	http://amigo.geneontology.org/cgi-bin/amigo/term_details?term=GO:0009742
steroid hormone mediated signaling pathway	Gene Ontology Slim	GO:0043401	5	77	0.0778632	0.215271	N.8988|N.5744|N.20604|N.10809|N.10807	http://amigo.geneontology.org/cgi-bin/amigo/term_details?term=GO:0043401
cellular response to steroid hormone stimulus	Gene Ontology Slim	GO:0071383	5	77	0.0778632	0.215271	N.8988|N.5744|N.20604|N.10809|N.10807	http://amigo.geneontology.org/cgi-bin/amigo/term_details?term=GO:0071383
cation channel activity	Gene Ontology Slim	GO:0005261	5	77	0.0778632	0.215271	N.30543|N.12308|N.15073|N.30175|N.28340	http://amigo.geneontology.org/cgi-bin/amigo/term_details?term=GO:0005261
benzoate biosynthesis III (CoA-dependent, non-beta-oxidative)	BioCyc	PWY-6446	2	15	0.0794733	0.218944	N.5775|N.12885	http://biocyc.org/ARA/NEW-IMAGE?type=NIL&object=PWY-6446
modification by symbiont of host morphology or physiology	Gene Ontology Slim	GO:0044003	2	15	0.0794733	0.218944	N.19959|N.4593	http://amigo.geneontology.org/cgi-bin/amigo/term_details?term=GO:0044003
regulation of stomatal complex development	Gene Ontology Slim	GO:2000038	2	15	0.0794733	0.218944	N.88|N.16068	http://amigo.geneontology.org/cgi-bin/amigo/term_details?term=GO:2000038
immune response-regulating signaling pathway	Gene Ontology Slim	GO:0002764	2	15	0.0794733	0.218944	N.30355|N.23568	http://amigo.geneontology.org/cgi-bin/amigo/term_details?term=GO:0002764
regulation of ion transport	Gene Ontology Slim	GO:0043269	4	55	0.081102	0.222754	N.25082|N.30355|N.30543|N.12274	http://amigo.geneontology.org/cgi-bin/amigo/term_details?term=GO:0043269
response to glucose	Gene Ontology Slim	GO:0009749	4	55	0.081102	0.222754	N.15422|N.21785|N.13697|N.2928	http://amigo.geneontology.org/cgi-bin/amigo/term_details?term=GO:0009749
hyperosmotic salinity response	Gene Ontology Slim	GO:0042538	4	55	0.081102	0.222754	N.3201|N.23701|N.5278|N.28819	http://amigo.geneontology.org/cgi-bin/amigo/term_details?term=GO:0042538
callose localization	Gene Ontology Slim	GO:0052545	3	34	0.0825596	0.226294	N.20131|N.7301|N.17244	http://amigo.geneontology.org/cgi-bin/amigo/term_details?term=GO:0052545
regulation of jasmonic acid mediated signaling pathway	Gene Ontology Slim	GO:2000022	3	34	0.0825596	0.226294	N.20604|N.6857|N.8988	http://amigo.geneontology.org/cgi-bin/amigo/term_details?term=GO:2000022
serine-type peptidase activity	Gene Ontology Slim	GO:0008236	8	154	0.0828068	0.226294	N.7252|N.4701|N.13563|N.15500|N.17877|N.8103|N.8105|N.10313	http://amigo.geneontology.org/cgi-bin/amigo/term_details?term=GO:0008236
hydrolase activity, acting on acid phosphorus-nitrogen bonds	Gene Ontology Slim	GO:0016825	8	154	0.0828068	0.226294	N.7252|N.4701|N.13563|N.15500|N.17877|N.8103|N.8105|N.10313	http://amigo.geneontology.org/cgi-bin/amigo/term_details?term=GO:0016825
serine hydrolase activity	Gene Ontology Slim	GO:0017171	8	154	0.0828068	0.226294	N.7252|N.4701|N.13563|N.15500|N.17877|N.8103|N.8105|N.10313	http://amigo.geneontology.org/cgi-bin/amigo/term_details?term=GO:0017171
cellular response to brassinosteroid stimulus	Gene Ontology Slim	GO:0071367	5	79	0.0843322	0.230232	N.8988|N.5744|N.20604|N.10809|N.10807	http://amigo.geneontology.org/cgi-bin/amigo/term_details?term=GO:0071367
transaminase activity	Gene Ontology Slim	GO:0008483	4	56	0.0850848	0.231591	N.15412|N.29411|N.28251|N.29456	http://amigo.geneontology.org/cgi-bin/amigo/term_details?term=GO:0008483
transferase activity, transferring nitrogenous groups	Gene Ontology Slim	GO:0016769	4	56	0.0850848	0.231591	N.15412|N.29411|N.28251|N.29456	http://amigo.geneontology.org/cgi-bin/amigo/term_details?term=GO:0016769
plant-type vacuole	Gene Ontology Slim	GO:0000325	8	155	0.0850854	0.231591	N.4944|N.21450|N.24953|N.2170|N.2034|N.25167|N.15422|N.24526	http://amigo.geneontology.org/cgi-bin/amigo/term_details?term=GO:0000325
oxidoreductase activity, acting on peroxide as acceptor	Gene Ontology Slim	GO:0016684	7	130	0.0877169	0.236421	N.4087|N.4361|N.26905|N.6171|N.13829|N.30315|N.13828	http://amigo.geneontology.org/cgi-bin/amigo/term_details?term=GO:0016684
formation of anatomical boundary	Gene Ontology Slim	GO:0048859	2	16	0.0878161	0.236421	N.4185|N.6338	http://amigo.geneontology.org/cgi-bin/amigo/term_details?term=GO:0048859
regulation of anion transmembrane transport	Gene Ontology Slim	GO:1903959	2	16	0.0878161	0.236421	N.25082|N.30355	http://amigo.geneontology.org/cgi-bin/amigo/term_details?term=GO:1903959
modification of morphology or physiology of other organism involved in symbiotic interaction	Gene Ontology Slim	GO:0051817	2	16	0.0878161	0.236421	N.19959|N.4593	http://amigo.geneontology.org/cgi-bin/amigo/term_details?term=GO:0051817
formation of plant organ boundary	Gene Ontology Slim	GO:0090691	2	16	0.0878161	0.236421	N.4185|N.6338	http://amigo.geneontology.org/cgi-bin/amigo/term_details?term=GO:0090691
defense response by callose deposition in cell wall	Gene Ontology Slim	GO:0052544	2	16	0.0878161	0.236421	N.20131|N.7301	http://amigo.geneontology.org/cgi-bin/amigo/term_details?term=GO:0052544
defense response by cell wall thickening	Gene Ontology Slim	GO:0052482	2	16	0.0878161	0.236421	N.20131|N.7301	http://amigo.geneontology.org/cgi-bin/amigo/term_details?term=GO:0052482
transferase activity, transferring acyl groups, acyl groups converted into alkyl on transfer	Gene Ontology Slim	GO:0046912	2	16	0.0878161	0.236421	N.30258|N.26127	http://amigo.geneontology.org/cgi-bin/amigo/term_details?term=GO:0046912
stomatal lineage progression	Gene Ontology Slim	GO:0010440	2	16	0.0878161	0.236421	N.5690|N.13058	http://amigo.geneontology.org/cgi-bin/amigo/term_details?term=GO:0010440
cotyledon vascular tissue pattern formation	Gene Ontology Slim	GO:0010588	2	16	0.0878161	0.236421	N.7708|N.7732	http://amigo.geneontology.org/cgi-bin/amigo/term_details?term=GO:0010588
indole glucosinolate metabolic process	Gene Ontology Slim	GO:0042343	2	16	0.0878161	0.236421	N.20131|N.7301	http://amigo.geneontology.org/cgi-bin/amigo/term_details?term=GO:0042343
Tropane, piperidine and pyridine alkaloid biosynthesis	KEGG PATHWAY	ath00960	3	35	0.0878713	0.236453	N.15412|N.13860|N.26648	http://www.genome.jp/kegg-bin/show_pathway?ath00960/ath:AT2G42490%09red/ath:AT5G06060%09red/ath:AT2G30970%09red
macromolecule catabolic process	Gene Ontology Slim	GO:0009057	31	832	0.0881158	0.236877	N.28741|N.5501|N.23568|N.7044|N.9469|N.4054|N.12743|N.18584|N.2034|N.18841|N.17507|N.7252|N.7437|N.19029|N.16292|N.28354|N.6718|N.22078|N.12149|N.30032|N.15422|N.12147|N.7097|N.15979|N.12534|N.21667|N.29232|N.2170|N.17415|N.16826|N.2554	http://amigo.geneontology.org/cgi-bin/amigo/term_details?term=GO:0009057
tropism	Gene Ontology Slim	GO:0009606	6	105	0.0889936	0.239	N.20260|N.4944|N.2856|N.24953|N.15044|N.27974	http://amigo.geneontology.org/cgi-bin/amigo/term_details?term=GO:0009606
Amino sugar and nucleotide sugar metabolism	KEGG PATHWAY	ath00520	7	131	0.0903212	0.242446	N.22682|N.2699|N.10791|N.22794|N.29232|N.23568|N.24044	http://www.genome.jp/kegg-bin/show_pathway?ath00520/ath:AT4G37840%09red/ath:AT4G39210%09red/ath:AT3G02230%09red/ath:AT3G12500%09red/ath:AT4G19810%09red/ath:AT5G24090%09red
oxygenic photosynthesis	BioCyc	PHOTOALL-PWY	3	36	0.0933228	0.249414	N.4815|N.13969|N.12792	http://biocyc.org/ARA/NEW-IMAGE?type=NIL&object=PHOTOALL-PWY
divalent inorganic cation transmembrane transporter activity	Gene Ontology Slim	GO:0072509	3	36	0.0933228	0.249414	N.7807|N.11270|N.19521	http://amigo.geneontology.org/cgi-bin/amigo/term_details?term=GO:0072509
response to nutrient	Gene Ontology Slim	GO:0007584	3	36	0.0933228	0.249414	N.88|N.14041|N.21757	http://amigo.geneontology.org/cgi-bin/amigo/term_details?term=GO:0007584
abscission	Gene Ontology Slim	GO:0009838	3	36	0.0933228	0.249414	N.14041|N.12274|N.18980	http://amigo.geneontology.org/cgi-bin/amigo/term_details?term=GO:0009838
phenol-containing compound metabolic process	Gene Ontology Slim	GO:0018958	4	58	0.0933297	0.249414	N.28817|N.13283|N.17244|N.2059	http://amigo.geneontology.org/cgi-bin/amigo/term_details?term=GO:0018958
identical protein binding	Gene Ontology Slim	GO:0042802	12	269	0.093958	0.250847	N.6945|N.17961|N.11608|N.17995|N.11088|N.20493|N.14041|N.25264|N.16055|N.7732|N.7708|N.14017	http://amigo.geneontology.org/cgi-bin/amigo/term_details?term=GO:0042802
cell wall modification	Gene Ontology Slim	GO:0042545	8	159	0.0945633	0.252215	N.2592|N.21667|N.22791|N.20095|N.20131|N.22078|N.538|N.7301	http://amigo.geneontology.org/cgi-bin/amigo/term_details?term=GO:0042545
organic hydroxy compound biosynthetic process	Gene Ontology Slim	GO:1901617	9	186	0.0946601	0.252226	N.3201|N.11523|N.26814|N.13058|N.24663|N.16393|N.22942|N.13283|N.5690	http://amigo.geneontology.org/cgi-bin/amigo/term_details?term=GO:1901617
alcohol metabolic process	Gene Ontology Slim	GO:0006066	7	133	0.0956587	0.254384	N.3201|N.11523|N.1491|N.5690|N.24663|N.18837|N.13058	http://amigo.geneontology.org/cgi-bin/amigo/term_details?term=GO:0006066
basic amino acid transmembrane transporter activity	Gene Ontology Slim	GO:0015174	2	17	0.0964049	0.254384	N.25806|N.14889	http://amigo.geneontology.org/cgi-bin/amigo/term_details?term=GO:0015174
brassinosteroid homeostasis	Gene Ontology Slim	GO:0010268	2	17	0.0964049	0.254384	N.22942|N.26814	http://amigo.geneontology.org/cgi-bin/amigo/term_details?term=GO:0010268
copper ion transport	Gene Ontology Slim	GO:0006825	2	17	0.0964049	0.254384	N.5718|N.5679	http://amigo.geneontology.org/cgi-bin/amigo/term_details?term=GO:0006825
regulation of salicylic acid metabolic process	Gene Ontology Slim	GO:0010337	2	17	0.0964049	0.254384	N.13283|N.17244	http://amigo.geneontology.org/cgi-bin/amigo/term_details?term=GO:0010337
basic amino acid transmembrane transport	Gene Ontology Slim	GO:1990822	2	17	0.0964049	0.254384	N.25806|N.14889	http://amigo.geneontology.org/cgi-bin/amigo/term_details?term=GO:1990822
regulation of anion transport	Gene Ontology Slim	GO:0044070	2	17	0.0964049	0.254384	N.25082|N.30355	http://amigo.geneontology.org/cgi-bin/amigo/term_details?term=GO:0044070
glutamate metabolic process	Gene Ontology Slim	GO:0006536	2	17	0.0964049	0.254384	N.14010|N.25091	http://amigo.geneontology.org/cgi-bin/amigo/term_details?term=GO:0006536
chitinase activity	Gene Ontology Slim	GO:0004568	2	17	0.0964049	0.254384	N.29232|N.23568	http://amigo.geneontology.org/cgi-bin/amigo/term_details?term=GO:0004568
stomatal complex patterning	Gene Ontology Slim	GO:0010375	2	17	0.0964049	0.254384	N.88|N.15885	http://amigo.geneontology.org/cgi-bin/amigo/term_details?term=GO:0010375
regulation of cell development	Gene Ontology Slim	GO:0060284	3	37	0.0989099	0.259985	N.12309|N.10073|N.18615	http://amigo.geneontology.org/cgi-bin/amigo/term_details?term=GO:0060284
regulation of cell morphogenesis involved in differentiation	Gene Ontology Slim	GO:0010769	3	37	0.0989099	0.259985	N.12309|N.10073|N.18615	http://amigo.geneontology.org/cgi-bin/amigo/term_details?term=GO:0010769
receptor serine/threonine kinase binding	Gene Ontology Slim	GO:0033612	3	37	0.0989099	0.259985	N.13258|N.14758|N.25167	http://amigo.geneontology.org/cgi-bin/amigo/term_details?term=GO:0033612
polysaccharide localization	Gene Ontology Slim	GO:0033037	3	37	0.0989099	0.259985	N.20131|N.7301|N.17244	http://amigo.geneontology.org/cgi-bin/amigo/term_details?term=GO:0033037
nucleic acid phosphodiester bond hydrolysis	Gene Ontology Slim	GO:0090305	11	244	0.100164	0.263027	N.11603|N.379|N.11607|N.7437|N.11605|N.11604|N.375|N.28327|N.14147|N.13169|N.4593	http://amigo.geneontology.org/cgi-bin/amigo/term_details?term=GO:0090305
regulation of cell morphogenesis	Gene Ontology Slim	GO:0022604	5	84	0.101692	0.266783	N.6623|N.12309|N.30533|N.10073|N.18615	http://amigo.geneontology.org/cgi-bin/amigo/term_details?term=GO:0022604
Glycerolipid metabolism	KEGG PATHWAY	ath00561	4	60	0.101937	0.266911	N.3389|N.3324|N.25778|N.12885	http://www.genome.jp/kegg-bin/show_pathway?ath00561/ath:AT2G38110%09red/ath:AT1G23800%09red/ath:AT2G01180%09red/ath:AT1G15080%09red
Tryptophan metabolism	KEGG PATHWAY	ath00380	4	60	0.101937	0.266911	N.22886|N.20131|N.12885|N.7301	http://www.genome.jp/kegg-bin/show_pathway?ath00380/ath:AT1G23800%09red/ath:AT4G35160%09red/ath:AT4G31500%09red
disaccharide metabolic process	Gene Ontology Slim	GO:0005984	4	60	0.101937	0.266911	N.16403|N.19029|N.7116|N.27508	http://amigo.geneontology.org/cgi-bin/amigo/term_details?term=GO:0005984
detoxification	Gene Ontology Slim	GO:0098754	10	217	0.102304	0.267613	N.4087|N.4361|N.26905|N.6171|N.29311|N.8411|N.13829|N.13828|N.26523|N.30315	http://amigo.geneontology.org/cgi-bin/amigo/term_details?term=GO:0098754
chloroplast stroma	Gene Ontology Slim	GO:0009570	25	661	0.102938	0.269013	N.6765|N.28509|N.12792|N.30315|N.4471|N.6945|N.13829|N.13828|N.24236|N.30044|N.4361|N.13969|N.16292|N.28251|N.3935|N.26127|N.5995|N.3201|N.29411|N.1491|N.1946|N.25264|N.29456|N.2554|N.21757	http://amigo.geneontology.org/cgi-bin/amigo/term_details?term=GO:0009570
carbohydrate biosynthetic process	Gene Ontology Slim	GO:0016051	13	303	0.103967	0.271327	N.7116|N.11608|N.12792|N.21687|N.2699|N.12654|N.16292|N.18181|N.24663|N.22682|N.5988|N.19896|N.20590	http://amigo.geneontology.org/cgi-bin/amigo/term_details?term=GO:0016051
positive regulation of flower development	Gene Ontology Slim	GO:0009911	3	38	0.104628	0.271327	N.11554|N.12274|N.402	http://amigo.geneontology.org/cgi-bin/amigo/term_details?term=GO:0009911
dormancy process	Gene Ontology Slim	GO:0022611	3	38	0.104628	0.271327	N.5690|N.13058|N.30175	http://amigo.geneontology.org/cgi-bin/amigo/term_details?term=GO:0022611
mitotic cytokinesis	Gene Ontology Slim	GO:0000281	3	38	0.104628	0.271327	N.24663|N.19896|N.21687	http://amigo.geneontology.org/cgi-bin/amigo/term_details?term=GO:0000281
seed dormancy process	Gene Ontology Slim	GO:0010162	3	38	0.104628	0.271327	N.5690|N.13058|N.30175	http://amigo.geneontology.org/cgi-bin/amigo/term_details?term=GO:0010162
anther wall tapetum development	Gene Ontology Slim	GO:0048658	2	18	0.10522	0.271327	N.2170|N.2034	http://amigo.geneontology.org/cgi-bin/amigo/term_details?term=GO:0048658
glucosamine-containing compound catabolic process	Gene Ontology Slim	GO:1901072	2	18	0.10522	0.271327	N.29232|N.23568	http://amigo.geneontology.org/cgi-bin/amigo/term_details?term=GO:1901072
amino sugar catabolic process	Gene Ontology Slim	GO:0046348	2	18	0.10522	0.271327	N.29232|N.23568	http://amigo.geneontology.org/cgi-bin/amigo/term_details?term=GO:0046348
dicarboxylic acid transmembrane transporter activity	Gene Ontology Slim	GO:0005310	2	18	0.10522	0.271327	N.25806|N.12568	http://amigo.geneontology.org/cgi-bin/amigo/term_details?term=GO:0005310
basipetal auxin transport	Gene Ontology Slim	GO:0010540	2	18	0.10522	0.271327	N.24953|N.4944	http://amigo.geneontology.org/cgi-bin/amigo/term_details?term=GO:0010540
chitin catabolic process	Gene Ontology Slim	GO:0006032	2	18	0.10522	0.271327	N.29232|N.23568	http://amigo.geneontology.org/cgi-bin/amigo/term_details?term=GO:0006032
aminoglycan catabolic process	Gene Ontology Slim	GO:0006026	2	18	0.10522	0.271327	N.29232|N.23568	http://amigo.geneontology.org/cgi-bin/amigo/term_details?term=GO:0006026
basic amino acid transport	Gene Ontology Slim	GO:0015802	2	18	0.10522	0.271327	N.25806|N.14889	http://amigo.geneontology.org/cgi-bin/amigo/term_details?term=GO:0015802
chitin metabolic process	Gene Ontology Slim	GO:0006030	2	18	0.10522	0.271327	N.29232|N.23568	http://amigo.geneontology.org/cgi-bin/amigo/term_details?term=GO:0006030
response to hexose	Gene Ontology Slim	GO:0009746	4	61	0.106373	0.273783	N.15422|N.21785|N.13697|N.2928	http://amigo.geneontology.org/cgi-bin/amigo/term_details?term=GO:0009746
xylem and phloem pattern formation	Gene Ontology Slim	GO:0010051	4	61	0.106373	0.273783	N.7708|N.10514|N.20679|N.7732	http://amigo.geneontology.org/cgi-bin/amigo/term_details?term=GO:0010051
metal cluster binding	Gene Ontology Slim	GO:0051540	7	137	0.106845	0.274477	N.6960|N.4815|N.14508|N.21757|N.10619|N.14513|N.8617	http://amigo.geneontology.org/cgi-bin/amigo/term_details?term=GO:0051540
iron-sulfur cluster binding	Gene Ontology Slim	GO:0051536	7	137	0.106845	0.274477	N.6960|N.4815|N.14508|N.21757|N.10619|N.14513|N.8617	http://amigo.geneontology.org/cgi-bin/amigo/term_details?term=GO:0051536
plant organ formation	Gene Ontology Slim	GO:1905393	6	111	0.107529	0.275973	N.1393|N.20679|N.26648|N.5863|N.26114|N.18980	http://amigo.geneontology.org/cgi-bin/amigo/term_details?term=GO:1905393
antibiotic metabolic process	Gene Ontology Slim	GO:0016999	8	165	0.10986	0.281691	N.4087|N.26905|N.6171|N.14041|N.28817|N.13283|N.17244|N.2059	http://amigo.geneontology.org/cgi-bin/amigo/term_details?term=GO:0016999
plastid stroma	Gene Ontology Slim	GO:0009532	25	667	0.110461	0.282598	N.6765|N.28509|N.12792|N.30315|N.4471|N.6945|N.13829|N.13828|N.24236|N.30044|N.4361|N.13969|N.16292|N.28251|N.3935|N.26127|N.5995|N.3201|N.29411|N.1491|N.1946|N.25264|N.29456|N.2554|N.21757	http://amigo.geneontology.org/cgi-bin/amigo/term_details?term=GO:0009532
benzoate biosynthesis I (CoA-dependent, beta-oxidative)	BioCyc	PWY-6443	3	39	0.110473	0.282598	N.2747|N.5775|N.10547	http://biocyc.org/ARA/NEW-IMAGE?type=NIL&object=PWY-6443
regulation of cell wall organization or biogenesis	Gene Ontology Slim	GO:1903338	3	39	0.110473	0.282598	N.17267|N.17957|N.24724	http://amigo.geneontology.org/cgi-bin/amigo/term_details?term=GO:1903338
@@Phenylpropanoid biosynthesis	KEGG PATHWAY	ath00940	8	166	0.112534	0.287733	N.4087|N.25869|N.26905|N.6171|N.12849|N.16393|N.23817|N.28878	http://www.genome.jp/kegg-bin/show_pathway?ath00940/ath:AT5G54160%09red/ath:AT5G67400%09red/ath:AT3G21240%09red/ath:AT5G17820%09red/ath:AT5G06720%09red/ath:AT1G26560%09red/ath:AT1G02850%09red/ath:AT5G26310%09red
negative regulation of multicellular organismal process	Gene Ontology Slim	GO:0051241	6	113	0.114117	0.290055	N.10963|N.18403|N.9439|N.20604|N.30175|N.8988	http://amigo.geneontology.org/cgi-bin/amigo/term_details?term=GO:0051241
unfolded protein binding	Gene Ontology Slim	GO:0051082	6	113	0.114117	0.290055	N.22617|N.10964|N.29677|N.20723|N.11114|N.5678	http://amigo.geneontology.org/cgi-bin/amigo/term_details?term=GO:0051082
citrulline biosynthesis	BioCyc	CITRULBIO-PWY	2	19	0.114241	0.290055	N.20493|N.25091	http://biocyc.org/ARA/NEW-IMAGE?type=NIL&object=CITRULBIO-PWY
ethanol degradation II	BioCyc	PWY66-21	2	19	0.114241	0.290055	N.13857|N.12885	http://biocyc.org/ARA/NEW-IMAGE?type=NIL&object=PWY66-21
suberin monomers biosynthesis	BioCyc	PWY-1121	2	19	0.114241	0.290055	N.25869|N.3135	http://biocyc.org/ARA/NEW-IMAGE?type=NIL&object=PWY-1121
embryonic meristem initiation	Gene Ontology Slim	GO:0090421	2	19	0.114241	0.290055	N.29928|N.8427	http://amigo.geneontology.org/cgi-bin/amigo/term_details?term=GO:0090421
regulation of brassinosteroid mediated signaling pathway	Gene Ontology Slim	GO:1900457	2	19	0.114241	0.290055	N.20604|N.8988	http://amigo.geneontology.org/cgi-bin/amigo/term_details?term=GO:1900457
glucan endo-1,3-beta-D-glucosidase activity	Gene Ontology Slim	GO:0042973	2	19	0.114241	0.290055	N.7573|N.21968	http://amigo.geneontology.org/cgi-bin/amigo/term_details?term=GO:0042973
regulation of leaf morphogenesis	Gene Ontology Slim	GO:1901371	2	19	0.114241	0.290055	N.5896|N.11523	http://amigo.geneontology.org/cgi-bin/amigo/term_details?term=GO:1901371
vesicle	Gene Ontology Slim	GO:0031982	27	732	0.114478	0.290385	N.4361|N.30315|N.3136|N.11088|N.10870|N.22791|N.4701|N.13829|N.13828|N.16055|N.28083|N.13725|N.26799|N.15482|N.4425|N.17719|N.7573|N.21968|N.24120|N.30032|N.24489|N.21411|N.28296|N.20639|N.13563|N.29232|N.18269	http://amigo.geneontology.org/cgi-bin/amigo/term_details?term=GO:0031982
Biosynthesis of amino acids	KEGG PATHWAY	ath01230	11	251	0.114907	0.291338	N.15412|N.26127|N.17098|N.13969|N.1946|N.9059|N.28251|N.13697|N.29456|N.21785|N.5995	http://www.genome.jp/kegg-bin/show_pathway?ath01230/ath:AT5G61410%09red/ath:AT1G18500%09red/ath:AT1G31860%09red/ath:AT4G33680%09red/ath:AT4G26270%09red/ath:AT2G30970%09red/ath:AT3G59890%09red/ath:AT3G47340%09red/ath:AT3G13110%09red
regulation of development, heterochronic	Gene Ontology Slim	GO:0040034	3	40	0.116441	0.294402	N.6623|N.17896|N.30533	http://amigo.geneontology.org/cgi-bin/amigo/term_details?term=GO:0040034
regulation of seed development	Gene Ontology Slim	GO:0080050	3	40	0.116441	0.294402	N.18403|N.30175|N.25995	http://amigo.geneontology.org/cgi-bin/amigo/term_details?term=GO:0080050
regulation of cofactor metabolic process	Gene Ontology Slim	GO:0051193	3	40	0.116441	0.294402	N.13244|N.14041|N.18403	http://amigo.geneontology.org/cgi-bin/amigo/term_details?term=GO:0051193
hyperosmotic response	Gene Ontology Slim	GO:0006972	4	64	0.12019	0.303599	N.3201|N.23701|N.5278|N.28819	http://amigo.geneontology.org/cgi-bin/amigo/term_details?term=GO:0006972
axis specification	Gene Ontology Slim	GO:0009798	3	41	0.122526	0.306423	N.13373|N.18980|N.26799	http://amigo.geneontology.org/cgi-bin/amigo/term_details?term=GO:0009798
sucrose biosynthesis II	BioCyc	PWY-7238	2	20	0.123452	0.306423	N.19029|N.24044	http://biocyc.org/ARA/NEW-IMAGE?type=NIL&object=PWY-7238
regulation of salicylic acid mediated signaling pathway	Gene Ontology Slim	GO:2000031	2	20	0.123452	0.306423	N.20604|N.8988	http://amigo.geneontology.org/cgi-bin/amigo/term_details?term=GO:2000031
extracellular matrix	Gene Ontology Slim	GO:0031012	2	20	0.123452	0.306423	N.9439|N.15500	http://amigo.geneontology.org/cgi-bin/amigo/term_details?term=GO:0031012
brassinosteroid biosynthetic process	Gene Ontology Slim	GO:0016132	2	20	0.123452	0.306423	N.22942|N.26814	http://amigo.geneontology.org/cgi-bin/amigo/term_details?term=GO:0016132
extracellular matrix organization	Gene Ontology Slim	GO:0030198	2	20	0.123452	0.306423	N.2336|N.9439	http://amigo.geneontology.org/cgi-bin/amigo/term_details?term=GO:0030198
defense response to Gram-negative bacterium	Gene Ontology Slim	GO:0050829	2	20	0.123452	0.306423	N.14041|N.37	http://amigo.geneontology.org/cgi-bin/amigo/term_details?term=GO:0050829
cotyledon morphogenesis	Gene Ontology Slim	GO:0048826	2	20	0.123452	0.306423	N.7708|N.7732	http://amigo.geneontology.org/cgi-bin/amigo/term_details?term=GO:0048826
cutin biosynthetic process	Gene Ontology Slim	GO:0010143	2	20	0.123452	0.306423	N.25778|N.26492	http://amigo.geneontology.org/cgi-bin/amigo/term_details?term=GO:0010143
steroid hormone biosynthetic process	Gene Ontology Slim	GO:0120178	2	20	0.123452	0.306423	N.22942|N.26814	http://amigo.geneontology.org/cgi-bin/amigo/term_details?term=GO:0120178
shade avoidance	Gene Ontology Slim	GO:0009641	2	20	0.123452	0.306423	N.20131|N.7301	http://amigo.geneontology.org/cgi-bin/amigo/term_details?term=GO:0009641
positive regulation of small molecule metabolic process	Gene Ontology Slim	GO:0062013	2	20	0.123452	0.306423	N.11523|N.24663	http://amigo.geneontology.org/cgi-bin/amigo/term_details?term=GO:0062013
positive regulation of lipid biosynthetic process	Gene Ontology Slim	GO:0046889	2	20	0.123452	0.306423	N.11523|N.24663	http://amigo.geneontology.org/cgi-bin/amigo/term_details?term=GO:0046889
extracellular structure organization	Gene Ontology Slim	GO:0043062	2	20	0.123452	0.306423	N.2336|N.9439	http://amigo.geneontology.org/cgi-bin/amigo/term_details?term=GO:0043062
negative regulation of seed germination	Gene Ontology Slim	GO:0010187	2	20	0.123452	0.306423	N.10963|N.18403	http://amigo.geneontology.org/cgi-bin/amigo/term_details?term=GO:0010187
regulation of chlorophyll metabolic process	Gene Ontology Slim	GO:0090056	2	20	0.123452	0.306423	N.13244|N.18403	http://amigo.geneontology.org/cgi-bin/amigo/term_details?term=GO:0090056
glucosamine-containing compound metabolic process	Gene Ontology Slim	GO:1901071	2	20	0.123452	0.306423	N.29232|N.23568	http://amigo.geneontology.org/cgi-bin/amigo/term_details?term=GO:1901071
hormone catabolic process	Gene Ontology Slim	GO:0042447	2	20	0.123452	0.306423	N.1324|N.4099	http://amigo.geneontology.org/cgi-bin/amigo/term_details?term=GO:0042447
oxylipin biosynthetic process	Gene Ontology Slim	GO:0031408	2	20	0.123452	0.306423	N.24271|N.9671	http://amigo.geneontology.org/cgi-bin/amigo/term_details?term=GO:0031408
carbohydrate derivative metabolic process	Gene Ontology Slim	GO:1901135	23	615	0.123562	0.306423	N.19251|N.23568|N.20131|N.7301|N.19337|N.6623|N.24044|N.30258|N.10791|N.26492|N.30533|N.30032|N.13969|N.23552|N.22172|N.9059|N.6523|N.20493|N.25341|N.26310|N.29232|N.18231|N.25995	http://amigo.geneontology.org/cgi-bin/amigo/term_details?term=GO:1901135
external encapsulating structure organization	Gene Ontology Slim	GO:0045229	20	523	0.123617	0.306423	N.2336|N.11305|N.11608|N.21687|N.2592|N.21667|N.22791|N.10791|N.20131|N.28354|N.1335|N.20095|N.22078|N.538|N.17955|N.16260|N.12107|N.18181|N.13373|N.7301	http://amigo.geneontology.org/cgi-bin/amigo/term_details?term=GO:0045229
response to monosaccharide	Gene Ontology Slim	GO:0034284	4	65	0.124959	0.309186	N.15422|N.21785|N.13697|N.2928	http://amigo.geneontology.org/cgi-bin/amigo/term_details?term=GO:0034284
response to red light	Gene Ontology Slim	GO:0010114	4	65	0.124959	0.309186	N.18521|N.20131|N.18403|N.7301	http://amigo.geneontology.org/cgi-bin/amigo/term_details?term=GO:0010114
anthocyanin-containing compound metabolic process	Gene Ontology Slim	GO:0046283	3	42	0.128724	0.318213	N.10831|N.10830|N.7437	http://amigo.geneontology.org/cgi-bin/amigo/term_details?term=GO:0046283
cellular response to toxic substance	Gene Ontology Slim	GO:0097237	8	172	0.129304	0.319357	N.4087|N.4361|N.26905|N.6171|N.13829|N.30315|N.28819|N.13828	http://amigo.geneontology.org/cgi-bin/amigo/term_details?term=GO:0097237
alpha-amino acid catabolic process	Gene Ontology Slim	GO:1901606	4	66	0.129807	0.320017	N.14010|N.24296|N.5056|N.25091	http://amigo.geneontology.org/cgi-bin/amigo/term_details?term=GO:1901606
water-soluble vitamin biosynthetic process	Gene Ontology Slim	GO:0042364	4	66	0.129807	0.320017	N.12654|N.25264|N.6765|N.21757	http://amigo.geneontology.org/cgi-bin/amigo/term_details?term=GO:0042364
phosphoric ester hydrolase activity	Gene Ontology Slim	GO:0042578	15	376	0.13086	0.322321	N.19251|N.20263|N.7116|N.23183|N.2677|N.3389|N.30175|N.14560|N.26808|N.25778|N.28327|N.3324|N.6523|N.142|N.21786	http://amigo.geneontology.org/cgi-bin/amigo/term_details?term=GO:0042578
monosaccharide metabolic process	Gene Ontology Slim	GO:0005996	7	145	0.131203	0.322875	N.1151|N.13969|N.12654|N.30032|N.21152|N.24044|N.26293	http://amigo.geneontology.org/cgi-bin/amigo/term_details?term=GO:0005996
Thiamine metabolism	KEGG PATHWAY	ath00730	2	21	0.132833	0.323376	N.25264|N.21757	http://www.genome.jp/kegg-bin/show_pathway?ath00730/ath:AT5G54770%09red/ath:AT2G29630%09red
superpathway of fatty acid biosynthesis II (plant)	BioCyc	PWY-5156	2	21	0.132833	0.323376	N.23850|N.28509	http://biocyc.org/ARA/NEW-IMAGE?type=NIL&object=PWY-5156
tryptophan biosynthetic process	Gene Ontology Slim	GO:0000162	2	21	0.132833	0.323376	N.20131|N.7301	http://amigo.geneontology.org/cgi-bin/amigo/term_details?term=GO:0000162
isoprenoid catabolic process	Gene Ontology Slim	GO:0008300	2	21	0.132833	0.323376	N.3201|N.1324	http://amigo.geneontology.org/cgi-bin/amigo/term_details?term=GO:0008300
indolalkylamine biosynthetic process	Gene Ontology Slim	GO:0046219	2	21	0.132833	0.323376	N.20131|N.7301	http://amigo.geneontology.org/cgi-bin/amigo/term_details?term=GO:0046219
organic hydroxy compound transport	Gene Ontology Slim	GO:0015850	2	21	0.132833	0.323376	N.3336|N.20200	http://amigo.geneontology.org/cgi-bin/amigo/term_details?term=GO:0015850
regulation of intracellular pH	Gene Ontology Slim	GO:0051453	2	21	0.132833	0.323376	N.21411|N.20639	http://amigo.geneontology.org/cgi-bin/amigo/term_details?term=GO:0051453
toxin biosynthetic process	Gene Ontology Slim	GO:0009403	2	21	0.132833	0.323376	N.88|N.26208	http://amigo.geneontology.org/cgi-bin/amigo/term_details?term=GO:0009403
regulation of response to drug	Gene Ontology Slim	GO:2001023	2	21	0.132833	0.323376	N.20604|N.8988	http://amigo.geneontology.org/cgi-bin/amigo/term_details?term=GO:2001023
regulation of cellular pH	Gene Ontology Slim	GO:0030641	2	21	0.132833	0.323376	N.21411|N.20639	http://amigo.geneontology.org/cgi-bin/amigo/term_details?term=GO:0030641
protein homooligomerization	Gene Ontology Slim	GO:0051260	2	21	0.132833	0.323376	N.5056|N.15028	http://amigo.geneontology.org/cgi-bin/amigo/term_details?term=GO:0051260
fatty acid synthase activity	Gene Ontology Slim	GO:0004312	2	21	0.132833	0.323376	N.23850|N.28509	http://amigo.geneontology.org/cgi-bin/amigo/term_details?term=GO:0004312
regulation of cellular response to drug	Gene Ontology Slim	GO:2001038	2	21	0.132833	0.323376	N.20604|N.8988	http://amigo.geneontology.org/cgi-bin/amigo/term_details?term=GO:2001038
auxin biosynthetic process	Gene Ontology Slim	GO:0009851	3	43	0.135031	0.328139	N.15825|N.20131|N.7301	http://amigo.geneontology.org/cgi-bin/amigo/term_details?term=GO:0009851
ligase activity, forming carbon-sulfur bonds	Gene Ontology Slim	GO:0016877	3	43	0.135031	0.328139	N.30044|N.12161|N.25869	http://amigo.geneontology.org/cgi-bin/amigo/term_details?term=GO:0016877
ATPase activity	Gene Ontology Slim	GO:0016887	17	439	0.135977	0.330143	N.20200|N.21411|N.21100|N.6742|N.28955|N.7732|N.22357|N.26275|N.13810|N.26747|N.28127|N.18168|N.7708|N.12302|N.7094|N.21730|N.10964	http://amigo.geneontology.org/cgi-bin/amigo/term_details?term=GO:0016887
cell morphogenesis	Gene Ontology Slim	GO:0000902	15	379	0.136736	0.331378	N.2336|N.1981|N.6623|N.2095|N.2498|N.2592|N.22791|N.10547|N.18615|N.11873|N.4187|N.12309|N.15651|N.30533|N.10073	http://amigo.geneontology.org/cgi-bin/amigo/term_details?term=GO:0000902
androecium development	Gene Ontology Slim	GO:0048466	5	93	0.136973	0.331378	N.26814|N.15825|N.29442|N.2170|N.2034	http://amigo.geneontology.org/cgi-bin/amigo/term_details?term=GO:0048466
regulation of catabolic process	Gene Ontology Slim	GO:0009894	5	93	0.136973	0.331378	N.15979|N.26208|N.18584|N.26492|N.13244	http://amigo.geneontology.org/cgi-bin/amigo/term_details?term=GO:0009894
stamen development	Gene Ontology Slim	GO:0048443	5	93	0.136973	0.331378	N.26814|N.15825|N.29442|N.2170|N.2034	http://amigo.geneontology.org/cgi-bin/amigo/term_details?term=GO:0048443
protein serine/threonine phosphatase activity	Gene Ontology Slim	GO:0004722	6	120	0.138712	0.335288	N.20263|N.23183|N.30175|N.14560|N.142|N.21786	http://amigo.geneontology.org/cgi-bin/amigo/term_details?term=GO:0004722
pollination	Gene Ontology Slim	GO:0009856	11	262	0.140423	0.338822	N.88|N.2336|N.28686|N.28955|N.10547|N.18615|N.15356|N.12309|N.10807|N.10809|N.10073	http://amigo.geneontology.org/cgi-bin/amigo/term_details?term=GO:0009856
multi-multicellular organism process	Gene Ontology Slim	GO:0044706	11	262	0.140423	0.338822	N.88|N.2336|N.28686|N.28955|N.10547|N.18615|N.15356|N.12309|N.10807|N.10809|N.10073	http://amigo.geneontology.org/cgi-bin/amigo/term_details?term=GO:0044706
antioxidant activity	Gene Ontology Slim	GO:0016209	7	148	0.140994	0.339896	N.4087|N.4361|N.26905|N.6171|N.13829|N.30315|N.13828	http://amigo.geneontology.org/cgi-bin/amigo/term_details?term=GO:0016209
@@Flavonoid biosynthesis	KEGG PATHWAY	ath00941	2	22	0.142369	0.3399	N.5848|N.9848	http://www.genome.jp/kegg-bin/show_pathway?ath00941/ath:AT5G07990%09red/ath:AT3G51240%09red
Isoquinoline alkaloid biosynthesis	KEGG PATHWAY	ath00950	2	22	0.142369	0.3399	N.15412|N.26648	http://www.genome.jp/kegg-bin/show_pathway?ath00950/ath:AT2G42490%09red/ath:AT2G30970%09red
peptidyl-cysteine modification	Gene Ontology Slim	GO:0018198	2	22	0.142369	0.3399	N.18159|N.12792	http://amigo.geneontology.org/cgi-bin/amigo/term_details?term=GO:0018198
negative regulation of programmed cell death	Gene Ontology Slim	GO:0043069	2	22	0.142369	0.3399	N.27539|N.4263	http://amigo.geneontology.org/cgi-bin/amigo/term_details?term=GO:0043069
monosaccharide catabolic process	Gene Ontology Slim	GO:0046365	2	22	0.142369	0.3399	N.13969|N.26293	http://amigo.geneontology.org/cgi-bin/amigo/term_details?term=GO:0046365
FMN binding	Gene Ontology Slim	GO:0010181	2	22	0.142369	0.3399	N.24271|N.9671	http://amigo.geneontology.org/cgi-bin/amigo/term_details?term=GO:0010181
oxidoreductase activity, acting on a sulfur group of donors, NAD(P) as acceptor	Gene Ontology Slim	GO:0016668	2	22	0.142369	0.3399	N.12309|N.10073	http://amigo.geneontology.org/cgi-bin/amigo/term_details?term=GO:0016668
oxylipin metabolic process	Gene Ontology Slim	GO:0031407	2	22	0.142369	0.3399	N.24271|N.9671	http://amigo.geneontology.org/cgi-bin/amigo/term_details?term=GO:0031407
regulation of tetrapyrrole metabolic process	Gene Ontology Slim	GO:1901401	2	22	0.142369	0.3399	N.13244|N.18403	http://amigo.geneontology.org/cgi-bin/amigo/term_details?term=GO:1901401
exocyst	Gene Ontology Slim	GO:0000145	2	22	0.142369	0.3399	N.28083|N.13725	http://amigo.geneontology.org/cgi-bin/amigo/term_details?term=GO:0000145
oxidoreductase activity, acting on the CH-OH group of donors, oxygen as acceptor	Gene Ontology Slim	GO:0016899	2	22	0.142369	0.3399	N.12654|N.538	http://amigo.geneontology.org/cgi-bin/amigo/term_details?term=GO:0016899
positive regulation of lipid metabolic process	Gene Ontology Slim	GO:0045834	2	22	0.142369	0.3399	N.11523|N.24663	http://amigo.geneontology.org/cgi-bin/amigo/term_details?term=GO:0045834
dephosphorylation	Gene Ontology Slim	GO:0016311	13	322	0.142663	0.340301	N.20263|N.7116|N.23183|N.2677|N.3389|N.30175|N.14560|N.9797|N.26808|N.25778|N.3324|N.142|N.21786	http://amigo.geneontology.org/cgi-bin/amigo/term_details?term=GO:0016311
anther development	Gene Ontology Slim	GO:0048653	4	69	0.144803	0.345104	N.29442|N.15825|N.2170|N.2034	http://amigo.geneontology.org/cgi-bin/amigo/term_details?term=GO:0048653
lipid binding	Gene Ontology Slim	GO:0008289	10	235	0.145922	0.347466	N.618|N.16867|N.7836|N.11448|N.16958|N.8427|N.16322|N.24489|N.29928|N.17800	http://amigo.geneontology.org/cgi-bin/amigo/term_details?term=GO:0008289
acetyltransferase activity	Gene Ontology Slim	GO:0016407	6	122	0.14616	0.347729	N.17098|N.11072|N.12228|N.5988|N.15651|N.21792	http://amigo.geneontology.org/cgi-bin/amigo/term_details?term=GO:0016407
Golgi cisterna	Gene Ontology Slim	GO:0031985	8	178	0.147285	0.348899	N.4425|N.17719|N.11608|N.10791|N.17020|N.21152|N.20639|N.18269	http://amigo.geneontology.org/cgi-bin/amigo/term_details?term=GO:0031985
protein folding	Gene Ontology Slim	GO:0006457	7	150	0.147711	0.348899	N.22617|N.10963|N.10964|N.29677|N.20723|N.11114|N.5678	http://amigo.geneontology.org/cgi-bin/amigo/term_details?term=GO:0006457
drug transmembrane transport	Gene Ontology Slim	GO:0006855	3	45	0.147953	0.348899	N.22408|N.25806|N.12568	http://amigo.geneontology.org/cgi-bin/amigo/term_details?term=GO:0006855
Parkinson disease	PANTHER	P00049	4	70	0.149946	0.348899	N.88|N.10963|N.29918|N.10964	http://www.pantherdb.org/pathway/pathwayDiagram.jsp?catAccession=P00049
auxin metabolic process	Gene Ontology Slim	GO:0009850	4	70	0.149946	0.348899	N.15825|N.20131|N.7301|N.28819	http://amigo.geneontology.org/cgi-bin/amigo/term_details?term=GO:0009850
regulation of transport	Gene Ontology Slim	GO:0051049	6	123	0.149951	0.348899	N.4187|N.30355|N.2336|N.30543|N.12274|N.25082	http://amigo.geneontology.org/cgi-bin/amigo/term_details?term=GO:0051049
Glucosinolate biosynthesis	KEGG PATHWAY	ath00966	2	23	0.152044	0.348899	N.20131|N.7301	http://www.genome.jp/kegg-bin/show_pathway?ath00966/ath:AT4G31500%09red
superpathway of choline biosynthesis	BioCyc	PWY-4762	2	23	0.152044	0.348899	N.26808|N.18837	http://biocyc.org/ARA/NEW-IMAGE?type=NIL&object=PWY-4762
glucosinolate biosynthesis from tryptophan	BioCyc	PWY-601	2	23	0.152044	0.348899	N.20131|N.7301	http://biocyc.org/ARA/NEW-IMAGE?type=NIL&object=PWY-601
phytosteroid biosynthetic process	Gene Ontology Slim	GO:0016129	2	23	0.152044	0.348899	N.22942|N.26814	http://amigo.geneontology.org/cgi-bin/amigo/term_details?term=GO:0016129
aminoglycan metabolic process	Gene Ontology Slim	GO:0006022	2	23	0.152044	0.348899	N.29232|N.23568	http://amigo.geneontology.org/cgi-bin/amigo/term_details?term=GO:0006022
positive regulation of cell population proliferation	Gene Ontology Slim	GO:0008284	2	23	0.152044	0.348899	N.29928|N.8427	http://amigo.geneontology.org/cgi-bin/amigo/term_details?term=GO:0008284
hydrolase activity, acting on carbon-nitrogen (but not peptide) bonds, in cyclic amidines	Gene Ontology Slim	GO:0016814	2	23	0.152044	0.348899	N.6765|N.5995	http://amigo.geneontology.org/cgi-bin/amigo/term_details?term=GO:0016814
apoplast	Gene Ontology Slim	GO:0048046	16	417	0.152205	0.348899	N.30044|N.4701|N.10963|N.13563|N.29411|N.13969|N.11226|N.11305|N.15500|N.17877|N.12107|N.8103|N.14901|N.30032|N.28878|N.3864	http://amigo.geneontology.org/cgi-bin/amigo/term_details?term=GO:0048046
negative regulation of developmental process	Gene Ontology Slim	GO:0051093	6	124	0.153785	0.348899	N.10963|N.18403|N.9439|N.20604|N.30175|N.8988	http://amigo.geneontology.org/cgi-bin/amigo/term_details?term=GO:0051093
hemicellulose metabolic process	Gene Ontology Slim	GO:0010410	5	97	0.154176	0.348899	N.11305|N.5988|N.11608|N.12107|N.20590	http://amigo.geneontology.org/cgi-bin/amigo/term_details?term=GO:0010410
jasmonic acid metabolic process	Gene Ontology Slim	GO:0009694	3	46	0.154558	0.348899	N.24271|N.9671|N.12308	http://amigo.geneontology.org/cgi-bin/amigo/term_details?term=GO:0009694
pyrimidine-containing compound biosynthetic process	Gene Ontology Slim	GO:0072528	3	46	0.154558	0.348899	N.20493|N.25264|N.21757	http://amigo.geneontology.org/cgi-bin/amigo/term_details?term=GO:0072528
brassinosteroid biosynthesis II	BioCyc	PWY-2582	1	5	0.155372	0.348899	N.26814	http://biocyc.org/ARA/NEW-IMAGE?type=NIL&object=PWY-2582
seleno-amino acid biosynthesis	BioCyc	PWY-6936	1	5	0.155372	0.348899	N.17098	http://biocyc.org/ARA/NEW-IMAGE?type=NIL&object=PWY-6936
positive regulation of secondary metabolite biosynthetic process	Gene Ontology Slim	GO:1900378	1	5	0.155372	0.348899	N.17957	http://amigo.geneontology.org/cgi-bin/amigo/term_details?term=GO:1900378
proton-transporting V-type ATPase complex assembly	Gene Ontology Slim	GO:0070070	1	5	0.155372	0.348899	N.21411	http://amigo.geneontology.org/cgi-bin/amigo/term_details?term=GO:0070070
negative regulation of hormone biosynthetic process	Gene Ontology Slim	GO:0032353	1	5	0.155372	0.348899	N.13292	http://amigo.geneontology.org/cgi-bin/amigo/term_details?term=GO:0032353
oxidoreductase activity, acting on paired donors, with incorporation or reduction of molecular oxygen, reduced flavin or flavoprotein as one donor, and incorporation of one atom of oxygen	Gene Ontology Slim	GO:0016712	1	5	0.155372	0.348899	N.17934	http://amigo.geneontology.org/cgi-bin/amigo/term_details?term=GO:0016712
collagen catabolic process	Gene Ontology Slim	GO:0030574	1	5	0.155372	0.348899	N.9439	http://amigo.geneontology.org/cgi-bin/amigo/term_details?term=GO:0030574
L-lysine transport	Gene Ontology Slim	GO:1902022	1	5	0.155372	0.348899	N.25806	http://amigo.geneontology.org/cgi-bin/amigo/term_details?term=GO:1902022
small nucleolar ribonucleoprotein complex assembly	Gene Ontology Slim	GO:0000491	1	5	0.155372	0.348899	N.21730	http://amigo.geneontology.org/cgi-bin/amigo/term_details?term=GO:0000491
L-lysine transmembrane transport	Gene Ontology Slim	GO:1903401	1	5	0.155372	0.348899	N.25806	http://amigo.geneontology.org/cgi-bin/amigo/term_details?term=GO:1903401
spliceosomal conformational changes to generate catalytic conformation	Gene Ontology Slim	GO:0000393	1	5	0.155372	0.348899	N.15282	http://amigo.geneontology.org/cgi-bin/amigo/term_details?term=GO:0000393
oxidoreductase activity, acting on a sulfur group of donors, oxygen as acceptor	Gene Ontology Slim	GO:0016670	1	5	0.155372	0.348899	N.4425	http://amigo.geneontology.org/cgi-bin/amigo/term_details?term=GO:0016670
regulation of chlorophyll catabolic process	Gene Ontology Slim	GO:0010271	1	5	0.155372	0.348899	N.13244	http://amigo.geneontology.org/cgi-bin/amigo/term_details?term=GO:0010271
beta-1,4-mannosylglycoprotein 4-beta-N-acetylglucosaminyltransferase activity	Gene Ontology Slim	GO:0003830	1	5	0.155372	0.348899	N.18231	http://amigo.geneontology.org/cgi-bin/amigo/term_details?term=GO:0003830
uniporter activity	Gene Ontology Slim	GO:0015292	1	5	0.155372	0.348899	N.15073	http://amigo.geneontology.org/cgi-bin/amigo/term_details?term=GO:0015292
response to L-glutamate	Gene Ontology Slim	GO:1902065	1	5	0.155372	0.348899	N.88	http://amigo.geneontology.org/cgi-bin/amigo/term_details?term=GO:1902065
C-19 gibberellin 2-beta-dioxygenase activity	Gene Ontology Slim	GO:0052634	1	5	0.155372	0.348899	N.1324	http://amigo.geneontology.org/cgi-bin/amigo/term_details?term=GO:0052634
arginine transmembrane transport	Gene Ontology Slim	GO:1903826	1	5	0.155372	0.348899	N.25806	http://amigo.geneontology.org/cgi-bin/amigo/term_details?term=GO:1903826
indolebutyric acid metabolic process	Gene Ontology Slim	GO:0080024	1	5	0.155372	0.348899	N.28819	http://amigo.geneontology.org/cgi-bin/amigo/term_details?term=GO:0080024
serine O-acyltransferase activity	Gene Ontology Slim	GO:0016412	1	5	0.155372	0.348899	N.17098	http://amigo.geneontology.org/cgi-bin/amigo/term_details?term=GO:0016412
aromatic amino acid transport	Gene Ontology Slim	GO:0015801	1	5	0.155372	0.348899	N.4970	http://amigo.geneontology.org/cgi-bin/amigo/term_details?term=GO:0015801
starch binding	Gene Ontology Slim	GO:2001070	1	5	0.155372	0.348899	N.19029	http://amigo.geneontology.org/cgi-bin/amigo/term_details?term=GO:2001070
polyamine transmembrane transporter activity	Gene Ontology Slim	GO:0015203	1	5	0.155372	0.348899	N.14889	http://amigo.geneontology.org/cgi-bin/amigo/term_details?term=GO:0015203
arsenate ion transmembrane transport	Gene Ontology Slim	GO:1901684	1	5	0.155372	0.348899	N.21316	http://amigo.geneontology.org/cgi-bin/amigo/term_details?term=GO:1901684
collagen metabolic process	Gene Ontology Slim	GO:0032963	1	5	0.155372	0.348899	N.9439	http://amigo.geneontology.org/cgi-bin/amigo/term_details?term=GO:0032963
PML body	Gene Ontology Slim	GO:0016605	1	5	0.155372	0.348899	N.28327	http://amigo.geneontology.org/cgi-bin/amigo/term_details?term=GO:0016605
oxaloacetate transport	Gene Ontology Slim	GO:0015729	1	5	0.155372	0.348899	N.12568	http://amigo.geneontology.org/cgi-bin/amigo/term_details?term=GO:0015729
L-glutamate transmembrane transporter activity	Gene Ontology Slim	GO:0005313	1	5	0.155372	0.348899	N.25806	http://amigo.geneontology.org/cgi-bin/amigo/term_details?term=GO:0005313
alanine-glyoxylate transaminase activity	Gene Ontology Slim	GO:0008453	1	5	0.155372	0.348899	N.29411	http://amigo.geneontology.org/cgi-bin/amigo/term_details?term=GO:0008453
regulation of cell fate specification	Gene Ontology Slim	GO:0042659	1	5	0.155372	0.348899	N.13373	http://amigo.geneontology.org/cgi-bin/amigo/term_details?term=GO:0042659
UDP-arabinopyranose mutase activity	Gene Ontology Slim	GO:0052691	1	5	0.155372	0.348899	N.10791	http://amigo.geneontology.org/cgi-bin/amigo/term_details?term=GO:0052691
tryptophan catabolic process to kynurenine	Gene Ontology Slim	GO:0019441	1	5	0.155372	0.348899	N.24296	http://amigo.geneontology.org/cgi-bin/amigo/term_details?term=GO:0019441
negative regulation of isoprenoid metabolic process	Gene Ontology Slim	GO:0045827	1	5	0.155372	0.348899	N.13292	http://amigo.geneontology.org/cgi-bin/amigo/term_details?term=GO:0045827
mannokinase activity	Gene Ontology Slim	GO:0019158	1	5	0.155372	0.348899	N.24044	http://amigo.geneontology.org/cgi-bin/amigo/term_details?term=GO:0019158
oxaloacetate transmembrane transporter activity	Gene Ontology Slim	GO:0015131	1	5	0.155372	0.348899	N.12568	http://amigo.geneontology.org/cgi-bin/amigo/term_details?term=GO:0015131
inorganic anion exchanger activity	Gene Ontology Slim	GO:0005452	1	5	0.155372	0.348899	N.22408	http://amigo.geneontology.org/cgi-bin/amigo/term_details?term=GO:0005452
arginine transmembrane transporter activity	Gene Ontology Slim	GO:0015181	1	5	0.155372	0.348899	N.25806	http://amigo.geneontology.org/cgi-bin/amigo/term_details?term=GO:0015181
ER body organization	Gene Ontology Slim	GO:0080119	1	5	0.155372	0.348899	N.25343	http://amigo.geneontology.org/cgi-bin/amigo/term_details?term=GO:0080119
oxaloacetate(2-) transmembrane transport	Gene Ontology Slim	GO:1902356	1	5	0.155372	0.348899	N.12568	http://amigo.geneontology.org/cgi-bin/amigo/term_details?term=GO:1902356
polyamine transmembrane transport	Gene Ontology Slim	GO:1902047	1	5	0.155372	0.348899	N.14889	http://amigo.geneontology.org/cgi-bin/amigo/term_details?term=GO:1902047
serine O-acetyltransferase activity	Gene Ontology Slim	GO:0009001	1	5	0.155372	0.348899	N.17098	http://amigo.geneontology.org/cgi-bin/amigo/term_details?term=GO:0009001
borate efflux transmembrane transporter activity	Gene Ontology Slim	GO:0080139	1	5	0.155372	0.348899	N.22408	http://amigo.geneontology.org/cgi-bin/amigo/term_details?term=GO:0080139
cellular response to iron ion starvation	Gene Ontology Slim	GO:0010106	1	5	0.155372	0.348899	N.13287	http://amigo.geneontology.org/cgi-bin/amigo/term_details?term=GO:0010106
positive regulation of chlorophyll biosynthetic process	Gene Ontology Slim	GO:1902326	1	5	0.155372	0.348899	N.18403	http://amigo.geneontology.org/cgi-bin/amigo/term_details?term=GO:1902326
intracellular mRNA localization	Gene Ontology Slim	GO:0008298	1	5	0.155372	0.348899	N.4187	http://amigo.geneontology.org/cgi-bin/amigo/term_details?term=GO:0008298
vacuolar acidification	Gene Ontology Slim	GO:0007035	1	5	0.155372	0.348899	N.21411	http://amigo.geneontology.org/cgi-bin/amigo/term_details?term=GO:0007035
regulation of tetrapyrrole catabolic process	Gene Ontology Slim	GO:1901404	1	5	0.155372	0.348899	N.13244	http://amigo.geneontology.org/cgi-bin/amigo/term_details?term=GO:1901404
negative regulation of plant-type hypersensitive response	Gene Ontology Slim	GO:0034051	1	5	0.155372	0.348899	N.4263	http://amigo.geneontology.org/cgi-bin/amigo/term_details?term=GO:0034051
L-lysine transmembrane transporter activity	Gene Ontology Slim	GO:0015189	1	5	0.155372	0.348899	N.25806	http://amigo.geneontology.org/cgi-bin/amigo/term_details?term=GO:0015189
diaminopimelate biosynthetic process	Gene Ontology Slim	GO:0019877	1	5	0.155372	0.348899	N.1946	http://amigo.geneontology.org/cgi-bin/amigo/term_details?term=GO:0019877
negative regulation of hormone metabolic process	Gene Ontology Slim	GO:0032351	1	5	0.155372	0.348899	N.13292	http://amigo.geneontology.org/cgi-bin/amigo/term_details?term=GO:0032351
NEDD8-specific protease activity	Gene Ontology Slim	GO:0019784	1	5	0.155372	0.348899	N.2875	http://amigo.geneontology.org/cgi-bin/amigo/term_details?term=GO:0019784
intracellular pH reduction	Gene Ontology Slim	GO:0051452	1	5	0.155372	0.348899	N.21411	http://amigo.geneontology.org/cgi-bin/amigo/term_details?term=GO:0051452
pollen tube development	Gene Ontology Slim	GO:0048868	8	181	0.15671	0.351613	N.88|N.2336|N.28686|N.28955|N.10547|N.18615|N.12309|N.10073	http://amigo.geneontology.org/cgi-bin/amigo/term_details?term=GO:0048868
plant epidermis development	Gene Ontology Slim	GO:0090558	10	240	0.159508	0.357595	N.88|N.4187|N.13058|N.13373|N.18841|N.17877|N.12806|N.16068|N.9059|N.5690	http://amigo.geneontology.org/cgi-bin/amigo/term_details?term=GO:0090558
oligosaccharide metabolic process	Gene Ontology Slim	GO:0009311	4	72	0.160438	0.359131	N.16403|N.19029|N.7116|N.27508	http://amigo.geneontology.org/cgi-bin/amigo/term_details?term=GO:0009311
exocytosis	Gene Ontology Slim	GO:0006887	3	47	0.161254	0.359131	N.2336|N.28083|N.13725	http://amigo.geneontology.org/cgi-bin/amigo/term_details?term=GO:0006887
polygalacturonase activity	Gene Ontology Slim	GO:0004650	3	47	0.161254	0.359131	N.17955|N.18763|N.1335	http://amigo.geneontology.org/cgi-bin/amigo/term_details?term=GO:0004650
vesicle tethering complex	Gene Ontology Slim	GO:0099023	3	47	0.161254	0.359131	N.1981|N.28083|N.13725	http://amigo.geneontology.org/cgi-bin/amigo/term_details?term=GO:0099023
superpathway of citrulline metabolism	BioCyc	PWY-5004	2	24	0.161843	0.359131	N.20493|N.25091	http://biocyc.org/ARA/NEW-IMAGE?type=NIL&object=PWY-5004
oxidoreductase activity, acting on diphenols and related substances as donors, oxygen as acceptor	Gene Ontology Slim	GO:0016682	2	24	0.161843	0.359131	N.23628|N.26700	http://amigo.geneontology.org/cgi-bin/amigo/term_details?term=GO:0016682
brassinosteroid metabolic process	Gene Ontology Slim	GO:0016131	2	24	0.161843	0.359131	N.22942|N.26814	http://amigo.geneontology.org/cgi-bin/amigo/term_details?term=GO:0016131
floral organ formation	Gene Ontology Slim	GO:0048449	2	24	0.161843	0.359131	N.5863|N.1393	http://amigo.geneontology.org/cgi-bin/amigo/term_details?term=GO:0048449
terpene synthase activity	Gene Ontology Slim	GO:0010333	2	24	0.161843	0.359131	N.25021|N.23288	http://amigo.geneontology.org/cgi-bin/amigo/term_details?term=GO:0010333
specification of axis polarity	Gene Ontology Slim	GO:0065001	2	24	0.161843	0.359131	N.13373|N.18980	http://amigo.geneontology.org/cgi-bin/amigo/term_details?term=GO:0065001
oxidoreductase activity, acting on single donors with incorporation of molecular oxygen, incorporation of two atoms of oxygen	Gene Ontology Slim	GO:0016702	2	24	0.161843	0.359131	N.3201|N.18159	http://amigo.geneontology.org/cgi-bin/amigo/term_details?term=GO:0016702
glutamine metabolic process	Gene Ontology Slim	GO:0006541	2	24	0.161843	0.359131	N.21785|N.13697	http://amigo.geneontology.org/cgi-bin/amigo/term_details?term=GO:0006541
phosphorelay response regulator activity	Gene Ontology Slim	GO:0000156	2	24	0.161843	0.359131	N.28008|N.18987	http://amigo.geneontology.org/cgi-bin/amigo/term_details?term=GO:0000156
cellular oxidant detoxification	Gene Ontology Slim	GO:0098869	7	155	0.165144	0.366156	N.4087|N.4361|N.26905|N.6171|N.13829|N.30315|N.13828	http://amigo.geneontology.org/cgi-bin/amigo/term_details?term=GO:0098869
toxin catabolic process	Gene Ontology Slim	GO:0009407	3	48	0.168035	0.372263	N.29311|N.8411|N.26523	http://amigo.geneontology.org/cgi-bin/amigo/term_details?term=GO:0009407
2-Oxocarboxylic acid metabolism	KEGG PATHWAY	ath01210	4	74	0.171188	0.378933	N.15412|N.20131|N.7301|N.26127	http://www.genome.jp/kegg-bin/show_pathway?ath01210/ath:AT1G18500%09red/ath:AT2G30970%09red/ath:AT4G31500%09red
double-stranded DNA binding	Gene Ontology Slim	GO:0003690	12	304	0.171255	0.378933	N.25880|N.13592|N.12772|N.5690|N.6592|N.25288|N.19161|N.20079|N.5863|N.8472|N.13058|N.27667	http://amigo.geneontology.org/cgi-bin/amigo/term_details?term=GO:0003690
callose deposition in cell wall	Gene Ontology Slim	GO:0052543	2	25	0.171752	0.379108	N.20131|N.7301	http://amigo.geneontology.org/cgi-bin/amigo/term_details?term=GO:0052543
regulation of defense response to fungus	Gene Ontology Slim	GO:1900150	2	25	0.171752	0.379108	N.26267|N.28812	http://amigo.geneontology.org/cgi-bin/amigo/term_details?term=GO:1900150
oxidoreductase activity, acting on the CH-NH2 group of donors, oxygen as acceptor	Gene Ontology Slim	GO:0016641	2	25	0.171752	0.379108	N.26648|N.4099	http://amigo.geneontology.org/cgi-bin/amigo/term_details?term=GO:0016641
ion channel activity	Gene Ontology Slim	GO:0005216	6	129	0.173588	0.380347	N.30355|N.15073|N.30175|N.30543|N.12308|N.28340	http://amigo.geneontology.org/cgi-bin/amigo/term_details?term=GO:0005216
Golgi medial cisterna	Gene Ontology Slim	GO:0005797	3	49	0.174898	0.380347	N.17719|N.11608|N.18269	http://amigo.geneontology.org/cgi-bin/amigo/term_details?term=GO:0005797
quercetin 7-O-glucosyltransferase activity	Gene Ontology Slim	GO:0080044	3	49	0.174898	0.380347	N.28817|N.2059|N.28819	http://amigo.geneontology.org/cgi-bin/amigo/term_details?term=GO:0080044
vacuolar transport	Gene Ontology Slim	GO:0007034	4	75	0.176655	0.380347	N.4187|N.7094|N.26799|N.26747	http://amigo.geneontology.org/cgi-bin/amigo/term_details?term=GO:0007034
phospholipid binding	Gene Ontology Slim	GO:0005543	5	102	0.176855	0.380347	N.7836|N.618|N.24489|N.16958|N.17800	http://amigo.geneontology.org/cgi-bin/amigo/term_details?term=GO:0005543
5-Hydroxytryptamine degredation	PANTHER	P04372	1	6	0.178814	0.380347	N.12885	http://www.pantherdb.org/pathway/pathwayDiagram.jsp?catAccession=P04372
Phenylethylamine degradation	PANTHER	P02766	1	6	0.178814	0.380347	N.26648	http://www.pantherdb.org/pathway/pathwayDiagram.jsp?catAccession=P02766
Limonene and pinene degradation	KEGG PATHWAY	ath00903	1	6	0.178814	0.380347	N.12885	http://www.genome.jp/kegg-bin/show_pathway?ath00903/ath:AT1G23800%09red
methionine degradation I (to homocysteine)	BioCyc	METHIONINE-DEG1-PWY	1	6	0.178814	0.380347	N.3630	http://biocyc.org/ARA/NEW-IMAGE?type=NIL&object=METHIONINE-DEG1-PWY
superpathway of thiamin diphosphate biosynthesis III (eukaryotes)	BioCyc	THISYNARA-PWY	1	6	0.178814	0.380347	N.21757	http://biocyc.org/ARA/NEW-IMAGE?type=NIL&object=THISYNARA-PWY
positive regulation of transmembrane transport	Gene Ontology Slim	GO:0034764	1	6	0.178814	0.380347	N.12274	http://amigo.geneontology.org/cgi-bin/amigo/term_details?term=GO:0034764
RNA-directed RNA polymerase complex	Gene Ontology Slim	GO:0031379	1	6	0.178814	0.380347	N.16000	http://amigo.geneontology.org/cgi-bin/amigo/term_details?term=GO:0031379
glucokinase activity	Gene Ontology Slim	GO:0004340	1	6	0.178814	0.380347	N.24044	http://amigo.geneontology.org/cgi-bin/amigo/term_details?term=GO:0004340
polyamine transport	Gene Ontology Slim	GO:0015846	1	6	0.178814	0.380347	N.14889	http://amigo.geneontology.org/cgi-bin/amigo/term_details?term=GO:0015846
glycogen debranching enzyme activity	Gene Ontology Slim	GO:0004133	1	6	0.178814	0.380347	N.19029	http://amigo.geneontology.org/cgi-bin/amigo/term_details?term=GO:0004133
cellular potassium ion homeostasis	Gene Ontology Slim	GO:0030007	1	6	0.178814	0.380347	N.23183	http://amigo.geneontology.org/cgi-bin/amigo/term_details?term=GO:0030007
response to anoxia	Gene Ontology Slim	GO:0034059	1	6	0.178814	0.380347	N.12792	http://amigo.geneontology.org/cgi-bin/amigo/term_details?term=GO:0034059
endoplasmic reticulum tubular network	Gene Ontology Slim	GO:0071782	1	6	0.178814	0.380347	N.27974	http://amigo.geneontology.org/cgi-bin/amigo/term_details?term=GO:0071782
glucuronoxylan 4-O-methyltransferase activity	Gene Ontology Slim	GO:0030775	1	6	0.178814	0.380347	N.20590	http://amigo.geneontology.org/cgi-bin/amigo/term_details?term=GO:0030775
L-glutamate transmembrane transport	Gene Ontology Slim	GO:0015813	1	6	0.178814	0.380347	N.25806	http://amigo.geneontology.org/cgi-bin/amigo/term_details?term=GO:0015813
mitochondrial calcium ion homeostasis	Gene Ontology Slim	GO:0051560	1	6	0.178814	0.380347	N.15073	http://amigo.geneontology.org/cgi-bin/amigo/term_details?term=GO:0051560
alpha-(1,2)-fucosyltransferase activity	Gene Ontology Slim	GO:0031127	1	6	0.178814	0.380347	N.11608	http://amigo.geneontology.org/cgi-bin/amigo/term_details?term=GO:0031127
glycopeptide alpha-N-acetylgalactosaminidase activity	Gene Ontology Slim	GO:0033926	1	6	0.178814	0.380347	N.27508	http://amigo.geneontology.org/cgi-bin/amigo/term_details?term=GO:0033926
nuclear RNA-directed RNA polymerase complex	Gene Ontology Slim	GO:0031380	1	6	0.178814	0.380347	N.16000	http://amigo.geneontology.org/cgi-bin/amigo/term_details?term=GO:0031380
endoplasmic reticulum subcompartment	Gene Ontology Slim	GO:0098827	1	6	0.178814	0.380347	N.27974	http://amigo.geneontology.org/cgi-bin/amigo/term_details?term=GO:0098827
double-stranded RNA-specific ribonuclease activity	Gene Ontology Slim	GO:0032296	1	6	0.178814	0.380347	N.13169	http://amigo.geneontology.org/cgi-bin/amigo/term_details?term=GO:0032296
cytokinin catabolic process	Gene Ontology Slim	GO:0009823	1	6	0.178814	0.380347	N.4099	http://amigo.geneontology.org/cgi-bin/amigo/term_details?term=GO:0009823
positive regulation of autophagy	Gene Ontology Slim	GO:0010508	1	6	0.178814	0.380347	N.26208	http://amigo.geneontology.org/cgi-bin/amigo/term_details?term=GO:0010508
ribonuclease III activity	Gene Ontology Slim	GO:0004525	1	6	0.178814	0.380347	N.13169	http://amigo.geneontology.org/cgi-bin/amigo/term_details?term=GO:0004525
glucose binding	Gene Ontology Slim	GO:0005536	1	6	0.178814	0.380347	N.24044	http://amigo.geneontology.org/cgi-bin/amigo/term_details?term=GO:0005536
alcohol transmembrane transporter activity	Gene Ontology Slim	GO:0015665	1	6	0.178814	0.380347	N.3336	http://amigo.geneontology.org/cgi-bin/amigo/term_details?term=GO:0015665
L-aspartate:2-oxoglutarate aminotransferase activity	Gene Ontology Slim	GO:0004069	1	6	0.178814	0.380347	N.15412	http://amigo.geneontology.org/cgi-bin/amigo/term_details?term=GO:0004069
nuclear euchromatin	Gene Ontology Slim	GO:0005719	1	6	0.178814	0.380347	N.4593	http://amigo.geneontology.org/cgi-bin/amigo/term_details?term=GO:0005719
response to vitamin	Gene Ontology Slim	GO:0033273	1	6	0.178814	0.380347	N.21757	http://amigo.geneontology.org/cgi-bin/amigo/term_details?term=GO:0033273
cellular response to molecule of bacterial origin	Gene Ontology Slim	GO:0071219	1	6	0.178814	0.380347	N.13283	http://amigo.geneontology.org/cgi-bin/amigo/term_details?term=GO:0071219
acyl-[acyl-carrier-protein] hydrolase activity	Gene Ontology Slim	GO:0016297	1	6	0.178814	0.380347	N.23850	http://amigo.geneontology.org/cgi-bin/amigo/term_details?term=GO:0016297
positive regulation of tetrapyrrole biosynthetic process	Gene Ontology Slim	GO:1901465	1	6	0.178814	0.380347	N.18403	http://amigo.geneontology.org/cgi-bin/amigo/term_details?term=GO:1901465
arginine transport	Gene Ontology Slim	GO:0015809	1	6	0.178814	0.380347	N.25806	http://amigo.geneontology.org/cgi-bin/amigo/term_details?term=GO:0015809
pentose-phosphate shunt, non-oxidative branch	Gene Ontology Slim	GO:0009052	1	6	0.178814	0.380347	N.13969	http://amigo.geneontology.org/cgi-bin/amigo/term_details?term=GO:0009052
carpel morphogenesis	Gene Ontology Slim	GO:0048445	1	6	0.178814	0.380347	N.1393	http://amigo.geneontology.org/cgi-bin/amigo/term_details?term=GO:0048445
9-cis-epoxycarotenoid dioxygenase activity	Gene Ontology Slim	GO:0045549	1	6	0.178814	0.380347	N.3201	http://amigo.geneontology.org/cgi-bin/amigo/term_details?term=GO:0045549
detection of calcium ion	Gene Ontology Slim	GO:0005513	1	6	0.178814	0.380347	N.23183	http://amigo.geneontology.org/cgi-bin/amigo/term_details?term=GO:0005513
galactoside 2-alpha-L-fucosyltransferase activity	Gene Ontology Slim	GO:0008107	1	6	0.178814	0.380347	N.11608	http://amigo.geneontology.org/cgi-bin/amigo/term_details?term=GO:0008107
pH reduction	Gene Ontology Slim	GO:0045851	1	6	0.178814	0.380347	N.21411	http://amigo.geneontology.org/cgi-bin/amigo/term_details?term=GO:0045851
aspartate family amino acid catabolic process	Gene Ontology Slim	GO:0009068	1	6	0.178814	0.380347	N.5056	http://amigo.geneontology.org/cgi-bin/amigo/term_details?term=GO:0009068
phloem loading	Gene Ontology Slim	GO:0110126	1	6	0.178814	0.380347	N.16403	http://amigo.geneontology.org/cgi-bin/amigo/term_details?term=GO:0110126
secondary growth	Gene Ontology Slim	GO:0080117	1	6	0.178814	0.380347	N.27836	http://amigo.geneontology.org/cgi-bin/amigo/term_details?term=GO:0080117
amino acid import	Gene Ontology Slim	GO:0043090	1	6	0.178814	0.380347	N.25806	http://amigo.geneontology.org/cgi-bin/amigo/term_details?term=GO:0043090
kynurenine metabolic process	Gene Ontology Slim	GO:0070189	1	6	0.178814	0.380347	N.24296	http://amigo.geneontology.org/cgi-bin/amigo/term_details?term=GO:0070189
cellular component biogenesis	Gene Ontology Slim	GO:0044085	37	1100	0.180216	0.383029	N.11608|N.28361|N.15028|N.21421|N.5988|N.29677|N.25167|N.26114|N.4263|N.20590|N.29262|N.21730|N.4187|N.5056|N.17957|N.10791|N.22870|N.28215|N.13169|N.17423|N.28127|N.24236|N.4054|N.21687|N.2336|N.11305|N.17267|N.24663|N.24489|N.15282|N.19896|N.5678|N.21411|N.12107|N.11114|N.29256|N.24724	http://amigo.geneontology.org/cgi-bin/amigo/term_details?term=GO:0044085
response to cadmium ion	Gene Ontology Slim	GO:0046686	12	308	0.181663	0.384822	N.30044|N.20493|N.10963|N.7116|N.17098|N.10964|N.12772|N.9439|N.12309|N.18841|N.10073|N.15412	http://amigo.geneontology.org/cgi-bin/amigo/term_details?term=GO:0046686
potassium channel activity	Gene Ontology Slim	GO:0005267	2	26	0.181756	0.384822	N.30543|N.30175	http://amigo.geneontology.org/cgi-bin/amigo/term_details?term=GO:0005267
cysteine metabolic process	Gene Ontology Slim	GO:0006534	2	26	0.181756	0.384822	N.17098|N.5056	http://amigo.geneontology.org/cgi-bin/amigo/term_details?term=GO:0006534
floral organ abscission	Gene Ontology Slim	GO:0010227	2	26	0.181756	0.384822	N.12274|N.18980	http://amigo.geneontology.org/cgi-bin/amigo/term_details?term=GO:0010227
glutathione-mediated detoxification II	BioCyc	PWY-6842	3	50	0.181837	0.384822	N.29311|N.8411|N.26523	http://biocyc.org/ARA/NEW-IMAGE?type=NIL&object=PWY-6842
cotyledon development	Gene Ontology Slim	GO:0048825	3	50	0.181837	0.384822	N.7708|N.17995|N.7732	http://amigo.geneontology.org/cgi-bin/amigo/term_details?term=GO:0048825
water-soluble vitamin metabolic process	Gene Ontology Slim	GO:0006767	4	76	0.18218	0.385248	N.12654|N.25264|N.6765|N.21757	http://amigo.geneontology.org/cgi-bin/amigo/term_details?term=GO:0006767
Golgi stack	Gene Ontology Slim	GO:0005795	8	189	0.183175	0.387051	N.4425|N.17719|N.11608|N.10791|N.17020|N.21152|N.20639|N.18269	http://amigo.geneontology.org/cgi-bin/amigo/term_details?term=GO:0005795
protein catabolic process	Gene Ontology Slim	GO:0030163	20	559	0.187665	0.396128	N.15979|N.7252|N.28741|N.12534|N.4054|N.18841|N.12743|N.7044|N.5501|N.6718|N.9469|N.12149|N.2170|N.2034|N.30032|N.16826|N.15422|N.12147|N.17507|N.7097	http://amigo.geneontology.org/cgi-bin/amigo/term_details?term=GO:0030163
gravitropism	Gene Ontology Slim	GO:0009630	4	77	0.187762	0.396128	N.24953|N.2856|N.20260|N.4944	http://amigo.geneontology.org/cgi-bin/amigo/term_details?term=GO:0009630
cytoskeleton-dependent cytokinesis	Gene Ontology Slim	GO:0061640	3	51	0.188849	0.398113	N.24663|N.19896|N.21687	http://amigo.geneontology.org/cgi-bin/amigo/term_details?term=GO:0061640
Calvin-Benson-Bassham cycle	BioCyc	CALVIN-PWY	2	27	0.191844	0.40302	N.13969|N.12792	http://biocyc.org/ARA/NEW-IMAGE?type=NIL&object=CALVIN-PWY
phytosteroid metabolic process	Gene Ontology Slim	GO:0016128	2	27	0.191844	0.40302	N.22942|N.26814	http://amigo.geneontology.org/cgi-bin/amigo/term_details?term=GO:0016128
cell wall thickening	Gene Ontology Slim	GO:0052386	2	27	0.191844	0.40302	N.20131|N.7301	http://amigo.geneontology.org/cgi-bin/amigo/term_details?term=GO:0052386
carbon-sulfur lyase activity	Gene Ontology Slim	GO:0016846	2	27	0.191844	0.40302	N.17961|N.5056	http://amigo.geneontology.org/cgi-bin/amigo/term_details?term=GO:0016846
amino sugar metabolic process	Gene Ontology Slim	GO:0006040	2	27	0.191844	0.40302	N.29232|N.23568	http://amigo.geneontology.org/cgi-bin/amigo/term_details?term=GO:0006040
post-embryonic plant organ development	Gene Ontology Slim	GO:0090696	7	163	0.194806	0.408321	N.21450|N.1393|N.1580|N.8561|N.26648|N.5863|N.26114	http://amigo.geneontology.org/cgi-bin/amigo/term_details?term=GO:0090696
plant-type cell wall modification	Gene Ontology Slim	GO:0009827	3	52	0.195929	0.408321	N.2592|N.22791|N.20095	http://amigo.geneontology.org/cgi-bin/amigo/term_details?term=GO:0009827
P-body	Gene Ontology Slim	GO:0000932	3	52	0.195929	0.408321	N.12163|N.4187|N.18584	http://amigo.geneontology.org/cgi-bin/amigo/term_details?term=GO:0000932
cellulose biosynthetic process	Gene Ontology Slim	GO:0030244	3	52	0.195929	0.408321	N.24663|N.19896|N.21687	http://amigo.geneontology.org/cgi-bin/amigo/term_details?term=GO:0030244
glutathione metabolic process	Gene Ontology Slim	GO:0006749	3	52	0.195929	0.408321	N.29311|N.8411|N.26523	http://amigo.geneontology.org/cgi-bin/amigo/term_details?term=GO:0006749
xyloglucan metabolic process	Gene Ontology Slim	GO:0010411	3	52	0.195929	0.408321	N.11305|N.11608|N.12107	http://amigo.geneontology.org/cgi-bin/amigo/term_details?term=GO:0010411
benzoate biosynthesis II (CoA-independent, non-beta-oxidative)	BioCyc	PWY-6444	1	7	0.201606	0.408321	N.12885	http://biocyc.org/ARA/NEW-IMAGE?type=NIL&object=PWY-6444
alkane oxidation	BioCyc	PWY-2724	1	7	0.201606	0.408321	N.12885	http://biocyc.org/ARA/NEW-IMAGE?type=NIL&object=PWY-2724
gibberellin 2-beta-dioxygenase activity	Gene Ontology Slim	GO:0045543	1	7	0.201606	0.408321	N.1324	http://amigo.geneontology.org/cgi-bin/amigo/term_details?term=GO:0045543
neurotransmitter transmembrane transporter activity	Gene Ontology Slim	GO:0005326	1	7	0.201606	0.408321	N.25806	http://amigo.geneontology.org/cgi-bin/amigo/term_details?term=GO:0005326
root radial pattern formation	Gene Ontology Slim	GO:0090057	1	7	0.201606	0.408321	N.10958	http://amigo.geneontology.org/cgi-bin/amigo/term_details?term=GO:0090057
L-gulonolactone oxidase activity	Gene Ontology Slim	GO:0050105	1	7	0.201606	0.408321	N.12654	http://amigo.geneontology.org/cgi-bin/amigo/term_details?term=GO:0050105
regulation of amine transport	Gene Ontology Slim	GO:0051952	1	7	0.201606	0.408321	N.25082	http://amigo.geneontology.org/cgi-bin/amigo/term_details?term=GO:0051952
ATP dimethylallyltransferase activity	Gene Ontology Slim	GO:0052622	1	7	0.201606	0.408321	N.27836	http://amigo.geneontology.org/cgi-bin/amigo/term_details?term=GO:0052622
xylan O-acetyltransferase activity	Gene Ontology Slim	GO:1990538	1	7	0.201606	0.408321	N.5988	http://amigo.geneontology.org/cgi-bin/amigo/term_details?term=GO:1990538
regulation of amino acid transmembrane transport	Gene Ontology Slim	GO:1903789	1	7	0.201606	0.408321	N.25082	http://amigo.geneontology.org/cgi-bin/amigo/term_details?term=GO:1903789
glycolytic process through fructose-6-phosphate	Gene Ontology Slim	GO:0061615	1	7	0.201606	0.408321	N.9059	http://amigo.geneontology.org/cgi-bin/amigo/term_details?term=GO:0061615
regulation of cation transmembrane transport	Gene Ontology Slim	GO:1904062	1	7	0.201606	0.408321	N.12274	http://amigo.geneontology.org/cgi-bin/amigo/term_details?term=GO:1904062
regulation of potassium ion transport	Gene Ontology Slim	GO:0043266	1	7	0.201606	0.408321	N.12274	http://amigo.geneontology.org/cgi-bin/amigo/term_details?term=GO:0043266
ADP dimethylallyltransferase activity	Gene Ontology Slim	GO:0052623	1	7	0.201606	0.408321	N.27836	http://amigo.geneontology.org/cgi-bin/amigo/term_details?term=GO:0052623
endoribonuclease activity, producing 3'-phosphomonoesters	Gene Ontology Slim	GO:0016892	1	7	0.201606	0.408321	N.7437	http://amigo.geneontology.org/cgi-bin/amigo/term_details?term=GO:0016892
outward rectifier potassium channel activity	Gene Ontology Slim	GO:0015271	1	7	0.201606	0.408321	N.30543	http://amigo.geneontology.org/cgi-bin/amigo/term_details?term=GO:0015271
Swr1 complex	Gene Ontology Slim	GO:0000812	1	7	0.201606	0.408321	N.21730	http://amigo.geneontology.org/cgi-bin/amigo/term_details?term=GO:0000812
sodium ion import across plasma membrane	Gene Ontology Slim	GO:0098719	1	7	0.201606	0.408321	N.20639	http://amigo.geneontology.org/cgi-bin/amigo/term_details?term=GO:0098719
maintenance of floral meristem identity	Gene Ontology Slim	GO:0010076	1	7	0.201606	0.408321	N.20679	http://amigo.geneontology.org/cgi-bin/amigo/term_details?term=GO:0010076
6-phosphofructokinase activity	Gene Ontology Slim	GO:0003872	1	7	0.201606	0.408321	N.9059	http://amigo.geneontology.org/cgi-bin/amigo/term_details?term=GO:0003872
regulation of amino acid transport	Gene Ontology Slim	GO:0051955	1	7	0.201606	0.408321	N.25082	http://amigo.geneontology.org/cgi-bin/amigo/term_details?term=GO:0051955
mannan endo-1,4-beta-mannosidase activity	Gene Ontology Slim	GO:0016985	1	7	0.201606	0.408321	N.20095	http://amigo.geneontology.org/cgi-bin/amigo/term_details?term=GO:0016985
gibberellin catabolic process	Gene Ontology Slim	GO:0045487	1	7	0.201606	0.408321	N.1324	http://amigo.geneontology.org/cgi-bin/amigo/term_details?term=GO:0045487
alkane 1-monooxygenase activity	Gene Ontology Slim	GO:0018685	1	7	0.201606	0.408321	N.17934	http://amigo.geneontology.org/cgi-bin/amigo/term_details?term=GO:0018685
lateral growth	Gene Ontology Slim	GO:0080190	1	7	0.201606	0.408321	N.27836	http://amigo.geneontology.org/cgi-bin/amigo/term_details?term=GO:0080190
thiamine diphosphate metabolic process	Gene Ontology Slim	GO:0042357	1	7	0.201606	0.408321	N.21757	http://amigo.geneontology.org/cgi-bin/amigo/term_details?term=GO:0042357
diterpenoid catabolic process	Gene Ontology Slim	GO:0016103	1	7	0.201606	0.408321	N.1324	http://amigo.geneontology.org/cgi-bin/amigo/term_details?term=GO:0016103
trans-Golgi network transport vesicle membrane	Gene Ontology Slim	GO:0012510	1	7	0.201606	0.408321	N.21411	http://amigo.geneontology.org/cgi-bin/amigo/term_details?term=GO:0012510
transcription, RNA-templated	Gene Ontology Slim	GO:0001172	1	7	0.201606	0.408321	N.16000	http://amigo.geneontology.org/cgi-bin/amigo/term_details?term=GO:0001172
RNA-directed 5'-3' RNA polymerase activity	Gene Ontology Slim	GO:0003968	1	7	0.201606	0.408321	N.16000	http://amigo.geneontology.org/cgi-bin/amigo/term_details?term=GO:0003968
regulation of translational initiation	Gene Ontology Slim	GO:0006446	1	7	0.201606	0.408321	N.18584	http://amigo.geneontology.org/cgi-bin/amigo/term_details?term=GO:0006446
regulation of organic acid transport	Gene Ontology Slim	GO:0032890	1	7	0.201606	0.408321	N.25082	http://amigo.geneontology.org/cgi-bin/amigo/term_details?term=GO:0032890
thiamine diphosphate biosynthetic process	Gene Ontology Slim	GO:0009229	1	7	0.201606	0.408321	N.21757	http://amigo.geneontology.org/cgi-bin/amigo/term_details?term=GO:0009229
chloroplastic endopeptidase Clp complex	Gene Ontology Slim	GO:0009840	1	7	0.201606	0.408321	N.3935	http://amigo.geneontology.org/cgi-bin/amigo/term_details?term=GO:0009840
nuclear microtubule	Gene Ontology Slim	GO:0005880	1	7	0.201606	0.408321	N.22870	http://amigo.geneontology.org/cgi-bin/amigo/term_details?term=GO:0005880
positive regulation of tetrapyrrole metabolic process	Gene Ontology Slim	GO:1901403	1	7	0.201606	0.408321	N.18403	http://amigo.geneontology.org/cgi-bin/amigo/term_details?term=GO:1901403
regulation of amino acid export	Gene Ontology Slim	GO:0080143	1	7	0.201606	0.408321	N.25082	http://amigo.geneontology.org/cgi-bin/amigo/term_details?term=GO:0080143
Rubisco shunt	BioCyc	PWY-5723	2	28	0.202002	0.408321	N.13969|N.12792	http://biocyc.org/ARA/NEW-IMAGE?type=NIL&object=PWY-5723
carbon-oxygen lyase activity, acting on phosphates	Gene Ontology Slim	GO:0016838	2	28	0.202002	0.408321	N.25021|N.23288	http://amigo.geneontology.org/cgi-bin/amigo/term_details?term=GO:0016838
nucleoside transmembrane transporter activity	Gene Ontology Slim	GO:0005337	2	28	0.202002	0.408321	N.15962|N.8926	http://amigo.geneontology.org/cgi-bin/amigo/term_details?term=GO:0005337
nucleoside transport	Gene Ontology Slim	GO:0015858	2	28	0.202002	0.408321	N.15962|N.8926	http://amigo.geneontology.org/cgi-bin/amigo/term_details?term=GO:0015858
regulation of response to water deprivation	Gene Ontology Slim	GO:2000070	2	28	0.202002	0.408321	N.20604|N.8988	http://amigo.geneontology.org/cgi-bin/amigo/term_details?term=GO:2000070
dehiscence	Gene Ontology Slim	GO:0009900	2	28	0.202002	0.408321	N.12274|N.20095	http://amigo.geneontology.org/cgi-bin/amigo/term_details?term=GO:0009900
nucleoside transmembrane transport	Gene Ontology Slim	GO:1901642	2	28	0.202002	0.408321	N.15962|N.8926	http://amigo.geneontology.org/cgi-bin/amigo/term_details?term=GO:1901642
embryonic meristem development	Gene Ontology Slim	GO:0048508	2	28	0.202002	0.408321	N.29928|N.8427	http://amigo.geneontology.org/cgi-bin/amigo/term_details?term=GO:0048508
interaction with host	Gene Ontology Slim	GO:0051701	2	28	0.202002	0.408321	N.19959|N.4593	http://amigo.geneontology.org/cgi-bin/amigo/term_details?term=GO:0051701
pigment metabolic process	Gene Ontology Slim	GO:0042440	7	165	0.202534	0.408321	N.7437|N.10831|N.10830|N.16393|N.13244|N.322|N.18403	http://amigo.geneontology.org/cgi-bin/amigo/term_details?term=GO:0042440
cellular detoxification	Gene Ontology Slim	GO:1990748	7	165	0.202534	0.408321	N.4087|N.4361|N.26905|N.6171|N.13829|N.30315|N.13828	http://amigo.geneontology.org/cgi-bin/amigo/term_details?term=GO:1990748
embryo development	Gene Ontology Slim	GO:0009790	18	503	0.202549	0.408321	N.3630|N.1981|N.17995|N.4054|N.20493|N.13373|N.8427|N.19663|N.16546|N.18837|N.26799|N.13287|N.7732|N.7708|N.29928|N.8962|N.894|N.13969	http://amigo.geneontology.org/cgi-bin/amigo/term_details?term=GO:0009790
Porphyrin and chlorophyll metabolism	KEGG PATHWAY	ath00860	3	53	0.203072	0.408321	N.13244|N.322|N.5230	http://www.genome.jp/kegg-bin/show_pathway?ath00860/ath:AT5G40850%09red/ath:AT2G26540%09red/ath:AT4G11910%09red
positive regulation of reproductive process	Gene Ontology Slim	GO:2000243	3	53	0.203072	0.408321	N.11554|N.12274|N.402	http://amigo.geneontology.org/cgi-bin/amigo/term_details?term=GO:2000243
glutathione transferase activity	Gene Ontology Slim	GO:0004364	3	53	0.203072	0.408321	N.29311|N.8411|N.26523	http://amigo.geneontology.org/cgi-bin/amigo/term_details?term=GO:0004364
chromatin silencing	Gene Ontology Slim	GO:0006342	3	53	0.203072	0.408321	N.3630|N.16000|N.4593	http://amigo.geneontology.org/cgi-bin/amigo/term_details?term=GO:0006342
chromatin organization involved in negative regulation of transcription	Gene Ontology Slim	GO:0097549	3	53	0.203072	0.408321	N.3630|N.16000|N.4593	http://amigo.geneontology.org/cgi-bin/amigo/term_details?term=GO:0097549
cellulose metabolic process	Gene Ontology Slim	GO:0030243	4	80	0.204823	0.410931	N.24663|N.19896|N.28354|N.21687	http://amigo.geneontology.org/cgi-bin/amigo/term_details?term=GO:0030243
export from cell	Gene Ontology Slim	GO:0140352	4	80	0.204823	0.410931	N.25082|N.2336|N.28083|N.13725	http://amigo.geneontology.org/cgi-bin/amigo/term_details?term=GO:0140352
cell cortex	Gene Ontology Slim	GO:0005938	4	80	0.204823	0.410931	N.88|N.28083|N.13725|N.27974	http://amigo.geneontology.org/cgi-bin/amigo/term_details?term=GO:0005938
oxidoreductase activity, acting on a sulfur group of donors	Gene Ontology Slim	GO:0016667	5	108	0.205595	0.411871	N.4425|N.12309|N.10073|N.17423|N.20730	http://amigo.geneontology.org/cgi-bin/amigo/term_details?term=GO:0016667
hexose metabolic process	Gene Ontology Slim	GO:0019318	5	108	0.205595	0.411871	N.21152|N.1151|N.24044|N.26293|N.30032	http://amigo.geneontology.org/cgi-bin/amigo/term_details?term=GO:0019318
phosphatase activity	Gene Ontology Slim	GO:0016791	12	317	0.206137	0.412653	N.20263|N.7116|N.23183|N.2677|N.3389|N.30175|N.14560|N.26808|N.25778|N.3324|N.142|N.21786	http://amigo.geneontology.org/cgi-bin/amigo/term_details?term=GO:0016791
pigment biosynthetic process	Gene Ontology Slim	GO:0046148	6	137	0.207272	0.414621	N.7437|N.10831|N.10830|N.16393|N.322|N.18403	http://amigo.geneontology.org/cgi-bin/amigo/term_details?term=GO:0046148
aromatic amino acid family biosynthetic process	Gene Ontology Slim	GO:0009073	3	54	0.210275	0.419601	N.20131|N.7301|N.5995	http://amigo.geneontology.org/cgi-bin/amigo/term_details?term=GO:0009073
chromatin organization involved in regulation of transcription	Gene Ontology Slim	GO:0034401	3	54	0.210275	0.419601	N.3630|N.16000|N.4593	http://amigo.geneontology.org/cgi-bin/amigo/term_details?term=GO:0034401
serine family amino acid metabolic process	Gene Ontology Slim	GO:0009069	3	54	0.210275	0.419601	N.29411|N.5056|N.17098	http://amigo.geneontology.org/cgi-bin/amigo/term_details?term=GO:0009069
heterocycle catabolic process	Gene Ontology Slim	GO:0046700	7	167	0.210379	0.419601	N.19251|N.24296|N.18584|N.7437|N.13244|N.14010|N.25091	http://amigo.geneontology.org/cgi-bin/amigo/term_details?term=GO:0046700
negative regulation of cell death	Gene Ontology Slim	GO:0060548	2	29	0.212219	0.421418	N.27539|N.4263	http://amigo.geneontology.org/cgi-bin/amigo/term_details?term=GO:0060548
embryo sac central cell differentiation	Gene Ontology Slim	GO:0009559	2	29	0.212219	0.421418	N.25288|N.2365	http://amigo.geneontology.org/cgi-bin/amigo/term_details?term=GO:0009559
negative regulation of growth	Gene Ontology Slim	GO:0045926	2	29	0.212219	0.421418	N.10809|N.10807	http://amigo.geneontology.org/cgi-bin/amigo/term_details?term=GO:0045926
racemase and epimerase activity, acting on carbohydrates and derivatives	Gene Ontology Slim	GO:0016857	2	29	0.212219	0.421418	N.13969|N.26293	http://amigo.geneontology.org/cgi-bin/amigo/term_details?term=GO:0016857
CoA-ligase activity	Gene Ontology Slim	GO:0016405	2	29	0.212219	0.421418	N.30044|N.25869	http://amigo.geneontology.org/cgi-bin/amigo/term_details?term=GO:0016405
Golgi cisterna membrane	Gene Ontology Slim	GO:0032580	2	29	0.212219	0.421418	N.11608|N.20639	http://amigo.geneontology.org/cgi-bin/amigo/term_details?term=GO:0032580
negative regulation of gene expression, epigenetic	Gene Ontology Slim	GO:0045814	3	55	0.217533	0.428851	N.3630|N.16000|N.4593	http://amigo.geneontology.org/cgi-bin/amigo/term_details?term=GO:0045814
RNA polymerase activity	Gene Ontology Slim	GO:0097747	3	55	0.217533	0.428851	N.18584|N.16000|N.13888	http://amigo.geneontology.org/cgi-bin/amigo/term_details?term=GO:0097747
ubiquitin protein ligase binding	Gene Ontology Slim	GO:0031625	3	55	0.217533	0.428851	N.10964|N.4054|N.14065	http://amigo.geneontology.org/cgi-bin/amigo/term_details?term=GO:0031625
5'-3' RNA polymerase activity	Gene Ontology Slim	GO:0034062	3	55	0.217533	0.428851	N.18584|N.16000|N.13888	http://amigo.geneontology.org/cgi-bin/amigo/term_details?term=GO:0034062
cellular component morphogenesis	Gene Ontology Slim	GO:0032989	15	415	0.218018	0.428851	N.2336|N.1981|N.6623|N.2095|N.2498|N.2592|N.22791|N.10547|N.18615|N.11873|N.4187|N.12309|N.15651|N.30533|N.10073	http://amigo.geneontology.org/cgi-bin/amigo/term_details?term=GO:0032989
protein-containing complex assembly	Gene Ontology Slim	GO:0065003	16	448	0.22156	0.428851	N.24236|N.21730|N.4054|N.2336|N.21411|N.28361|N.29677|N.15028|N.17423|N.25167|N.15282|N.24489|N.26114|N.11114|N.5056|N.5678	http://amigo.geneontology.org/cgi-bin/amigo/term_details?term=GO:0065003
response to gravity	Gene Ontology Slim	GO:0009629	4	83	0.222314	0.428851	N.24953|N.2856|N.20260|N.4944	http://amigo.geneontology.org/cgi-bin/amigo/term_details?term=GO:0009629
vitamin biosynthetic process	Gene Ontology Slim	GO:0009110	4	83	0.222314	0.428851	N.12654|N.25264|N.6765|N.21757	http://amigo.geneontology.org/cgi-bin/amigo/term_details?term=GO:0009110
organic cyclic compound catabolic process	Gene Ontology Slim	GO:1901361	8	200	0.222419	0.428851	N.19251|N.24296|N.18584|N.7437|N.8411|N.13244|N.14010|N.25091	http://amigo.geneontology.org/cgi-bin/amigo/term_details?term=GO:1901361
regulation of shoot system morphogenesis	Gene Ontology Slim	GO:1900618	2	30	0.222484	0.428851	N.5896|N.11523	http://amigo.geneontology.org/cgi-bin/amigo/term_details?term=GO:1900618
meristem initiation	Gene Ontology Slim	GO:0010014	2	30	0.222484	0.428851	N.29928|N.8427	http://amigo.geneontology.org/cgi-bin/amigo/term_details?term=GO:0010014
auxin homeostasis	Gene Ontology Slim	GO:0010252	2	30	0.222484	0.428851	N.881|N.15632	http://amigo.geneontology.org/cgi-bin/amigo/term_details?term=GO:0010252
[truncated: 1,399 more rows]
