# Supplementary material for: Microbiome properties in the root nodules of Prosopis cineraria, a leguminous desert tree
Source: Microbiol Spectr. 2024 Apr 16;12(6):e03617-23. doi: 10.1128/spectrum.03617-23 (PMC11237379; doi:10.1128/spectrum.03617-23)
Supplement: Table S1 — The 16S bacterial OTUs from the bulk soil, rhizosphere soil, and root external and endophytic compartments, which are significantly different between three underground environments of P. cineraria trees growing in the desert. [file spectrum.03617-23-s0005.xlsx]

## Sheet: Sheet1
Supplementary table 1: The 16S bacterial OTUs from the bulk soil (BULK), rhizosphere soil (Rh) and root external and endophytic compartments (REE) which are significantly different between three underground environments of P. cineraria trees growing in the desert
	BULK2	BULK3	BULK4	Rh1	Rh2	Rh3	REE1	REE2	REE3
Niastella.Otu0164	0	0	0	13	13	17	0	0	0
Rhizobiales_unclassified.Otu0192	0	0	0	0	0	0	2	47	2
Acidimicrobiales_unclassified.Otu0041	0	0	0	0	0	0	51	16	882
Rhizobiales_unclassified.Otu0048	0	0	0	0	0	0	92	295	5
Rhodospirillales_unclassified.Otu0083	0	0	0	0	0	0	57	100	47
Rhodospirillaceae_unclassified.Otu0104	0	0	0	0	0	0	18	3	34
Pelagibius.Otu0123	0	0	0	0	0	0	11	10	13
Rhizobiales_unclassified.Otu0139	0	0	0	0	0	0	86	106	127
Devosia.Otu0248	0	0	0	0	0	0	61	93	9
Rhodospirillales_unclassified.Otu0260	0	0	0	0	0	0	8	95	2
Planctomycetaceae_unclassified.Otu0313	0	0	0	0	0	0	43	24	14
Rhodobiaceae_unclassified.Otu0323	0	0	0	0	0	0	2	53	97
Actinobacteria_unclassified.Otu0346	0	0	0	0	0	0	15	11	75
Micromonosporaceae_unclassified.Otu0430	0	0	0	8	3	7	0	0	0
Rhizobiaceae_unclassified.Otu0631	0	0	0	12	4	7	0	0	0
Cytophagales_unclassified.Otu0734	0	0	0	0	0	0	1	28	5
Rhizobiaceae_unclassified.Otu0004	809	206	1266	1825	1460	1910	0	41	0
Methylobacterium.Otu0011	38	29	165	212	359	397	0	5	0
Propionibacterium.Otu0016	1114	173	407	124	95	84	0	24	0
Ensifer.Otu0002	599	460	1070	2492	3015	3511	191	261	100
Rhizobiales_unclassified.Otu0042	0	0	0	34	0	9	172	188	58
Acidimicrobiales_unclassified.Otu0055	1	7	0	0	0	0	289	28	131
Brevundimonas.Otu0154	84	27	128	0	15	9	0	0	0
Actinomycetales_unclassified.Otu0026	0	5	0	0	0	0	7	9	67
Micromonosporaceae_unclassified.Otu0085	0	2	0	0	0	0	400	222	3
Actinobacteria_unclassified.Otu0090	0	5	0	0	0	0	41	8	237
Shinella.Otu0240	0	0	12	13	41	37	0	0	0
Nocardioides.Otu0284	6	3	92	0	0	0	3	0	0
Pseudonocardiaceae_unclassified.Otu0014	157	4	13	0	0	0	1700	1865	104
Propionibacterium.Otu0180	118	15	56	18	2	14	0	0	0
Corynebacterium.Otu0024	210	35	426	12	29	38	0	0	1
Bradyrhizobium.Otu0031	89	222	190	63	18	37	18	22	0
Rhizobium.Otu0009	0	40	126	922	1233	1164	0	1	0
