# Supplementary material for: Microbiome properties in the root nodules of Prosopis cineraria, a leguminous desert tree
Source: Microbiol Spectr. 2024 Apr 16;12(6):e03617-23. doi: 10.1128/spectrum.03617-23 (PMC11237379; doi:10.1128/spectrum.03617-23)
Supplement: Table S2 — The 16S bacterial OTUs, which are significantly different between five underground environments of P. cineraria trees growing in the desert and the farm: the bulk soil, rhizosphere soil, root external and endophytic compartments, nodule surface, and nodule endosphere. [file spectrum.03617-23-s0006.xlsx]

## Sheet: Allsample.Lefse.Cimminer
Supplementary Table 2: The 16S bacterial OTUs, which are significantly different between five underground environments, the bulk soil (BULK), rhizosphere soil (Rh) and root external and endophytic compartments (REE) and nodule surface (NSM) and nodule endosphere (NEM), of P. cineraria trees growing in the desert and the farm
	BULK2	BULK3	BULK4	Rh1	Rh2	Rh3	REE1	REE2	REE3	NSM1	NSM2	NSM3	NEM1	NEM2	NEM3
Ensifer.Otu0002	599	460	1070	2492	3015	3511	100	191	261	46	345	143	444	503	163
Rhizobiaceae_unclassified.Otu0004	809	206	1266	1825	1460	1910	0	0	41	256	115	1293	883	201	1676
Rhizobium.Otu0007	519	2227	410	426	586	546	0	0	0	1	5	214	94	55	9
Chitinophaga.Otu0012	209	0	0	89	139	104	0	0	0	1128	1783	645	199	20	91
Rhizobium.Otu0009	0	40	126	922	1233	1164	0	0	1	72	52	67	161	197	31
Pseudonocardiaceae_unclassified.Otu0014	157	4	13	0	0	0	104	1700	1865	0	6	11	0	10	45
Propionibacterium.Otu0016	1114	173	407	124	95	84	0	0	24	0	1	0	16	16	9
Micrococcus.Otu0018	514	141	302	272	366	191	0	0	69	0	2	0	12	13	12
Mycobacterium.Otu0019	41	16	0	32	24	58	44	144	124	246	246	352	154	140	138
Hyphomicrobiaceae_unclassified.Otu0025	35	0	0	0	2	0	358	531	217	31	175	36	17	148	110
Rhizobiales_unclassified.Otu0030	0	0	0	0	0	0	0	6	0	23	182	99	24	377	371
Sphingomonas.Otu0033	109	85	238	41	137	117	0	14	0	3	35	60	0	76	61
Acidimicrobiales_unclassified.Otu0041	0	0	0	0	0	0	882	51	16	0	0	0	0	0	0
Corynebacterium.Otu0024	210	35	426	12	29	38	1	0	0	0	0	0	5	72	32
Rhizobiales_unclassified.Otu0042	0	0	0	34	0	9	58	172	188	5	84	83	18	75	15
Micromonosporaceae_unclassified.Otu0085	0	2	0	0	0	0	3	400	222	0	0	0	0	0	0
Actinocorallia.Otu0053	38	0	0	0	0	0	0	0	0	10	125	67	9	268	73
Rhizobiales_unclassified.Otu0048	0	0	0	0	0	0	5	92	295	12	77	12	0	15	0
Chryseolinea_unclassified.Otu0073	7	0	0	129	13	0	0	0	0	80	22	154	19	17	38
Acidimicrobiales_unclassified.Otu0055	1	7	0	0	0	0	131	289	28	0	5	0	0	1	0
Peptoniphilus.Otu0098	79	12	231	51	23	22	0	0	0	0	0	0	1	12	7
Pedomicrobium.Otu0081	3	0	0	0	0	7	0	0	0	38	19	63	6	83	145
Planctomycetaceae_unclassified.Otu0097	0	0	0	0	0	0	0	5	2	30	114	25	4	142	12
Rhizobiales_unclassified.Otu0139	0	0	0	0	0	0	127	86	106	0	5	0	0	5	0
Brevundimonas.Otu0154	84	27	128	0	15	9	0	0	0	0	0	3	13	22	1
Alphaproteobacteria_unclassified.Otu0126	0	2	0	49	11	0	0	0	0	66	23	80	18	29	15
Rhodospirillales_unclassified.Otu0083	0	0	0	0	0	0	47	57	100	0	6	22	0	29	0
Phyllobacteriaceae_unclassified.Otu0141	1	0	0	0	24	5	3	4	0	17	28	50	19	35	75
Propionibacterium.Otu0180	118	15	56	18	2	14	0	0	0	0	0	0	0	0	0
Planctomycetaceae_unclassified.Otu0170	0	0	0	0	0	0	0	0	0	27	21	22	20	106	15
Corynebacterium.Otu0290	3	15	163	4	17	0	0	0	0	0	0	0	0	1	0
Rhizobiales_unclassified.Otu0207	0	0	0	0	0	0	0	0	0	37	2	46	48	6	41
Devosia.Otu0248	0	0	0	0	0	0	9	61	93	0	4	3	0	5	0
Hyphomicrobium.Otu0197	0	0	0	23	18	0	0	5	0	12	23	25	25	9	35
Rhizobiales_unclassified.Otu0199	13	0	0	0	0	0	0	0	0	23	18	18	12	23	61
Dyadobacter.Otu0266	28	4	0	0	0	0	0	0	0	5	7	61	14	21	26
Rhizobiales_unclassified.Otu0250	0	0	0	54	5	0	0	0	0	6	5	68	4	9	5
Rhodobiaceae_unclassified.Otu0323	0	0	0	0	0	0	97	2	53	0	0	0	0	0	0
Niastella.Otu0215	0	0	0	0	0	0	0	0	0	2	37	17	1	23	67
Hyphomicrobiaceae_unclassified.Otu0254	0	0	0	0	0	0	0	0	0	0	14	25	8	33	49
Caulobacteraceae_unclassified.Otu0256	0	0	0	0	0	0	0	0	0	10	8	22	8	28	49
Alphaproteobacteria_unclassified.Otu0295	0	0	0	0	0	0	0	0	0	6	10	54	0	0	47
Rhodospirillales_unclassified.Otu0260	0	0	0	0	0	0	2	8	95	0	5	1	0	0	0
Actinobacteria_unclassified.Otu0346	0	0	0	0	0	0	75	15	11	0	0	0	0	0	0
Gp16_unclassified.Otu0353	9	0	0	0	0	0	0	0	0	6	1	28	18	4	24
Actinomycetales_unclassified.Otu0026	0	5	0	0	0	0	67	7	9	0	0	0	1	0	0
Planctomycetaceae_unclassified.Otu0313	0	0	0	0	0	0	14	43	24	2	2	0	0	0	0
Acidimicrobiales_unclassified.Otu0300	0	0	0	0	0	0	0	6	6	4	4	9	3	19	34
Chryseolinea_unclassified.Otu0440	0	0	0	0	21	0	0	0	0	29	16	16	0	0	0
Rhodospirillales_unclassified.Otu0319	0	0	0	0	0	0	0	0	0	5	5	13	1	55	0
Pedomicrobium.Otu0441	0	0	0	0	0	6	0	0	0	16	28	18	7	1	2
Litorilinea.Otu0456	0	0	0	0	0	0	0	1	0	3	10	26	5	16	12
Bacteria_unclassified.Otu0374	0	0	0	0	0	0	0	0	0	21	11	4	3	33	0
Acidimicrobiales_unclassified.Otu0411	0	0	0	0	0	0	0	0	11	8	2	6	21	11	9
Phenylobacterium.Otu0387	0	0	0	0	0	0	0	0	0	10	8	11	5	22	11
Ilumatobacter.Otu0507	0	0	0	0	0	0	0	0	7	15	8	28	1	6	1
Rhodospirillaceae_unclassified.Otu0104	0	0	0	0	0	0	34	18	3	0	2	0	3	4	0
Planctomycetaceae_unclassified.Otu0448	0	0	0	0	0	0	0	2	0	4	12	4	5	16	16
Pelagibius.Otu0123	0	0	0	0	0	0	13	11	10	0	7	0	3	10	0
Rhizobiales_unclassified.Otu0192	0	0	0	0	0	0	2	2	47	0	0	2	0	0	0
Chitinophagaceae_unclassified.Otu0500	0	0	0	0	0	0	0	0	0	2	1	9	5	0	34
Planctomycetaceae_unclassified.Otu0479	0	0	0	0	0	0	0	0	0	1	7	3	0	10	30
Sphaerobacteraceae_unclassified.Otu0565	0	0	0	0	0	0	0	0	0	1	5	0	14	18	9
Hyphomicrobiaceae_unclassified.Otu0599	0	0	0	0	5	0	0	0	0	10	2	16	6	6	2
Chloroflexi_unclassified.Otu0597	0	0	0	0	0	0	0	0	0	8	9	2	9	18	0
Bacteria_unclassified.Otu0168	0	6	0	0	0	0	1	19	18	0	0	0	0	0	0
Devosia.Otu0651	0	0	0	0	0	0	0	0	0	3	2	7	13	6	9
Cytophagales_unclassified.Otu0734	0	0	0	0	0	0	5	1	28	0	6	0	0	0	0
Nitrospira.Otu0884	0	0	0	0	0	0	0	0	0	4	19	12	0	3	0
Iamiaceae_unclassified.Otu0748	0	0	0	0	0	0	0	0	0	8	8	5	6	1	9
Reyranella_unclassified.Otu0529	0	0	0	0	0	0	0	0	0	17	2	1	17	0	0
Rhizobiaceae_unclassified.Otu0631	0	0	0	12	4	7	0	0	0	3	4	0	5	0	1
Phycisphaerae_unclassified.Otu0681	0	0	0	0	0	0	0	0	0	1	2	5	0	10	14
Rhizobiales_unclassified.Otu0850	0	0	0	0	0	0	0	0	0	7	1	8	6	7	1
Rhizobiales_unclassified.Otu0892	0	0	0	0	0	0	0	0	0	3	19	2	0	0	6
Nitrospira.Otu0806	0	0	0	0	0	0	0	0	0	7	9	9	4	0	0
Niastella.Otu1031	0	0	0	0	0	0	0	0	0	20	6	1	0	0	0
Acidimicrobiales_unclassified.Otu0581	0	0	0	0	0	0	0	0	0	0	0	1	6	6	14
Ohtaekwangia_unclassified.Otu1139	0	0	0	0	0	0	0	0	0	18	6	2	0	0	0
Bacteria_unclassified.Otu0824	0	0	0	0	0	0	0	0	0	8	3	1	4	8	1
Rhizobiaceae_unclassified.Otu1415	0	0	0	0	0	0	0	0	0	3	2	19	0	0	0
Parcubacteria_unclassified.Otu0872	0	0	0	0	0	0	0	0	0	1	3	4	0	11	5
Chitinophagaceae_unclassified.Otu1062	0	0	0	0	0	0	0	0	0	9	8	6	0	0	0
candidate_division_WPS-1_unclassified.Otu1050	0	0	0	0	0	0	0	0	0	2	8	8	5	0	0
Rhizobiales_unclassified.Otu1060	0	0	0	0	0	0	0	0	0	5	12	5	0	0	0
Anaerolineaceae_unclassified.Otu1089	0	0	0	0	0	0	0	0	0	1	1	5	0	7	6
Gemmata.Otu1276	0	0	0	0	0	0	0	0	0	9	4	3	3	0	0
Planctomycetaceae_unclassified.Otu1570	0	0	0	0	0	0	0	0	0	3	4	9	0	0	0
Rhizobiales_unclassified.Otu0455	0	0	0	0	0	0	0	0	0	4	2	2	6	2	0
Planctomycetaceae_unclassified.Otu1520	0	0	0	0	0	4	0	0	0	2	7	2	0	0	0
Chitinophagaceae_unclassified.Otu2180	0	0	0	0	0	0	0	0	0	1	4	6	0	0	0
Alphaproteobacteria_unclassified.Otu1552	0	0	0	0	0	0	0	0	0	5	1	2	2	0	0
Chitinophagaceae_unclassified.Otu1643	0	0	0	0	0	0	0	0	0	1	7	1	0	0	0
Rhizobiales_unclassified.Otu1470	0	0	0	0	0	0	0	0	0	4	3	1	1	0	0
Rhizobiales_unclassified.Otu1846	0	0	0	0	0	0	0	0	0	2	1	4	0	2	0
Rhizobiales_unclassified.Otu2341	0	0	0	0	0	0	0	0	0	1	1	6	0	0	0
Alphaproteobacteria_unclassified.Otu2395	0	0	0	0	0	0	0	0	0	2	1	5	0	0	0
Rhizobiales_unclassified.Otu2437	0	0	0	0	0	0	0	0	0	1	3	4	0	0	0
Bacteroidetes_unclassified.Otu2201	0	0	0	0	0	0	0	0	0	2	3	2	0	0	0
Chitinophagaceae_unclassified.Otu2178	0	0	0	0	0	0	0	0	0	2	2	3	0	0	0
Chryseolinea_unclassified.Otu2270	0	0	0	0	0	0	0	0	0	3	1	3	0	0	0
Rhodobacteraceae_unclassified.Otu2501	0	0	0	0	0	0	0	0	0	1	3	3	0	0	0
Rhizobiales_unclassified.Otu2242	0	0	0	0	0	0	0	0	0	2	1	3	0	0	0
Pirellula.Otu2252	0	0	0	0	0	0	0	0	0	3	1	1	0	0	0
Actinobacteria_unclassified.Otu2723	0	0	0	0	0	0	0	0	0	1	2	2	0	0	0
