# Supplementary material for: Microbiome properties in the root nodules of Prosopis cineraria, a leguminous desert tree
Source: Microbiol Spectr. 2024 Apr 16;12(6):e03617-23. doi: 10.1128/spectrum.03617-23 (PMC11237379; doi:10.1128/spectrum.03617-23)
Supplement: Table S3 — Relative abundance of nitrogen metabolism related bacterial functions in the metagenomes and metatranscriptomes of P. cineraria root nodules as revealed by MG-RAST subsystems analysis. [file spectrum.03617-23-s0007.xlsx]

## Sheet: Sheet1
Supplementary Table 3: Relative abundance of nitrogen metabolism related bacterial functions in the metagenomes and metatranscriptomes of P. cineraria root nodules as revealed by MG-RAST subsystems analysis
level1	level2	level3	function	DT1.NEM.DNA	DT3.NEM.DNA	DT2.NEM.DNA	DT2.NEM.RNA	DT1.NEM.RNA	DT3.NEM.RNA
Nitrogen Metabolism	NULL	Nitrogen_fixation	Nitrogenase (molybdenum-iron) beta chain (EC 1.18.6.1)	0.0837608	0.0747603	0.0999617	0.799314	0.923831	0.592596
Nitrogen Metabolism	NULL	Nitrogen_fixation	Nitrogenase (molybdenum-iron) alpha chain (EC 1.18.6.1)	0.0769873	0.0692517	0.0851079	0.665595	0.725867	0.53076
Nitrogen Metabolism	NULL	Nitrogen_fixation	Nitrogenase FeMo-cofactor scaffold and assembly protein NifE	0.0898735	0.0845972	0.0947428	0.331164	0.402212	0.275318
Nitrogen Metabolism	NULL	Nitrogen_fixation	Nitrogenase FeMo-cofactor scaffold and assembly protein NifN	0.0776481	0.0729897	0.0853086	0.2737	0.340065	0.236302
Nitrogen Metabolism	NULL	Nitrogen_fixation	Nitrogenase (molybdenum-iron) reductase and maturation protein NifH	0.0193294	0.0255759	0.0246893	0.275334	0.255921	0.187717
Nitrogen Metabolism	NULL	Nitrogen_fixation	Nitrogenase FeMo-cofactor synthesis FeS core scaffold and assembly protein NifB	0.0814479	0.0611854	0.0726629	0.309377	0.209486	0.111894
Nitrogen Metabolism	NULL	Nitrogen_fixation	NifX-associated protein	0.0683964	0.0476105	0.0716593	0.142705	0.153972	0.0979071
Nitrogen Metabolism	NULL	Ammonia_assimilation	Ammonium transporter	0.0541885	0.076531	0.0588128	0.0740761	0.12604	0.159743
Nitrogen Metabolism	NULL	Nitrogen_fixation	Nitrogenase FeMo-cofactor synthesis molybdenum delivery protein NifQ	0.0128863	0.0141651	0.0160581	0.103761	0.0925228	0.0691975
Nitrogen Metabolism	NULL	Ammonia_assimilation	Glutamine synthetase type II, eukaryotic (EC 6.3.1.2)	0.0295724	0.0302976	0.0331198	0.052289	0.121851	0.0853927
Nitrogen Metabolism	NULL	Nitrogen_fixation	Nitrogenase FeMo-cofactor carrier protein NifX	0.022964	0.015739	0.025693	0.0789782	0.102299	0.0706698
Nitrogen Metabolism	NULL	Nitrate_and_nitrite_ammonification	Nitrate/nitrite transporter	0.0702137	0.0680712	0.0656375	0.0588251	0.0900788	0.092018
Nitrogen Metabolism	NULL	Ammonia_assimilation	Nitrogen regulatory protein P-II	0.0373372	0.040528	0.0369336	0.0789782	0.0680828	0.0574192
Nitrogen Metabolism	NULL	Nitrogen_fixation	Nitrogenase (molybdenum-iron)-specific transcriptional regulator NifA	0.109203	0.111944	0.0991588	0.0724421	0.0715742	0.0596277
Nitrogen Metabolism	NULL	Nitrogen_fixation	probable iron binding protein from the HesB_IscA_SufA family in Nif operon	0.011895	0.0139684	0.0128465	0.0503826	0.0635439	0.0419602
Nitrogen Metabolism	NULL	Denitrification	Nitrous-oxide reductase (EC 1.7.99.6)	0.00611272	0.00629561	0.00200726	0.0136169	0.137562	0
Nitrogen Metabolism	NULL	Nitrate_and_nitrite_ammonification	Nitrite reductase [NAD(P)H] large subunit (EC 1.7.1.4)	0.114655	0.104861	0.101768	0.0122552	0.0443411	0.0750867
Nitrogen Metabolism	NULL	Nitrate_and_nitrite_ammonification	Periplasmic nitrate reductase precursor (EC 1.7.99.4)	0.00495626	0.0153455	0.00220799	0.0220594	0.0733199	0.0139867
Nitrogen Metabolism	NULL	Nitrate_and_nitrite_ammonification	Ferredoxin--nitrite reductase (EC 1.7.7.1)	0.000330417	0	0.000401452	0.0375827	0.0432937	0.0228205
Nitrogen Metabolism	NULL	Nitrogen_fixation	NifZ protein	0.0204859	0.0147553	0.0128465	0.0495656	0.0188537	0.0316542
Nitrogen Metabolism	NULL	Nitrogen_fixation	4Fe-4S ferredoxin, nitrogenase-associated	0.0282507	0.0293139	0.0279009	0.0373104	0.0373582	0.0228205
Nitrogen Metabolism	NULL	Cyanate_hydrolysis	Cyanate hydratase (EC 4.2.1.104)	0.00115646	0.00137716	0.00160581	0.0182467	0.0328194	0.0169313
Nitrogen Metabolism	NULL	Nitrate_and_nitrite_ammonification	Nitrate ABC transporter, nitrate-binding protein	0.0906996	0.0812527	0.0875166	0.0117106	0.0174571	0.0323903
Nitrogen Metabolism	NULL	Allantoin_Utilization	Allantoinase (EC 3.5.2.5)	0.00462584	0.00295107	0.00120436	0.0223318	0.0160606	0.0176675
Nitrogen Metabolism	NULL	Nitrate_and_nitrite_ammonification	Assimilatory nitrate reductase large subunit (EC:1.7.99.4)	0.121428	0.117256	0.108191	0.00626379	0.0185046	0.0235566
Nitrogen Metabolism	NULL	Nitrogen_fixation	Nitrogenase stabilizing/protective protein NifW	0.0332069	0.0289204	0.0367329	0.0261445	0.0157114	0.00368072
Nitrogen Metabolism	NULL	Nitrosative_stress	Hydroxylamine reductase (EC 1.7.-.-)	0.000495626	0.0131814	0.00281017	0.0375827	0.00139657	0.00441686
Nitrogen Metabolism	NULL	Ammonia_assimilation	Nitrogen regulation protein NR(I)	0.104247	0.0859744	0.0901261	0.0122552	0.0139657	0.0125144
Nitrogen Metabolism	NULL	Nitric_oxide_synthase	putative cytochrome P450 hydroxylase	0.0840912	0.0895157	0.0939399	0.0119829	0.0150131	0.00588915
Nitrogen Metabolism	NULL	Ammonia_assimilation	[Protein-PII] uridylyltransferase (EC 2.7.7.59)	0.0946646	0.0798755	0.0810934	0.00980419	0.00384057	0.0132506
Nitrogen Metabolism	NULL	Denitrification	Nitrous oxide reductase maturation protein NosR	0.00710397	0.00491844	0.00180654	0.000544677	0.0261857	0
Nitrogen Metabolism	NULL	Nitrate_and_nitrite_ammonification	Cytochrome c-type protein NapC	0.0018173	0.0031478	0.000401452	0.00326806	0.0174571	0.00588915
Nitrogen Metabolism	NULL	Denitrification	Nitrous oxide reductase maturation protein NosD	0.00280855	0.00354128	0.00120436	0.000544677	0.0247891	0
Nitrogen Metabolism	NULL	Nitrate_and_nitrite_ammonification	Nitrate ABC transporter, ATP-binding protein	0.0540232	0.0407247	0.0503823	0.00544677	0.00907771	0.00956987
Nitrogen Metabolism	NULL	Nitrate_and_nitrite_ammonification	Nitrate ABC transporter, permease protein	0.0333722	0.0287237	0.0285031	0.0035404	0.00628457	0.0139867
Nitrogen Metabolism	NULL	Denitrification	Nitric oxide -responding transcriptional regulator NnrR (Crp/Fnr family)	0.00214771	0.00137716	0.000200726	0.000544677	0.0153623	0.00441686
Nitrogen Metabolism	NULL	Nitrate_and_nitrite_ammonification	Nitrate reductase cytochrome c550-type subunit	0.00247813	0.000590213	0	0.00163403	0.0157114	0.00220843
Nitrogen Metabolism	NULL	Nitrate_and_nitrite_ammonification	Respiratory nitrate reductase alpha chain (EC 1.7.99.4)	0.0151992	0.0175097	0.00883195	0.0114382	0.002444	0.00294458
Nitrogen Metabolism	NULL	Denitrification	Nitrous oxide reductase maturation protein, outer-membrane lipoprotein NosL	0.00132167	0.00216411	0.000602179	0.000544677	0.0160606	0
Nitrogen Metabolism	NULL	Nitrogen_fixation	NifT protein	0.00231292	0.00137716	0.00120436	0.0070808	0.00314228	0.00441686
Nitrogen Metabolism	NULL	Allantoin_Utilization	Glyoxylate carboligase (EC 4.1.1.47)	0.0517103	0.052529	0.0604186	0.00599145	0.00558628	0.00294458
Nitrogen Metabolism	NULL	Nitrate_and_nitrite_ammonification	Nitrite reductase probable [NAD(P)H] subunit (EC 1.7.1.4)	0.0127211	0.0143619	0.019069	0.00980419	0.002444	0.00220843
Nitrogen Metabolism	NULL	Nitrate_and_nitrite_ammonification	Response regulator NasT	0.0312244	0.0200672	0.0258937	0.00190637	0.00279314	0.00956987
Nitrogen Metabolism	NULL	Nitrogen_fixation	Homocitrate synthase (EC 2.3.3.14)	0	0.00550866	0.00200726	0	0.00174571	0.0125144
Nitrogen Metabolism	NULL	Nitrate_and_nitrite_ammonification	Nitrite reductase [NAD(P)H] small subunit (EC 1.7.1.4)	0.0105734	0.012788	0.0106385	0.0035404	0.00698285	0.00294458
Nitrogen Metabolism	NULL	Denitrification	Nitrous oxide reductase maturation periplasmic protein NosX	0.000991252	0.000393475	0.000200726	0	0.0129183	0
Nitrogen Metabolism	NULL	Denitrification	Nitrous oxide reductase maturation protein NosF (ATPase)	0.00132167	0.00137716	0.000802905	0.000817016	0.0104743	0.00147229
Nitrogen Metabolism	NULL	Denitrification	Nitric-oxide reductase subunit B (EC 1.7.99.7)	0.0056171	0.00668908	0.00100363	0.00462976	0.00279314	0.00441686
Nitrogen Metabolism	NULL	Nitrate_and_nitrite_ammonification	Respiratory nitrate reductase beta chain (EC 1.7.99.4)	0.00627793	0.00806625	0.0038138	0.00462976	0.00209486	0.00368072
Nitrogen Metabolism	NULL	Denitrification	NnrU family protein, required for expression of nitric oxide and nitrite reductases (Nir and Nor)	0.0244509	0.0238053	0.0260944	0.00435742	0.00384057	0.00147229
Nitrogen Metabolism	NULL	Denitrification	Nitric-oxide reductase (EC 1.7.99.7), quinol-dependent	0.00693877	0.0208542	0.00421525	0.00408508	0.00139657	0.00368072
Nitrogen Metabolism	NULL	Denitrification	Nitrous oxide reductase maturation transmembrane protein NosY	0.00264334	0.00236085	0.000200726	0	0.00768114	0.00147229
Nitrogen Metabolism	NULL	Nitrate_and_nitrite_ammonification	Nitrite transporter from formate/nitrite family	0.000495626	0.00216411	0	0	0.00174571	0.00736144
Nitrogen Metabolism	NULL	Denitrification	Copper-containing nitrite reductase (EC 1.7.2.1)	0.00479105	0.00590213	0.00220799	0.0035404	0.00314228	0.00147229
Nitrogen Metabolism	NULL	Nitrate_and_nitrite_ammonification	Nitrate/nitrite response regulator protein	0.0232944	0.0224281	0.0222806	0.00408508	0.00139657	0.00220843
Nitrogen Metabolism	NULL	Dissimilatory_nitrite_reductase	Cytochrome c551 NirM	0	0.00118043	0	0.00245105	0	0.00515301
Nitrogen Metabolism	NULL	Nitrate_and_nitrite_ammonification	Periplasmic nitrate reductase component NapE	0.000495626	0.000196738	0	0.000272339	0.00663371	0
Nitrogen Metabolism	NULL	Ammonia_assimilation	Glutamine synthetase inactivating factor IF7	0	0	0	0.00190637	0.000349143	0.00368072
Nitrogen Metabolism	NULL	Denitrification	Nitric oxide reductase activation protein NorD	0.00809523	0.00413149	0.000802905	0.000272339	0.00139657	0.00368072
Nitrogen Metabolism	NULL	Allantoin_Utilization	Negative regulator of allantoin and glyoxylate utilization operons	0.0193294	0.0218379	0.0240871	0.00381274	0.00139657	0
Nitrogen Metabolism	NULL	Denitrification	NnrS protein involved in response to NO	0.00660835	0.00708256	0.00321162	0	0.00279314	0.00220843
Nitrogen Metabolism	NULL	Ammonia_assimilation	ammonium/methylammonium permease	0.000165209	0.000590213	0.000200726	0.000817016	0.000349143	0.00368072
Nitrogen Metabolism	NULL	Denitrification	Nitric oxide reductase activation protein NorQ	0.00429543	0.000983688	0.00120436	0.000817016	0.00384057	0
Nitrogen Metabolism	NULL	Nitrate_and_nitrite_ammonification	Respiratory nitrate reductase delta chain (EC 1.7.99.4)	0.0018173	0.0031478	0.00180654	0.00245105	0.000698285	0.00147229
Nitrogen Metabolism	NULL	Denitrification	Nitric oxide -responding transcriptional regulator Dnr (Crp/Fnr family)	0.000991252	0.00137716	0.000401452	0.00108935	0	0.00220843
Nitrogen Metabolism	NULL	Nitrate_and_nitrite_ammonification	Periplasmic nitrate reductase component NapD	0.000330417	0.000393475	0	0	0.00314228	0
Nitrogen Metabolism	NULL	Denitrification	Nitric oxide reductase activation protein NorE	0.00247813	0.000786951	0.000802905	0.000544677	0.000698285	0.00147229
Nitrogen Metabolism	NULL	Nitrate_and_nitrite_ammonification	Respiratory nitrate reductase gamma chain (EC 1.7.99.4)	0.00280855	0.00550866	0.00160581	0.00245105	0	0
Nitrogen Metabolism	NULL	Ammonia_assimilation	Global nitrogen regulatory protein, CRP family of transcriptional regulators	0	0	0	0.00136169	0	0.000736144
Nitrogen Metabolism	NULL	Nitrate_and_nitrite_ammonification	Ferredoxin-type protein NapF (periplasmic nitrate reductase)	0	0.000786951	0.000200726	0	0.00209486	0
Nitrogen Metabolism	NULL	Ammonia_assimilation	Glutamine amidotransferase, class-II	0.00214771	0.000786951	0.000602179	0.00190637	0	0
Nitrogen Metabolism	NULL	Cyanate_hydrolysis	Cyanate ABC transporter, substrate binding protein	0.00660835	0.00609887	0.00260944	0.00108935	0	0.000736144
Nitrogen Metabolism	NULL	Denitrification	Nitric-oxide reductase subunit C (EC 1.7.99.7)	0.00297376	0.00177064	0.000802905	0.00108935	0.000698285	0
Nitrogen Metabolism	NULL	Nitrate_and_nitrite_ammonification	Nitrate/nitrite sensor protein (EC 2.7.3.-)	0.00446063	0.00550866	0.00281017	0.00136169	0.000349143	0
Nitrogen Metabolism	NULL	Ammonia_assimilation	Nitrogen regulation protein NR(II) (EC 2.7.3.-)	0.0018173	0.00216411	0.000401452	0.000272339	0.000698285	0.000736144
Nitrogen Metabolism	NULL	Dissimilatory_nitrite_reductase	Cytochrome cd1 nitrite reductase (EC:1.7.2.1)	0.000165209	0.00354128	0.000401452	0.00163403	0	0
Nitrogen Metabolism	NULL	Nitrogen_fixation	Iron-sulfur cluster assembly scaffold protein NifU	0.000165209	0.00177064	0.000602179	0	0	0.00147229
Nitrogen Metabolism	NULL	Nitrosative_stress	Functional role page for Anaerobic nitric oxide reductase transcription regulator NorR	0.00396501	0.00432823	0.00160581	0.000272339	0.000349143	0.000736144
Nitrogen Metabolism	NULL	Allantoin_Utilization	Ureidoglycolate hydrolase (EC 3.5.3.19)	0.0368415	0.035216	0.0501816	0.000272339	0.000349143	0.000736144
Nitrogen Metabolism	NULL	Denitrification	Nitrite reductase accessory protein NirV	0.00214771	0.000590213	0.000200726	0.000817016	0	0
Nitrogen Metabolism	NULL	Nitrogen_fixation	NifM protein	0	0.000393475	0	0	0.000698285	0
Nitrogen Metabolism	NULL	Nitric_oxide_synthase	Nitric oxide synthase, inducible (EC 1.14.13.39)	0	0	0	0	0.000698285	0
Nitrogen Metabolism	NULL	Ammonia_assimilation	Ammonium transporter family	0.000165209	0.000393475	0.000200726	0.000272339	0.000349143	0
Nitrogen Metabolism	NULL	Cyanate_hydrolysis	Cyn operon transcriptional activator	0.000165209	0	0	0.000544677	0	0
Nitrogen Metabolism	NULL	Nitrate_and_nitrite_ammonification	Cytochrome c nitrite reductase, small subunit NrfH	0.000330417	0	0	0.000544677	0	0
Nitrogen Metabolism	NULL	Dissimilatory_nitrite_reductase	Heme d1 biosynthesis protein NirF	0	0.00275433	0	0.000544677	0	0
Nitrogen Metabolism	NULL	Nitrate_and_nitrite_ammonification	Polyferredoxin NapH (periplasmic nitrate reductase)	0	0.000983688	0	0.000544677	0	0
Nitrogen Metabolism	NULL	Allantoin_Utilization	Allantoate amidohydrolase (EC 3.5.3.9)	0.00132167	0.00216411	0.000602179	0	0.000349143	0
Nitrogen Metabolism	NULL	Allantoin_Utilization	Allantoicase (EC 3.5.3.4)	0.00346938	0.00196738	0.000602179	0	0.000349143	0
Nitrogen Metabolism	NULL	Amidase_clustered_with_urea_and_nitrile_hydratase_functions	Amidase clustered with urea ABC transporter and nitrile hydratase functions	0.000495626	0.00275433	0.00140508	0	0.000349143	0
Nitrogen Metabolism	NULL	Dissimilatory_nitrite_reductase	Cytochrome c55X precursor NirC	0	0	0	0.000272339	0	0
Nitrogen Metabolism	NULL	Dissimilatory_nitrite_reductase	Heme d1 biosynthesis protein NirL	0	0.000786951	0.000802905	0.000272339	0	0
Nitrogen Metabolism	NULL	Nitrogen_fixation	Nitrogenase (vanadium-iron) transcriptional regulator VnfA	0	0.000196738	0	0.000272339	0	0
Nitrogen Metabolism	NULL	Nitrosative_stress	Anaerobic nitric oxide reductase flavorubredoxin	0	0.00334454	0.000200726	0	0	0
Nitrogen Metabolism	NULL	Cyanate_hydrolysis	Cyanate ABC transporter, ATP-binding protein	0.00280855	0.00196738	0.00160581	0	0	0
Nitrogen Metabolism	NULL	Cyanate_hydrolysis	Cyanate ABC transporter, permease protein	0.00413022	0.00137716	0.000200726	0	0	0
Nitrogen Metabolism	NULL	Nitrate_and_nitrite_ammonification	Cytochrome c-type heme lyase subunit nrfE, nitrite reductase complex assembly	0	0.00118043	0.000401452	0	0	0
Nitrogen Metabolism	NULL	Nitrosative_stress	Ferredoxin 3 fused to uncharacterized domain	0	0.000196738	0	0	0	0
Nitrogen Metabolism	NULL	Nitrate_and_nitrite_ammonification	Ferredoxin-type protein NapG (periplasmic nitrate reductase)	0.000495626	0.000196738	0	0	0	0
Nitrogen Metabolism	NULL	Nitrosative_stress	Hcp transcriptional regulator HcpR (Crp/Fnr family)	0	0.000786951	0.000200726	0	0	0
Nitrogen Metabolism	NULL	Dissimilatory_nitrite_reductase	Heme d1 biosynthesis protein NirD	0	0.000196738	0	0	0	0
Nitrogen Metabolism	NULL	Nitrogen_fixation	Homocitrate synthase alpha subunit (EC 2.3.3.14)	0	0.000393475	0	0	0	0
Nitrogen Metabolism	NULL	Nitrogen_fixation	LRV (FeS)4 cluster domain protein clustered with nitrogenase cofactor synthesis	0.000165209	0.000196738	0	0	0	0
Nitrogen Metabolism	NULL	Nitrosative_stress	NADH oxidoreductase hcr (EC 1.-.-.-)	0.000660835	0.000590213	0	0	0	0
Nitrogen Metabolism	NULL	Nitrogen_fixation	NifB-domain protein	0	0.000196738	0.000200726	0	0	0
Nitrogen Metabolism	NULL	Nitrogen_fixation	NifB-domain protein, type 2	0	0.000393475	0	0	0	0
Nitrogen Metabolism	NULL	Nitrosative_stress	Nitric oxide reductase FlRd-NAD(+) reductase (EC 1.18.1.-)	0.000330417	0.00255759	0.000401452	0	0	0
Nitrogen Metabolism	NULL	Dissimilatory_nitrite_reductase	Nitrite reductase associated c-type cytochorome NirN	0	0.00373802	0	0	0	0
Nitrogen Metabolism	NULL	Nitrate_and_nitrite_ammonification	Nitrite reductase probable electron transfer 4Fe-S subunit (EC 1.7.1.4)	0	0	0.000401452	0	0	0
Nitrogen Metabolism	NULL	Nitrate_and_nitrite_ammonification	Nitrite transporter NirC	0.000660835	0.000393475	0	0	0	0
Nitrogen Metabolism	NULL	Nitrogen_fixation	Nitrogenase (iron-iron) alpha chain (EC 1.18.6.1)	0	0.00118043	0	0	0	0
Nitrogen Metabolism	NULL	Nitrogen_fixation	Nitrogenase (iron-iron) beta chain (EC 1.18.6.1)	0	0.000786951	0	0	0	0
Nitrogen Metabolism	NULL	Nitrogen_fixation	Nitrogenase (iron-iron) reductase and maturation protein AnfH	0	0.000786951	0	0	0	0
Nitrogen Metabolism	NULL	Nitrogen_fixation	Nitrogenase (iron-iron) transcriptional regulator	0	0.00118043	0	0	0	0
Nitrogen Metabolism	NULL	Nitrogen_fixation	Nitrogenase (vanadium-iron) alpha chain (EC 1.18.6.1)	0	0.000786951	0	0	0	0
Nitrogen Metabolism	NULL	Nitrogen_fixation	Nitrogenase (vanadium-iron) beta chain (EC 1.18.6.1)	0	0.000590213	0	0	0	0
Nitrogen Metabolism	NULL	Nitrogen_fixation	Nitrogenase (vanadium-iron) delta chain (EC 1.18.6.1)	0	0.000393475	0	0	0	0
Nitrogen Metabolism	NULL	Nitrogen_fixation	Nitrogenase vanadium-cofactor synthesis protein VnfE	0	0.00295107	0.000200726	0	0	0
Nitrogen Metabolism	NULL	Nitrogen_fixation	Nitrogenase vanadium-cofactor synthesis protein VnfN	0	0.00255759	0.00140508	0	0	0
Nitrogen Metabolism	NULL	Nitrogen_fixation	Nitrogenase vanadium-cofactor synthesis protein VnfX	0	0.000393475	0	0	0	0
Nitrogen Metabolism	NULL	Nitrogen_fixation	Nitrogenase vanadium-cofactor synthesis protein VnfY	0	0.000196738	0	0	0	0
Nitrogen Metabolism	NULL	Nitrogen_fixation	Nitrogenase-associated protein NifO	0.000165209	0.0015739	0.000802905	0	0	0
Nitrogen Metabolism	NULL	Nitrate_and_nitrite_ammonification	NrfC protein	0	0.000393475	0	0	0	0
Nitrogen Metabolism	NULL	Cyanate_hydrolysis	Transcriptional activator similar to cyn operon regulator	0.000165209	0	0	0	0	0
Nitrogen Metabolism	NULL	Allantoin_Utilization	Ureidoglycolate dehydrogenase (EC 1.1.1.154)	0.0018173	0.000196738	0.000602179	0	0	0
