# Supplementary material for: Microbiome properties in the root nodules of Prosopis cineraria, a leguminous desert tree
Source: Microbiol Spectr. 2024 Apr 16;12(6):e03617-23. doi: 10.1128/spectrum.03617-23 (PMC11237379; doi:10.1128/spectrum.03617-23)
Supplement: Table S4 — Comparison of gene copy number in the genomes and transcriptomes of P. cineraria root nodules. [file spectrum.03617-23-s0008.xlsx]

## Sheet: Sheet1
Supplementary Table 4: Comparision of gene copy number in the genomes and transcriptomes of P. cineraria root nodules
Organism/gene	qPCR/qRTPCR				Ribodepletion RNAseq
	Mean Ct		Mean ng		Average FPKM
	Nodule DNA	Nodule RNA	Nodule DNA	Nodule RNA	Nodule DNA	Nodule RNA
Ensifer sp. Nitrogenase alpha subuit	31.9	21.3	267.582	478.034	337.959	500.722
Ensifer sp. Nitrogenase beta subunit	21.8	20.5	48.0554	163.61	376.452	599.377
Mesorhizobium sp. NifH	29.8	36.8	3814.77	75.7067	26.0784	20.9476
P. cineraria NF-Y10A	34.2	27.9	0.485226	98.1629	0	254.456
P. cineraria enolase	35	28.6	6408.67	34305.1	0	265.165
P. cineraria GAPDH	35.1	32.9	10.9806	46.3047	100.392	163.424
P. cineraria STP	35.6501	33.251	37.637	231.634	0	36.8609
