# Supplementary material for: Microbiome properties in the root nodules of Prosopis cineraria, a leguminous desert tree
Source: Microbiol Spectr. 2024 Apr 16;12(6):e03617-23. doi: 10.1128/spectrum.03617-23 (PMC11237379; doi:10.1128/spectrum.03617-23)
Supplement: Table S5 — Metabolic pathways which are significantly enriched in the root nodules of Prosopis cineraria. [file spectrum.03617-23-s0009.xlsx]

## Sheet: Sheet3
Supplementary Table 5: Metabolic pathways which are significantly enriched in the root nodules of Prosopis cineraria
GO Term	Database	ID	P-Value	Input transcript IDs
Plant hormone signal transduction	KEGG PATHWAY	ath04075	3.47398e-06	N.22492|N.24718|N.22732|N.22107|N.23720|N.13361|N.18521|N.15632|N.12743|N.27506|N.7146|N.17524|N.30392|N.29961|N.28008|N.881|N.11808|N.7880|N.88|N.14280|N.30175|N.30388|N.18980|N.18987
Biosynthesis of secondary metabolites	KEGG PATHWAY	ath01110	4.14707e-06	N.15412|N.8545|N.17098|N.2498|N.1324|N.6171|N.26127|N.20131|N.9671|N.25778|N.7301|N.13244|N.28878|N.6765|N.26814|N.24044|N.5230|N.8544|N.30258|N.12885|N.11873|N.16546|N.13697|N.3389|N.27836|N.25091|N.26293|N.3201|N.13969|N.26905|N.5848|N.13860|N.19029|N.24271|N.28251|N.8369|N.12849|N.12160|N.25021|N.9059|N.322|N.16393|N.21785|N.5995|N.25869|N.4087|N.17961|N.22682|N.29411|N.2699|N.1946|N.22942|N.1…
Metabolic pathways	KEGG PATHWAY	ath01100	0.000310364	N.20095|N.17098|N.6171|N.20131|N.22225|N.11986|N.13268|N.18159|N.4087|N.10791|N.11873|N.16546|N.13697|N.27836|N.26293|N.26905|N.13860|N.28251|N.16393|N.12160|N.5995|N.7116|N.29411|N.1946|N.22942|N.17415|N.16558|N.9848|N.21757|N.6765|N.23568|N.9671|N.18837|N.28878|N.5848|N.25869|N.29311|N.17934|N.13969|N.26808|N.26127|N.21411|N.2699|N.21667|N.8411|N.26648|N.2365|N.26523|N.16439|N.10894|N.7301|N.26…
Diterpenoid biosynthesis	KEGG PATHWAY	ath00904	0.00541337	N.1324|N.11873|N.23288|N.2498
Caffeoylglucarate biosynthesis	BioCyc	PWY-6673	0.00297428	N.24302|N.23035|N.25869
Flavonoid biosynthesis	BioCyc	PWY1F-FLAVSYN	0.00402	N.5848|N.5775|N.25869|N.5890
Phenylpropanoid biosynthesis	BioCyc	PWY-361	0.00591789	N.24302|N.5775|N.23035|N.25869|N.3135
Indole-3-acetate degradation IV	BioCyc	PWY-2021	0.00616648	N.881|N.15632|N.17524
Chitin degradation II	BioCyc	PWY-6902	0.00616648	N.29232|N.23568|N.22794
Indole-3-acetyl-amide conjugate biosynthesis	BioCyc	PWY-6219	0.00616648	N.881|N.15632|N.17524
Indole-3-acetate degradation V	BioCyc	PWY-5788	0.00616648	N.881|N.15632|N.17524
Lysine biosynthesis VI	BioCyc	PWY-5097	0.00755068	N.1946|N.28251|N.29456
Simple coumarins biosynthesis	BioCyc	PWY-5868	0.00805452	N.24302|N.5775|N.23035|N.25869
